# Supplementary material for: Transmission patterns of tick-borne pathogens among birds and rodents in a forested park in southeastern Canada
Source: PLoS One. 2022 Apr 7;17(4):e0266527. doi: 10.1371/journal.pone.0266527 (PMC8989207; doi:10.1371/journal.pone.0266527)
Supplement: S1 File — (XLSX) [file pone.0266527.s001.xlsx]

## Sheet: Variable keys
VARIABLE	DESCRIPTION
Sheet "Rodents captures"
Date	Capture date
Site	Capture site identifier
Trap	Capture trap identifier
Pittag.ID	Host unique pit tag identifier. Ids beginning with "U" indicate unmarked individuals
Sp.name	Common name of the host species captured
Weight	Host weight in grams
Age	Estimated age for white-footed mice (where Adult (A) >=18 grams, Juvenile (J) <18g)
Sex	Host sex (M/F)
Larvae	Total number of larvae removed from the host
Nymphs	Total number of nymphs removed from the host
Ticks	Total number of ticks removed from the host
Sheet "Birds captures"
Date	Capture date
Site	Capture site identifier
Habitat.type	Habitat type of capture site, between Forest and Open-field
Band.ID	Bird unique band identifier. Ids beginning with "U" indicate unmarked individuals
Sp.code	Four letter bird species code
Sp.name	Common name of the host species captured
Family	Bird's family
Sex	Bird sex (Male (M), Female (F) or Unknown (U))
Age	Bird age (0=Indeterminable (NA); 1=After Hatching Year (Adult); 2=Hatching Year (Juvenile); 5=Second Year (A); 6=After Second Year (A); 7= Third Year (A); 8=After Third Year (A))
Weight	Bird weight in grams
Fat	Bird fat score (0=none; 1=trace; 2=Light ; 3=Furcular hollow half filled; 4=Furcular hollow filled)
Larvae	Total number of larvae removed from the bird
Nymphs	Total number of nymphs removed from the bird
Ticks	Total number of ticks removed from the bird
Habitat	Species main habitat (forest (F), open woodland (OW), scrub (SC), grassland (G) and marshes(M))
Nest	Species nest location (ground (G), building (B), cavity (C), shrub (SH) or tree (T))
Behavior	Species feeding behavior (Bark Forager (BF), foliage gleaner (FG), ground forager (GF), flycatching (F), or hovering (H))
Sheet "Birds point counts"
Obs	Observer initials
Site	Site identifier
Habitat.type	Habitat type of the site, between Forest and Open-field
Date	Date of the point count
Time	Start time of the point count
Sky	Sky coverage (clear (1), partly cloudy (2), mostly cloudy (3), light rain/drizzle/mist (4), showers/thunderstorms (5))
Wind	Estimated wind force according to Beaufort wind scale (here from no wind (0) to moderate breeze (4))
Sp.code	Four letter bird species code
Sp.name	Common bird species name
d25_1	Number of birds detected within 25 meters in the first 5 minutes
d50_1	Number of birds detected within 50 meters in the first 5 minutes
d100_1	Number of birds detected within 100 meters in the first 5 minutes
d100ov_1	Number of birds detected over 100 meters in the first 5 minutes
d25_2	Number of birds detected within 25 meters between 5 and 10 minutes
d50_2	Number of birds detected within 50 meters between 5 and 10 minutes
d100_2	Number of birds detected within 100 meters between 5 and 10 minutes
d100ov_2	Number of birds detected over 100 meters between 5 and 10 minutes
d25_3	Number of birds detected within 25 meters between 10 and 15 minutes
d50_3	Number of birds detected within 50 meters between 10 and 15 minutes
d100_3	Number of birds detected within 100 meters between 10 and 15 minutes
d100ov_3	Number of birds detected over 100 meters between 10 and 15 minutes
Sheet "Pathogens in ticks from hosts"
Date	Capture date
ID	Host unique identifier
Sp.name	Common name of the host species captured
Host.group	Host group between bird and rodent
Larvae	Number of larvae identified and tested for pathogens; one tick per line except for pools of unfed ticks
Nymphs	Number of nymphs identified and tested for pathogens; one tick per line except for pools of unfed ticks
Engorgement	Level of blood engorgement of the tick, scored as: partially to fully engorged (FE_PE), slightly engorged (SLE) and unfed (U)
Bb	Tick sample positive (1) or negative (0) for Borrelia burgdorferi ss
Bm	Tick sample positive (1) or negative (0) for Borrelia miyamotoi
Ap	Tick sample positive (1) or negative (0) for Anaplasma phagocytophilum
Sheet "Pathogens in hosts biopsies"
Pittag.ID	Host unique pit tag identifier
Sp.name	Scientific name of the host species captured
Bb	Biopsy sample positive (1) or negative (0) for B. burgdorferi ss.
Bm	Biopsy sample positive (1) or negative (0) for B. miyamotoi.
Ap	Biopsy sample positive (1) or negative (0) for A. phagocytophilum.
Sheet "Drag sampling"
Site	Site identifier
Habitat.type	Habitat type of the site, between Forest and Open-field
Date	Sampling date
Time	Start time of sampling
Larvae	Number of larvae removed from drag cloths
Nymphs	Number of nymphs removed from drag cloths
Adults	Number of adults removed from drag cloths
Sheet "Pathogens in questing nymphs"
Date	Sampling date
Site	Site identifier
Habitat.type	Habitat type of the site, between Forest and Open-field
Nymphs	Number of nymphs tested for tick-borne pathogens
Bb	Number of nymphs positive for Borrelia burgdorferi ss
Bm	Number of nymphs positive for Borrelia miyamotoi
Ap	Number of nymphs positive for Anaplasma phagocytophilum

## Sheet: Rodents captures
Date	Site	Trap	Pittag.ID	Sp.name	Weight	Age	Sex	Larvae	Nymphs	Ticks
2017-07-18	15	C1	982000407469772	White-footed mouse	15.06	J	F	0	0	0
2018-07-18	24	C11	U22	White-footed mouse	NA	NA	NA	0	0	0
2018-07-25	15	A1	U28	White-footed mouse	NA	NA	NA	0	0	0
2018-07-25	13	A7	U29	White-footed mouse	NA	NA	NA	0	0	0
2018-08-02	3	A9	982126052929263	White-footed mouse	28.6	A	F	2	0	2
2018-08-02	2	E9	982126052929097	White-footed mouse	30.8	A	F	2	0	2
2017-07-06	30	B2	982000407469842	White-footed mouse	14.88	J	F	4	1	5
2017-07-13	35	B4	982000407469766	White-footed mouse	11.66	J	M	17	0	17
2017-07-11	14	C1	982000407469778	White-footed mouse	9.63	J	M	32	0	32
2017-07-06	25	B2	U10	Eastern chipmunk	NA	NA	NA	NA	NA	NA
2018-07-19	21	C5	982126052929389	White-footed mouse	NA	NA	NA	NA	NA	NA
2018-07-19	21	B2	U23	White-footed mouse	NA	NA	NA	NA	NA	NA
2018-07-20	21	D8	982126052929338	White-footed mouse	14.58	J	M	NA	NA	NA
2018-07-20	21	E7	982126052929214	White-footed mouse	17.18	J	F	NA	NA	NA
2018-07-20	22	A5	U25	White-footed mouse	NA	NA	NA	NA	NA	NA
2018-07-25	10	C7	U30	Northern short-tailed shrew	NA	NA	NA	NA	NA	NA
2017-07-13	16	D12	982000407469767	White-footed mouse	8.52	J	M	0	0	0
2017-07-13	16	A11	982000407469833	White-footed mouse	10.37	J	NA	0	0	0
2017-07-13	24	E7	982000407469781	White-footed mouse	12.45	J	NA	0	0	0
2017-07-13	14	C7	982000407469715	White-footed mouse	15.97	J	NA	0	0	0
2017-07-13	21	B8	982000407469730	White-footed mouse	9.38	J	F	0	0	0
2017-07-13	16	B12	982000407469771	Northern short-tailed shrew	9.51	J	F	0	0	0
2017-07-14	14	D8	982000407469667	White-footed mouse	14.75	J	NA	0	0	0
2017-07-19	8	A11	982000407469838	White-footed mouse	12.32	J	M	0	0	0
2017-07-19	7	C9	982000407469810	White-footed mouse	14.89	J	F	0	0	0
2017-07-19	9	A5	982000407469797	White-footed mouse	11.84	J	NA	0	0	0
2017-07-19	10	D8	982000407469814	White-footed mouse	10.57	J	M	0	0	0
2017-07-19	12	E11	982000407469796	White-footed mouse	9.86	J	F	0	0	0
2017-07-19	12	A5	982000407469745	White-footed mouse	6.05	J	NA	0	0	0
2017-07-19	15	C1	982000407469772	White-footed mouse	14.29	J	F	0	0	0
2017-07-20	7	B10	982000407469810	White-footed mouse	15.73	J	F	0	0	0
2017-07-20	7	D12	982000407469837	White-footed mouse	11.21	J	M	0	0	0
2017-07-20	12	D4	982000407469764	White-footed mouse	15.65	J	F	0	0	0
2017-07-20	12	D8	982000407469660	White-footed mouse	19.47	A	M	0	0	0
2017-07-20	10	B4	982000407469814	White-footed mouse	15.41	J	M	0	0	0
2017-07-20	12	E1	982000407469736	White-footed mouse	9.37	J	M	0	0	0
2017-07-20	10	D4	982000407469762	White-footed mouse	13.85	J	M	0	0	0
2017-07-20	10	D8	982000407469780	White-footed mouse	15.3	J	F	0	0	0
2017-07-20	15	C1	982000407469772	White-footed mouse	20.68	A	F	0	0	0
2017-07-20	10	D12	982000407469824	Eastern chipmunk	89.57	A	F	0	0	0
2017-07-21	10	E9	982000407469814	White-footed mouse	15.91	J	M	0	0	0
2017-07-21	10	C5	982000407469780	White-footed mouse	15.28	J	NA	0	0	0
2017-07-21	12	D2	982000407469660	White-footed mouse	18.25	A	M	0	0	0
2017-07-21	15	C1	982000407469772	White-footed mouse	22.76	A	NA	0	0	0
2017-07-21	12	C3	982000407469736	White-footed mouse	9.8	J	M	0	0	0
2017-07-21	12	C11	982000407469813	White-footed mouse	21.3	A	F	0	0	0
2017-07-21	13	E7	982000407469779	White-footed mouse	18.66	A	F	0	0	0
2017-07-25	2	E5	982000407469843	Northern short-tailed shrew	17.35	J	F	0	0	0
2017-07-25	2	E11	982000407469823	White-footed mouse	23.4	A	F	0	0	0
2017-07-25	1	D6	982000407469759	White-footed mouse	14.23	J	F	0	0	0
2017-07-26	2	B10	982000407469823	White-footed mouse	26.08	A	F	0	0	0
2017-07-26	6	A7	982000407469788	White-footed mouse	24.16	A	M	0	0	0
2017-07-26	2	E11	982000407469809	White-footed mouse	21.55	A	M	0	0	0
2017-07-26	3	A9	982000407469775	White-footed mouse	21.55	A	M	0	0	0
2017-07-26	1	B4	982000407469811	White-footed mouse	18.89	A	F	0	0	0
2017-07-26	2	E9	982000407469809	White-footed mouse	21.63	A	M	0	0	0
2017-07-27	28	B6	982000407469765	White-footed mouse	23.95	A	NA	0	0	0
2017-07-27	3	B12	982000407469761	White-footed mouse	15.62	J	F	0	0	0
2017-07-27	5	C3	982000407469794	White-footed mouse	17.7	J	NA	0	0	0
2017-07-27	5	E1	982000407469789	White-footed mouse	20.33	A	M	0	0	0
2017-07-28	3	C5	982000407469899	Northern short-tailed shrew	19.23	A	F	0	0	0
2017-07-28	1	A11	982000407469768	White-footed mouse	17.43	J	F	0	0	0
2017-07-28	5	D12	982000407469794	White-footed mouse	18.89	A	M	0	0	0
2017-08-02	37	D12	982000407469895	White-footed mouse	34.9	A	F	0	0	0
2017-08-02	37	A1	982000407469927	White-footed mouse	29.94	A	F	0	0	0
2017-08-02	26	D2	982000407469892	White-footed mouse	24.96	A	M	0	0	0
2017-08-02	27	E7	982000407469747	Eastern chipmunk	95.56	A	NA	0	0	0
2017-08-03	36	D10	982000407469750	Northern short-tailed shrew	21.17	A	F	0	0	0
2017-08-03	26	C11	982000407469848	White-footed mouse	23.63	A	F	0	0	0
2017-08-03	38	E9	982000407469684	Red-backed vole	18.56	A	F	0	0	0
2017-08-03	37	D2	982000407469922	White-footed mouse	18.57	A	M	0	0	0
2017-08-03	27	E9	982000407469747	Eastern chipmunk	90.43	A	NA	0	0	0
2017-08-04	26	E11	U16	Northern short-tailed shrew	5.16	J	F	0	0	0
2017-08-04	26	B8	982000407469848	White-footed mouse	18.08	A	F	0	0	0
2017-08-04	27	D10	982000407469747	Eastern chipmunk	90.57	A	NA	0	0	0
2017-08-04	37	D8	982000407469922	White-footed mouse	18.26	A	NA	0	0	0
2018-07-10	27	C5	U17	White-footed mouse	23.2	A	F	0	0	0
2018-07-10	25	B10	982126052929358	White-footed mouse	14.31	J	M	0	0	0
2018-07-10	26	C5	982126052929303	White-footed mouse	28.8	A	F	0	0	0
2018-07-10	38	C9	982126052929393	White-footed mouse	19.47	A	M	0	0	0
2018-07-10	30	A1	982126052929396	White-footed mouse	17.1	J	F	0	0	0
2018-07-10	37	A5	982126052929297	White-footed mouse	21.49	A	M	0	0	0
2018-07-10	37	E3	982126052929301	White-footed mouse	30.78	A	F	0	0	0
2018-07-11	25	E9	982126052929376	White-footed mouse	23.8	A	F	0	0	0
2018-07-11	27	D6	982126052929394	White-footed mouse	24.55	A	NA	0	0	0
2018-07-11	27	C9	982126052929306	White-footed mouse	16.39	J	F	0	0	0
2018-07-11	25	A5	982126052929343	White-footed mouse	24.8	A	M	0	0	0
2018-07-11	37	E3	982126052929301	White-footed mouse	30.24	A	NA	0	0	0
2018-07-11	38	E3	982126052929385	White-footed mouse	23.48	A	F	0	0	0
2018-07-11	36	E5	982126052929381	White-footed mouse	21.93	A	M	0	0	0
2018-07-12	34	D8	982126052929349	White-footed mouse	NA	NA	M	0	0	0
2018-07-12	26	C3	982126052929377	White-footed mouse	13.7	J	M	0	0	0
2018-07-12	34	D10	982126052929369	White-footed mouse	14.4	J	M	0	0	0
2018-07-12	25	D6	982126052929343	White-footed mouse	22.78	A	M	0	0	0
2018-07-12	37	E3	982126052929352	White-footed mouse	10.5	J	F	0	0	0
2018-07-12	25	B4	982126052929309	White-footed mouse	29.96	A	F	0	0	0
2018-07-12	37	E7	982126052929997	White-footed mouse	32.2	A	F	0	0	0
2018-07-12	30	A11	982126052929392	White-footed mouse	23.5	A	F	0	0	0
2018-07-12	27	E7	982126052929330	White-footed mouse	25.6	A	M	0	0	0
2018-07-12	30	E9	982126052929364	White-footed mouse	22.3	A	F	0	0	0
2018-07-13	38	A7	982126052929314	White-footed mouse	20	A	M	0	0	0
2018-07-13	25	A5	982126052929343	White-footed mouse	24.21	A	M	0	0	0
2018-07-13	25	B6	982126052929309	White-footed mouse	30	A	F	0	0	0
2018-07-13	37	C3	982126052929297	White-footed mouse	21.3	A	M	0	0	0
2018-07-13	26	C3	982126052929377	White-footed mouse	14	J	M	0	0	0
2018-07-13	27	D12	982126052929354	White-footed mouse	13.8	J	F	0	0	0
2018-07-13	27	D6	982126052929394	White-footed mouse	23.39	A	F	0	0	0
2018-07-17	24	A5	982126052929304	White-footed mouse	23.2	A	F	0	0	0
2018-07-17	23	A3	982126052929387	White-footed mouse	19.53	A	M	0	0	0
2018-07-17	23	B6	982126052929359	White-footed mouse	11.3	J	M	0	0	0
2018-07-17	14	D4	982126052929370	White-footed mouse	21.6	A	F	0	0	0
2018-07-17	14	C11	982126052929307	White-footed mouse	28.77	A	F	0	0	0
2018-07-17	22	E7	982126052929326	White-footed mouse	18.76	A	F	0	0	0
2018-07-17	22	B10	982126052929275	White-footed mouse	21	A	M	0	0	0
2018-07-17	21	B8	982126052929296	White-footed mouse	24.31	A	M	0	0	0
2018-07-17	22	D2	982126052929372	White-footed mouse	12.8	J	F	0	0	0
2018-07-17	21	D4	982126052929373	White-footed mouse	34.4	A	F	0	0	0
2018-07-17	21	D12	982126052929338	White-footed mouse	15.85	J	M	0	0	0
2018-07-17	21	E7	982126052929389	White-footed mouse	18.51	A	M	0	0	0
2018-07-18	18	E9	982126052929344	White-footed mouse	18.48	A	M	0	0	0
2018-07-18	35	D10	982126052929384	White-footed mouse	18.7	A	F	0	0	0
2018-07-18	18	E5	982126052929321	White-footed mouse	19.56	A	M	0	0	0
2018-07-18	16	C9	982126052929319	White-footed mouse	22.4	A	M	0	0	0
2018-07-18	14	A9	982126052929329	White-footed mouse	19.2	A	F	0	0	0
2018-07-18	14	D12	982126052929307	White-footed mouse	26.54	A	F	0	0	0
2018-07-18	14	D10	982126052929333	White-footed mouse	16.5	J	F	0	0	0
2018-07-18	16	E5	982126052929348	White-footed mouse	20.3	A	F	0	0	0
2018-07-18	16	B10	982126052929298	White-footed mouse	20.6	A	F	0	0	0
2018-07-18	23	A7	982126052929320	White-footed mouse	17.33	J	M	0	0	0
2018-07-18	22	B12	982126052929383	White-footed mouse	17.53	J	F	0	0	0
2018-07-18	21	A11	982126052929365	White-footed mouse	19.86	A	M	0	0	0
2018-07-18	21	C7	982126052929299	White-footed mouse	21.2	A	M	0	0	0
2018-07-18	23	C3	982126052929367	White-footed mouse	15.4	J	F	0	0	0
2018-07-18	24	D10	982126052929327	White-footed mouse	25.29	A	F	0	0	0
2018-07-18	24	A7	982126052929304	White-footed mouse	20.78	A	F	0	0	0
2018-07-18	23	C11	982126052929323	White-footed mouse	20.6	A	M	0	0	0
2018-07-18	24	D2	982126052929353	White-footed mouse	12.04	J	M	0	0	0
2018-07-18	23	A3	982126052929312	White-footed mouse	16	J	F	0	0	0
2018-07-19	24	B4	982126052929345	White-footed mouse	20.3	A	M	0	0	0
2018-07-19	24	B12	982126052929327	White-footed mouse	23.7	A	F	0	0	0
2018-07-19	24	A5	982126052929313	Northern short-tailed shrew	15.2	J	F	0	0	0
2018-07-19	24	C9	982126052929346	White-footed mouse	19.79	A	M	0	0	0
2018-07-19	35	A5	982126052929361	White-footed mouse	17.52	J	M	0	0	0
2018-07-19	35	D6	982126052929328	White-footed mouse	28.42	A	F	0	0	0
2018-07-19	35	C11	982126052929280	White-footed mouse	25.61	A	M	0	0	0
2018-07-19	35	A11	982126052929384	White-footed mouse	19.15	A	F	0	0	0
2018-07-19	16	B12	982126052929267	White-footed mouse	14.45	J	F	0	0	0
2018-07-19	16	E9	982126052929197	White-footed mouse	21.16	A	M	0	0	0
2018-07-19	18	E9	982126052929252	White-footed mouse	17.8	J	F	0	0	0
2018-07-19	18	E1	982126052929256	White-footed mouse	29.99	A	F	0	0	0
2018-07-19	21	B4	982126052929355	White-footed mouse	22.03	A	F	0	0	0
2018-07-19	21	C1	982126052929258	White-footed mouse	15.27	J	F	0	0	0
2018-07-19	21	D8	982126052929375	White-footed mouse	19.58	A	F	0	0	0
2018-07-19	21	E7	982126052929214	White-footed mouse	18.45	A	F	0	0	0
2018-07-19	22	C11	982126052929326	White-footed mouse	16.01	J	F	0	0	0
2018-07-19	22	D12	982126052929196	White-footed mouse	9.24	J	NA	0	0	0
2018-07-19	24	B10	982126052929346	White-footed mouse	14.71	J	NA	0	0	0
2018-07-19	24	B2	982126052929293	Northern short-tailed shrew	14.87	J	F	0	0	0
2018-07-20	21	C1	982126052929355	White-footed mouse	27.7	A	F	0	0	0
2018-07-20	21	D10	982126052929375	White-footed mouse	20.1	A	F	0	0	0
2018-07-20	21	C5	982126052929222	White-footed mouse	15.3	J	F	0	0	0
2018-07-20	18	D10	982126052929226	White-footed mouse	26	A	F	0	0	0
2018-07-20	21	C3	982126052929231	White-footed mouse	16.3	J	M	0	0	0
2018-07-20	18	D2	982126052929256	White-footed mouse	28.9	A	F	0	0	0
2018-07-20	18	B8	982126052929254	White-footed mouse	11.86	J	F	0	0	0
2018-07-20	18	D4	982126052929198	White-footed mouse	18.7	A	M	0	0	0
2018-07-20	21	C9	982126052929240	White-footed mouse	16.01	J	M	0	0	0
2018-07-20	21	D2	982126052929373	White-footed mouse	32.4	A	F	0	0	0
2018-07-20	21	E11	982126052929241	White-footed mouse	12.7	J	F	0	0	0
2018-07-20	16	C11	982126052929234	White-footed mouse	15.6	J	M	0	0	0
2018-07-20	16	E9	982126052929298	White-footed mouse	17.87	J	F	0	0	0
2018-07-20	18	D10	982126052929252	White-footed mouse	0	J	F	0	0	0
2018-07-20	16	B10	982126052929281	White-footed mouse	12.8	J	F	0	0	0
2018-07-20	16	B2	982126052929205	White-footed mouse	25.5	A	M	0	0	0
2018-07-20	24	A5	982126052929	Northern short-tailed shrew	0	J	NA	0	0	0
2018-07-20	22	C11	982126052929266	White-footed mouse	10.8	J	F	0	0	0
2018-07-20	22	D12	982126052929386	White-footed mouse	16.79	J	M	0	0	0
2018-07-20	22	A11	982126052929230	White-footed mouse	12	J	F	0	0	0
2018-07-20	22	E3	982126052929326	White-footed mouse	16.37	J	F	0	0	0
2018-07-20	14	C7	982126052929236	White-footed mouse	14.7	J	F	0	0	0
2018-07-20	14	C11	982126052929301	White-footed mouse	26.49	A	F	0	0	0
2018-07-20	35	D10	U26	White-footed mouse	16.68	J	F	0	0	0
2018-07-20	35	E5	982126052929328	White-footed mouse	21.2	A	F	0	0	0
2018-07-20	35	D2	982126052929233	White-footed mouse	21.43	A	F	0	0	0
2018-07-20	35	E1	982126052929255	White-footed mouse	9.8	J	F	0	0	0
2018-07-20	35	A11	982126052929316	White-footed mouse	15.8	J	M	0	0	0
2018-07-20	35	A9	982126052929310	White-footed mouse	25.8	A	F	0	0	0
2018-07-20	35	B2	982126052929278	White-footed mouse	15	J	M	0	0	0
2018-07-20	35	B8	982126052929395	White-footed mouse	24.7	A	M	0	0	0
2018-07-20	35	C1	982126052929305	White-footed mouse	22.43	A	F	0	0	0
2018-07-20	23	A5	982126052929366	White-footed mouse	13.37	J	F	0	0	0
2018-07-20	23	A3	982126052929322	White-footed mouse	13.11	J	F	0	0	0
2018-07-20	23	B4	982126052929387	White-footed mouse	18.17	A	M	0	0	0
2018-07-20	23	E1	982126052929340	White-footed mouse	28.3	A	F	0	0	0
2018-07-24	13	E9	982126052929287	White-footed mouse	29.19	A	M	0	0	0
2018-07-24	8	C1	982126052929270	White-footed mouse	29.9	A	F	0	0	0
2018-07-24	15	D8	982126052929237	White-footed mouse	22.05	A	F	0	0	0
2018-07-24	15	A1	982126052929199	White-footed mouse	27.1	A	F	0	0	0
2018-07-24	15	B10	982126052929274	White-footed mouse	22.54	A	F	0	0	0
2018-07-24	12	E7	982126052929242	White-footed mouse	26.3	A	F	0	0	0
2018-07-24	12	B4	982126052929213	Northern short-tailed shrew	21.4	A	F	0	0	0
2018-07-24	11	B12	982126052929290	White-footed mouse	26.6	A	F	0	0	0
2018-07-24	12	B8	982126052929284	White-footed mouse	22.5	A	F	0	0	0
2018-07-24	7	D8	982126052929225	Eastern chipmunk	79.1	A	F	0	0	0
2018-07-24	7	C9	982126052929285	White-footed mouse	22	A	M	0	0	0
2018-07-24	7	D12	982126052929272	White-footed mouse	26.35	A	F	0	0	0
2018-07-24	10	C7	982126052929194	Northern short-tailed shrew	12.8	J	F	0	0	0
2018-07-24	11	E7	982126052929257	White-footed mouse	22.4	A	F	0	0	0
2018-07-24	10	D4	982126052929248	White-footed mouse	27.58	A	F	0	0	0
2018-07-24	11	D8	982126052929253	White-footed mouse	32.4	A	F	0	0	0
2018-07-24	10	C5	982126052929239	White-footed mouse	21.85	A	M	0	0	0
2018-07-24	11	A7	U27	White-footed mouse	16.4	J	F	0	0	0
2018-07-24	10	B6	982126052929238	White-footed mouse	17.3	J	M	0	0	0
2018-07-25	10	D12	982126052929210	White-footed mouse	21.3	A	M	0	0	0
2018-07-25	10	A11	982126052929183	White-footed mouse	15.7	J	F	0	0	0
2018-07-25	12	C5	982126052929111	White-footed mouse	18.31	A	M	0	0	0
2018-07-25	10	B8	982126052929238	White-footed mouse	18.1	A	M	0	0	0
2018-07-25	7	D12	982126052929175	White-footed mouse	17.6	J	F	0	0	0
2018-07-25	12	B12	982126052929156	White-footed mouse	24.4	A	F	0	0	0
2018-07-25	10	E1	982126052929294	White-footed mouse	22.02	A	M	0	0	0
2018-07-25	7	B4	982126052929370	White-footed mouse	18.3	A	F	0	0	0
2018-07-25	10	D1	982126052929244	White-footed mouse	27.56	A	M	0	0	0
2018-07-25	7	B6	982126052929115	White-footed mouse	19.4	A	M	0	0	0
2018-07-25	7	C5	982126052929141	White-footed mouse	16.1	J	M	0	0	0
2018-07-25	11	D4	982126052929160	White-footed mouse	16.48	J	M	0	0	0
2018-07-25	9	B8	982126052929093	White-footed mouse	24.3	A	F	0	0	0
2018-07-25	11	B6	982126052929251	White-footed mouse	17.78	J	M	0	0	0
2018-07-25	15	B12	982126052929232	White-footed mouse	29.65	A	M	0	0	0
2018-07-25	13	A11	982126052929169	White-footed mouse	26.2	A	M	0	0	0
2018-07-25	13	E7	982126052929146	White-footed mouse	11.04	J	F	0	0	0
2018-07-25	13	A9	982126052929219	White-footed mouse	25.98	A	F	0	0	0
2018-07-25	13	B2	982126052929124	White-footed mouse	28.6	A	M	0	0	0
2018-07-25	15	E9	982126052929195	White-footed mouse	27.2	A	F	0	0	0
2018-07-25	7	D6	982126052929225	Eastern chipmunk	80.2	A	F	0	0	0
2018-07-26	10	A5	982126052929126	White-footed mouse	19.3	A	M	0	0	0
2018-07-26	10	E3	982126052929149	White-footed mouse	18	A	M	0	0	0
2018-07-26	13	E7	982126052929219	White-footed mouse	24.79	A	NA	0	0	0
2018-07-26	10	C11	982126052929136	White-footed mouse	20.4	A	F	0	0	0
2018-07-26	12	E11	982126052929156	White-footed mouse	23.9	A	F	0	0	0
2018-07-26	7	A7	982126052929182	White-footed mouse	12.5	J	M	0	0	0
2018-07-26	13	E9	982126052929155	White-footed mouse	12.23	J	M	0	0	0
2018-07-26	7	B4	982126052929121	White-footed mouse	22.9	A	F	0	0	0
2018-07-26	7	D2	982126052929145	White-footed mouse	25	A	M	0	0	0
2018-07-26	13	D12	982126052929170	White-footed mouse	19.34	A	M	0	0	0
2018-07-26	7	C1	982126052929188	White-footed mouse	13.1	J	M	0	0	0
2018-07-26	7	D12	982126052929272	White-footed mouse	29.42	A	NA	0	0	0
2018-07-26	7	E7	982126052929113	White-footed mouse	19.3	A	F	0	0	0
2018-07-26	7	A9	982126052929174	White-footed mouse	20.56	A	M	0	0	0
2018-07-26	7	E5	982126052929165	White-footed mouse	10	J	F	0	0	0
2018-07-26	7	C7	982126052929189	White-footed mouse	22.6	A	M	0	0	0
2018-07-26	8	A5	982126052929153	White-footed mouse	13.38	J	M	0	0	0
2018-07-26	8	D6	982126052929128	White-footed mouse	22	A	M	0	0	0
2018-07-26	8	D10	982126052929130	White-footed mouse	29.1	A	F	0	0	0
2018-07-26	8	B12	982126052929282	White-footed mouse	16.35	J	M	0	0	0
2018-07-26	9	C5	982126052929138	White-footed mouse	9.1	J	F	0	0	0
2018-07-26	12	A7	982126052929161	White-footed mouse	18.6	A	M	0	0	0
2018-07-26	11	D10	982126052929253	White-footed mouse	35.5	A	F	0	0	0
2018-07-26	11	C5	982126052929151	White-footed mouse	15.6	J	F	0	0	0
2018-07-26	11	E3	982126052929249	White-footed mouse	20.6	A	F	0	0	0
2018-07-26	11	A3	982126052929203	White-footed mouse	22.5	A	M	0	0	0
2018-07-26	9	E3	982126052929150	White-footed mouse	20.7	A	F	0	0	0
2018-07-26	11	A1	982126052929147	White-footed mouse	19.3	A	F	0	0	0
2018-07-26	11	E9	982126052929162	White-footed mouse	22.5	A	M	0	0	0
2018-07-27	10	A1	U31	White-footed mouse	8.06	J	M	0	0	0
2018-07-27	10	E3	982126052929094	White-footed mouse	15.66	J	F	0	0	0
2018-07-27	10	E9	982126052929238	White-footed mouse	19.07	A	M	0	0	0
2018-07-27	10	A5	982126052929239	White-footed mouse	20	A	M	0	0	0
2018-07-27	9	A9	982126052929102	White-footed mouse	20.6	A	F	0	0	0
2018-07-27	12	C11	982126052929166	White-footed mouse	17.03	J	M	0	0	0
2018-07-27	12	E3	982126052929242	White-footed mouse	26.62	A	F	0	0	0
2018-07-27	9	B4	982126052929178	White-footed mouse	15.7	J	M	0	0	0
2018-07-27	12	E11	982126052929148	White-footed mouse	21.75	A	M	0	0	0
2018-07-27	9	B1	982126052929109	White-footed mouse	19.6	A	M	0	0	0
2018-07-27	12	E9	U32	White-footed mouse	17.06	J	M	0	0	0
2018-07-27	11	E9	982126052929114	White-footed mouse	30.7	A	F	0	0	0
2018-07-27	12	C3	982126052929111	White-footed mouse	19.21	A	M	0	0	0
2018-07-27	11	E7	982126052929203	White-footed mouse	20.4	A	M	0	0	0
2018-07-27	9	C7	982126052929093	White-footed mouse	18.6	A	F	0	0	0
2018-07-27	13	E1	982126052929247	White-footed mouse	18.28	A	F	0	0	0
2018-07-27	11	D10	982126052929253	White-footed mouse	32.2	A	F	0	0	0
2018-07-27	15	A3	982126052929105	White-footed mouse	20.88	A	M	0	0	0
2018-07-27	11	D8	982126052929103	White-footed mouse	13.9	J	F	0	0	0
2018-07-27	11	C3	982126052929160	White-footed mouse	18.1	A	M	0	0	0
2018-07-27	15	B10	982126052929274	White-footed mouse	20.2	A	F	0	0	0
2018-07-27	15	B12	982126052929232	White-footed mouse	31.8	A	M	0	0	0
2018-07-27	13	D6	982126052929206	White-footed mouse	14.4	J	M	0	0	0
2018-07-27	11	A1	982126052929218	White-footed mouse	23.4	A	M	0	0	0
2018-07-27	15	E7	982126052929135	White-footed mouse	16.74	J	M	0	0	0
2018-07-27	11	A5	982126052929107	White-footed mouse	NA	NA	M	0	0	0
2018-07-27	11	A3	982126052929095	White-footed mouse	12.8	J	F	0	0	0
2018-07-27	15	C5	982126052929181	White-footed mouse	18.28	A	M	0	0	0
2018-07-31	1	E5	982000407469834	White-footed mouse	25	A	M	0	0	0
2018-07-31	1	B6	982126052929140	White-footed mouse	19.6	A	F	0	0	0
2018-07-31	2	D8	982126052929289	White-footed mouse	13	J	F	0	0	0
2018-07-31	2	D12	982126052929099	White-footed mouse	20.32	A	M	0	0	0
2018-07-31	2	E9	U33	White-footed mouse	21.1	A	F	0	0	0
2018-07-31	2	E5	982126052929143	White-footed mouse	29.54	A	F	0	0	0
2018-07-31	3	E3	982126052929127	White-footed mouse	19.9	A	M	0	0	0
2018-07-31	3	D5	982126052929152	White-footed mouse	21.91	A	M	0	0	0
2018-07-31	6	A2	982126052929223	White-footed mouse	17.63	J	F	0	0	0
2018-07-31	6	A7	982126052929171	White-footed mouse	20.2	A	M	0	0	0
2018-07-31	28	D12	982126052929098	White-footed mouse	24.3	A	F	0	0	0
2018-07-31	28	A3	982126052929262	White-footed mouse	28.2	A	M	0	0	0
2018-07-31	29	C11	982126052929116	White-footed mouse	21.7	A	F	0	0	0
2018-08-01	1	D8	982126052929286	White-footed mouse	14.9	J	F	0	0	0
2018-08-01	28	C9	982126052929193	White-footed mouse	27.4	A	M	0	0	0
2018-08-01	5	E5	982126052929176	White-footed mouse	23.6	A	F	0	0	0
2018-08-01	5	D12	982126052929273	White-footed mouse	20.9	A	F	0	0	0
2018-08-01	6	B4	982126052929101	White-footed mouse	23.88	A	F	0	0	0
2018-08-01	5	D6	982126052929224	White-footed mouse	19	A	F	0	0	0
2018-08-01	6	B12	982126052929108	White-footed mouse	19.72	A	M	0	0	0
2018-08-01	6	A7	982126052929217	White-footed mouse	19.22	A	M	0	0	0
2018-08-01	5	E9	982126052929292	White-footed mouse	20.5	A	F	0	0	0
2018-08-01	5	A5	982126052929001	White-footed mouse	21.6	A	M	0	0	0
2018-08-01	6	C11	982126052929171	White-footed mouse	19.98	A	M	0	0	0
2018-08-01	6	C3	982126052929133	White-footed mouse	30.16	A	F	0	0	0
2018-08-01	6	A3	982126052929123	White-footed mouse	15.2	J	M	0	0	0
2018-08-01	2	C5	982126052929167	White-footed mouse	11.89	J	F	0	0	0
2018-08-01	5	C5	982126052929142	White-footed mouse	17.8	J	M	0	0	0
2018-08-01	3	C3	982126052929120	White-footed mouse	15.8	J	M	0	0	0
2018-08-01	2	C11	982126052929154	White-footed mouse	10.37	J	F	0	0	0
2018-08-01	3	E5	982126052929173	White-footed mouse	15.7	J	M	0	0	0
2018-08-01	2	E10	982126052929212	White-footed mouse	15.9	J	M	0	0	0
2018-08-01	3	B10	982126052929184	White-footed mouse	12.4	J	M	0	0	0
2018-08-01	2	E5	982126052929143	White-footed mouse	31.2	A	F	0	0	0
2018-08-01	3	E9	982126052929190	White-footed mouse	11.3	J	F	0	0	0
2018-08-01	3	E7	982126052929152	White-footed mouse	21	A	M	0	0	0
2018-08-02	29	C11	982126052929520	White-footed mouse	16.1	J	F	0	0	0
2018-08-02	28	B8	982126052929193	White-footed mouse	30.1	A	M	0	0	0
2018-08-02	5	C5	982126052929176	White-footed mouse	23.2	A	F	0	0	0
2018-08-02	5	D12	982126052929488	White-footed mouse	17.5	J	M	0	0	0
2018-08-02	5	B10	982126052929292	White-footed mouse	19.2	A	F	0	0	0
2018-08-02	5	D4	982126052929545	White-footed mouse	16.4	J	M	0	0	0
2018-08-02	5	D6	982126052929564	White-footed mouse	13.9	J	M	0	0	0
2018-08-02	5	B4	982126052929596	White-footed mouse	18.2	A	M	0	0	0
2018-08-02	28	A1	982126052929096	White-footed mouse	25.6	A	M	0	0	0
2018-08-02	6	A9	982126052929223	White-footed mouse	19.1	A	F	0	0	0
2018-08-02	6	A5	982126052929101	White-footed mouse	20.7	A	F	0	0	0
2018-08-02	6	B8	982126052929171	White-footed mouse	19.2	A	M	0	0	0
2018-08-02	6	D10	982126052929558	White-footed mouse	21.1	A	M	0	0	0
2018-08-02	6	B12	982126052929567	White-footed mouse	16.3	J	F	0	0	0
2018-08-02	2	D3	982126052929125	White-footed mouse	23.2	A	F	0	0	0
2018-08-02	2	D10	982126052929157	White-footed mouse	21.9	A	F	0	0	0
2018-08-02	3	D2	982126052929570	White-footed mouse	17.8	J	M	0	0	0
2018-08-02	2	C5	982126052929187	White-footed mouse	13.1	J	F	0	0	0
2018-08-02	2	E1	982126052929590	White-footed mouse	22.7	A	M	0	0	0
2018-08-02	3	A3	982126052929536	White-footed mouse	18.1	A	F	0	0	0
2018-08-02	2	B8	982126052929583	White-footed mouse	19.8	A	M	0	0	0
2018-08-02	3	D6	982126052929580	White-footed mouse	26.2	A	M	0	0	0
2018-08-02	2	A3	982126052929430	White-footed mouse	16.5	J	M	0	0	0
2018-08-02	2	A1	982126052929531	White-footed mouse	13.7	J	M	0	0	0
2018-08-02	3	B10	982126052929184	White-footed mouse	11.9	J	M	0	0	0
2018-08-02	2	D12	982126052929099	White-footed mouse	20.1	A	M	0	0	0
2018-08-02	3	E7	982126052929192	White-footed mouse	18.5	A	NA	0	0	0
2018-08-02	3	C7	982126052929269	White-footed mouse	13	J	F	0	0	0
2018-08-02	2	C9	982126052929598	White-footed mouse	26.2	A	M	0	0	0
2018-08-03	31	C5	982126052929177	White-footed mouse	24.9	A	F	0	0	0
2018-08-03	1	A1	982126052929530	White-footed mouse	17.6	J	F	0	0	0
2018-08-03	1	B10	982126052929563	White-footed mouse	20.7	A	M	0	0	0
2018-08-03	5	D12	982126052929188	White-footed mouse	17.9	J	M	0	0	0
2018-08-03	6	D6	982126052929133	White-footed mouse	32.6	A	F	0	0	0
2018-08-03	6	E9	982126052929217	White-footed mouse	18.83	A	M	0	0	0
2018-08-03	3	C1	982126052929588	White-footed mouse	14.2	J	M	0	0	0
2018-08-03	3	A11	982126052929119	White-footed mouse	20.3	A	F	0	0	0
2018-08-03	3	C5	982126052929152	White-footed mouse	22	A	M	0	0	0
2018-08-03	6	B12	982126052929108	White-footed mouse	18.22	A	M	0	0	0
2018-08-03	2	D8	982126052929157	White-footed mouse	19.6	A	F	0	0	0
2018-08-03	6	B8	982126052929171	White-footed mouse	18.97	A	M	0	0	0
2018-08-03	2	E9	982126052929143	White-footed mouse	21.88	A	F	0	0	0
2018-08-03	2	D12	982126052929099	White-footed mouse	19.11	A	M	0	0	0
2017-07-12	35	E5	982000407469757	Eastern chipmunk	66.59	A	F	0	1	1
2017-07-25	3	E7	982000407469822	White-footed mouse	14.65	J	F	0	1	1
2017-07-26	29	C7	982000407469808	White-footed mouse	14.32	J	M	0	1	1
2017-08-01	27	C9	982000407469747	Eastern chipmunk	92.87	A	M	0	1	1
2017-08-03	26	D6	982000407469888	White-footed mouse	23.75	A	M	0	1	1
2017-08-03	37	A7	982000407469929	White-footed mouse	22.68	A	F	0	1	1
2018-07-11	26	E7	982126052929360	White-footed mouse	18.6	A	F	0	1	1
2018-07-12	25	B8	982126052929358	White-footed mouse	14.3	J	M	0	1	1
2018-07-26	11	E7	982126052929257	White-footed mouse	26.2	A	F	0	1	1
2018-07-27	12	A3	982126052929100	White-footed mouse	20.1	A	M	0	1	1
2018-07-27	9	C1	982126052929131	White-footed mouse	24.7	A	M	0	1	1
2018-07-31	2	A3	982126052929112	White-footed mouse	20.5	A	M	0	1	1
2018-08-03	6	B2	982126052929593	White-footed mouse	19.38	A	F	0	1	1
2017-07-12	18	E5	982000407469845	White-footed mouse	12.24	J	NA	1	0	1
2017-07-12	18	B6	982000407469709	White-footed mouse	6.22	J	M	1	0	1
2017-07-13	23	A3	982000407469758	White-footed mouse	4.8	J	F	1	0	1
2017-07-13	14	B12	982000407469667	White-footed mouse	13.07	J	F	1	0	1
2017-07-13	21	C9	982000407469844	White-footed mouse	10.51	J	M	1	0	1
2017-07-13	18	E5	982000407469845	White-footed mouse	13.53	J	F	1	0	1
2017-07-14	23	A3	982000407469782	White-footed mouse	9.84	J	NA	1	0	1
2017-07-14	23	E3	982000407469802	White-footed mouse	14.9	J	NA	1	0	1
2017-07-14	23	E1	982000407469754	White-footed mouse	9.69	J	NA	1	0	1
2017-07-14	18	E5	982000407469845	White-footed mouse	12.5	J	F	1	0	1
2017-07-19	7	C3	982000407469663	White-footed mouse	12.19	J	M	1	0	1
2017-07-19	12	D2	982000407469660	White-footed mouse	12.94	J	M	1	0	1
2017-07-20	7	A3	982000407469788	White-footed mouse	15.06	J	M	1	0	1
2017-07-20	12	A9	982000407469745	White-footed mouse	16.2	J	NA	1	0	1
2017-07-20	12	B4	982000407469711	White-footed mouse	12.82	J	F	1	0	1
2017-07-20	8	D8	982000407469838	White-footed mouse	18.76	A	M	1	0	1
2017-07-20	13	A11	982000407469760	White-footed mouse	18.01	A	NA	1	0	1
2017-07-21	7	B10	982000407469837	White-footed mouse	15.44	J	M	1	0	1
2017-07-21	11	C11	982000407469749	White-footed mouse	21.49	A	F	1	0	1
2017-07-25	6	A9	982000407469783	White-footed mouse	23.53	A	F	1	0	1
2017-07-25	3	E11	982000407469775	White-footed mouse	22.52	A	M	1	0	1
2017-07-25	1	C1	982000407469811	White-footed mouse	22.16	A	F	1	0	1
2017-07-26	31	E9	982000407469755	White-footed mouse	12.93	J	M	1	0	1
2017-07-26	1	A5	982000407469759	White-footed mouse	15.13	J	F	1	0	1
2017-07-27	3	A7	982000407469775	White-footed mouse	21.37	A	M	1	0	1
2017-08-01	38	B4	982000407469769	White-footed mouse	24.21	A	M	1	0	1
2017-08-01	37	D12	982000407469895	White-footed mouse	36.41	A	F	1	0	1
2017-08-02	25	B6	982000407469945	White-footed mouse	13.58	J	M	1	0	1
2017-08-03	27	B4	982000407469790	White-footed mouse	15.69	J	F	1	0	1
2017-08-03	25	A9	982000407469920	White-footed mouse	21.5	A	F	1	0	1
2017-08-04	26	E1	982000407469913	White-footed mouse	20.15	A	M	1	0	1
2017-08-04	37	A7	982000407469929	White-footed mouse	21.35	A	NA	1	0	1
2018-07-10	25	A5	982126052929343	White-footed mouse	NA	NA	M	1	0	1
2018-07-10	38	E3	982126052929342	White-footed mouse	15.97	J	M	1	0	1
2018-07-11	25	A3	982126052929318	White-footed mouse	13.8	J	F	1	0	1
2018-07-11	36	A11	982126052929380	White-footed mouse	18.4	A	F	1	0	1
2018-07-12	36	A9	982126052929308	White-footed mouse	17.93	J	NA	1	0	1
2018-07-13	34	E1	982126052929374	White-footed mouse	10.7	J	F	1	0	1
2018-07-13	25	A1	982126052929331	White-footed mouse	21.3	A	M	1	0	1
2018-07-13	37	B2	982126052929356	White-footed mouse	12.3	J	M	1	0	1
2018-07-17	23	A7	982126052929320	White-footed mouse	17.5	J	M	1	0	1
2018-07-17	22	C3	982126052929386	White-footed mouse	19.8	A	M	1	0	1
2018-07-17	14	B8	982126052929390	White-footed mouse	29.7	A	F	1	0	1
2018-07-18	22	D2	982126052929336	White-footed mouse	26.03	A	M	1	0	1
2018-07-18	21	B2	982126052929355	White-footed mouse	28.3	A	F	1	0	1
2018-07-18	21	C11	982126052929375	White-footed mouse	20.3	A	F	1	0	1
2018-07-18	24	C5	982126052929350	Northern short-tailed shrew	18.08	A	F	1	0	1
2018-07-18	23	A9	982126052929334	White-footed mouse	17.41	J	M	1	0	1
2018-07-19	23	A3	982126052929322	White-footed mouse	13.31	J	F	1	0	1
2018-07-19	23	C5	U35	White-footed mouse	17.98	J	F	1	0	1
2018-07-19	18	D8	982126052929228	White-footed mouse	10.34	J	F	1	0	1
2018-07-20	21	A3	982126052929215	White-footed mouse	20.57	A	M	1	0	1
2018-07-20	22	E1	982126052929265	White-footed mouse	27.7	A	F	1	0	1
2018-07-20	14	A3	982126052929208	White-footed mouse	21.2	A	F	1	0	1
2018-07-20	35	D6	982126052929202	White-footed mouse	26.9	A	M	1	0	1
2018-07-20	35	A5	982126052929361	White-footed mouse	17.21	J	M	1	0	1
2018-07-20	23	B8	982126052929204	White-footed mouse	20.7	A	M	1	0	1
2018-07-20	23	D4	982126052929363	White-footed mouse	15.04	J	F	1	0	1
2018-07-25	13	B12	982126052929170	White-footed mouse	18.7	A	M	1	0	1
2018-07-26	11	B2	982126052929114	White-footed mouse	28.1	A	F	1	0	1
2018-07-26	12	B4	982126052929111	White-footed mouse	16.9	J	M	1	0	1
2018-07-27	11	B8	982126052929132	White-footed mouse	21.5	A	M	1	0	1
2018-07-31	1	D10	982126052929286	White-footed mouse	15.8	J	F	1	0	1
2018-07-31	2	C5	982126052929167	White-footed mouse	11.7	J	F	1	0	1
2018-07-31	6	A9	982126052929101	White-footed mouse	24.8	A	F	1	0	1
2018-07-31	6	E5	982126052929134	White-footed mouse	23.44	A	M	1	0	1
2018-07-31	28	E7	982126052929193	White-footed mouse	28.5	A	M	1	0	1
2018-08-01	28	A3	982126052929096	White-footed mouse	25.32	A	M	1	0	1
2018-08-01	2	E3	982126052929125	White-footed mouse	24.83	A	F	1	0	1
2018-08-01	3	A11	982126052929139	White-footed mouse	8.8	J	F	1	0	1
2018-08-01	3	D10	982126052929119	White-footed mouse	18.7	A	F	1	0	1
2018-08-01	3	A9	982126052929264	White-footed mouse	19.5	A	M	1	0	1
2018-08-02	28	D12	982126052929164	White-footed mouse	16.3	J	M	1	0	1
2018-08-02	31	B2	982126052929599	White-footed mouse	17.3	J	M	1	0	1
2018-08-02	5	C3	982126052929142	White-footed mouse	NA	NA	M	1	0	1
2018-08-02	6	D6	982126052929569	White-footed mouse	17.3	J	F	1	0	1
2018-08-02	6	B2	982126052929556	White-footed mouse	28.4	A	F	1	0	1
2018-08-02	3	D4	982126052929127	White-footed mouse	18.1	A	M	1	0	1
2018-08-02	2	E11	982126052929551	White-footed mouse	21.5	A	M	1	0	1
2018-08-03	5	C5	982126052929176	White-footed mouse	22.75	A	F	1	0	1
2018-08-03	1	E7	982126052929137	White-footed mouse	20.6	A	F	1	0	1
2018-07-19	24	D2	982126052929353	White-footed mouse	13.29	J	NA	0	2	2
2017-07-26	28	C11	982000407469839	White-footed mouse	20.56	A	M	1	1	2
2017-08-01	27	E9	982000407469747	Eastern chipmunk	93	A	M	1	1	2
2017-08-02	27	E9	982000407469923	White-footed mouse	20.35	A	M	1	1	2
2017-08-03	27	C9	982000407469886	White-footed mouse	18.48	A	M	1	1	2
2018-07-10	36	A7	982126052929005	White-footed mouse	18.4	A	M	1	1	2
2018-07-13	26	C9	982126052929300	White-footed mouse	26.61	A	M	1	1	2
2018-07-18	23	E3	982126052929368	White-footed mouse	10.6	J	M	1	1	2
2018-07-20	22	E5	982126052929220	White-footed mouse	22.4	A	M	1	1	2
2017-07-04	25	A9	982000407469777	Eastern chipmunk	75	A	NA	2	0	2
2017-07-12	23	C5	982000407469782	White-footed mouse	9.81	J	NA	2	0	2
2017-07-12	14	E9	982000407469667	White-footed mouse	15.11	J	NA	2	0	2
2017-07-12	16	B8	982000407469763	White-footed mouse	12.84	J	M	2	0	2
2017-07-13	22	D4	982000407469816	White-footed mouse	12.69	J	M	2	0	2
2017-07-13	23	D2	982000407469782	White-footed mouse	9.59	J	NA	2	0	2
2017-07-13	23	A1	982000407469802	White-footed mouse	15.06	J	NA	2	0	2
2017-07-18	8	A1	982000407469832	White-footed mouse	7.92	J	M	2	0	2
2017-07-21	15	C11	982000407469690	White-footed mouse	12.76	J	F	2	0	2
2017-07-25	6	C3	982000407469832	White-footed mouse	13.69	J	M	2	0	2
2017-07-25	3	A11	982000407469761	White-footed mouse	15.52	J	F	2	0	2
2017-07-26	1	B12	982000407469768	White-footed mouse	17.22	J	F	2	0	2
2017-08-02	27	A11	982000407469913	White-footed mouse	22.3	A	M	2	0	2
2017-08-02	25	B10	982000407469920	White-footed mouse	20.28	A	F	2	0	2
2017-08-03	37	B2	982000407469835	White-footed mouse	21.19	A	F	2	0	2
2017-08-04	38	C5	982000407469769	White-footed mouse	23.65	A	M	2	0	2
2018-07-11	36	A9	982126052929308	White-footed mouse	18.9	A	M	2	0	2
2018-07-13	25	E9	982126052929376	White-footed mouse	23.92	A	F	2	0	2
2018-07-18	35	A7	982126052929310	White-footed mouse	28.9	A	F	2	0	2
2018-07-18	23	E1	982126052929325	White-footed mouse	20.77	A	M	2	0	2
2018-07-18	22	A9	982126052929378	White-footed mouse	19.8	A	M	2	0	2
2018-07-18	22	E5	982126052929302	White-footed mouse	18.64	A	M	2	0	2
2018-07-18	24	E3	982126052929345	White-footed mouse	24.82	A	M	2	0	2
2018-07-19	23	E1	982126052929340	White-footed mouse	28.2	A	F	2	0	2
2018-07-19	23	D4	982126052929357	White-footed mouse	10.57	J	F	2	0	2
2018-07-20	21	E9	982126052929201	White-footed mouse	19.96	A	M	2	0	2
2018-07-20	21	E3	U24	Northern short-tailed shrew	NA	NA	NA	2	0	2
2018-07-20	23	B10	982126052929351	White-footed mouse	16.25	J	F	2	0	2
2018-07-31	2	A1	982126052929104	White-footed mouse	13.9	J	F	2	0	2
2018-07-31	2	C7	982126052929186	White-footed mouse	11.35	J	F	2	0	2
2018-07-31	28	C9	982126052929144	White-footed mouse	16.37	J	F	2	0	2
2018-07-31	31	C5	982126052929177	White-footed mouse	27.31	A	F	2	0	2
2018-08-01	31	E3	U34	White-footed mouse	NA	NA	F	2	0	2
2018-08-01	1	E7	982126052929137	White-footed mouse	23.7	A	F	2	0	2
2018-08-01	28	B10	982126052929164	White-footed mouse	19.97	A	M	2	0	2
2018-08-01	28	B8	982126052929118	White-footed mouse	15.58	J	F	2	0	2
2018-08-01	5	C3	982126052929117	White-footed mouse	21.4	A	M	2	0	2
2018-08-01	6	B2	982126052929172	White-footed mouse	19.94	A	M	2	0	2
2018-08-02	29	D7	982126052929420	White-footed mouse	25.5	A	M	2	0	2
2018-08-02	29	A1	982126052929562	White-footed mouse	15.4	J	NA	2	0	2
2018-08-02	28	A3	982126052929262	White-footed mouse	18.1	A	M	2	0	2
2018-08-02	6	B4	982126052929593	White-footed mouse	20	A	F	2	0	2
2018-08-02	2	B4	982126052929167	White-footed mouse	11.4	J	F	2	0	2
2018-08-03	29	D2	982126052929539	White-footed mouse	17.4	J	M	2	0	2
2018-08-03	6	B4	982126052929134	White-footed mouse	21.91	A	M	2	0	2
2017-07-20	13	B4	982000407469805	White-footed mouse	12.3	J	M	0	3	3
2018-07-17	22	A9	982126052929362	White-footed mouse	26.3	A	F	0	3	3
2017-07-21	8	B10	982000407469838	White-footed mouse	16.66	J	M	1	2	3
2017-07-21	13	A1	982000407469733	White-footed mouse	14.65	J	M	1	2	3
2017-07-28	1	A1	982000407469811	White-footed mouse	20.62	A	F	1	2	3
2017-07-06	38	E1	982000407469769	White-footed mouse	14.3	J	M	2	1	3
2017-07-14	18	E7	982000407469836	White-footed mouse	17.67	J	NA	2	1	3
2017-07-28	31	D4	982000407469925	White-footed mouse	14.1	J	M	2	1	3
2017-07-28	6	A1	982000407469832	White-footed mouse	13.08	J	M	2	1	3
2018-08-03	31	C3	982126052929584	White-footed mouse	24.6	A	M	2	1	3
2017-07-12	18	C9	982000407469674	White-footed mouse	5.87	J	M	3	0	3
2017-07-13	21	D12	982000407469828	White-footed mouse	8.05	J	F	3	0	3
2017-07-13	18	C5	982000407469836	White-footed mouse	17.47	J	M	3	0	3
2017-07-14	18	B2	982000407469792	White-footed mouse	10.74	J	F	3	0	3
2017-07-18	7	C9	982000407469810	White-footed mouse	14.31	J	F	3	0	3
2017-07-18	9	E1	982000407469797	White-footed mouse	11.39	J	M	3	0	3
2017-07-19	8	B12	982000407469799	White-footed mouse	11.93	J	M	3	0	3
2017-07-19	10	B10	982000407469780	White-footed mouse	9.74	J	F	3	0	3
2017-07-20	8	E11	982000407469655	White-footed mouse	14.29	J	M	3	0	3
2017-07-20	13	D12	982000407469779	White-footed mouse	22.1	A	F	3	0	3
2017-07-21	8	D12	982000407469787	White-footed mouse	11.3	J	F	3	0	3
2017-07-21	9	B10	982000407469748	White-footed mouse	24.58	A	NA	3	0	3
2017-07-21	12	D6	982000407469786	White-footed mouse	22.95	A	M	3	0	3
2017-07-21	12	C1	982000407469711	White-footed mouse	13.49	J	F	3	0	3
2017-07-26	5	C3	982000407469789	White-footed mouse	21.99	A	M	3	0	3
2017-07-28	31	E11	982000407469755	White-footed mouse	13.19	J	M	3	0	3
2017-07-28	5	A3	982000407469789	White-footed mouse	20.6	A	NA	3	0	3
2017-08-01	37	C1	982000407469907	White-footed mouse	16.28	J	M	3	0	3
2017-08-03	37	A11	982000407469852	White-footed mouse	11.53	J	M	3	0	3
2017-08-04	27	B8	982000407469864	White-footed mouse	18.72	A	M	3	0	3
2018-07-18	23	C5	982126052929363	White-footed mouse	17.2	J	F	3	0	3
2018-07-19	22	E5	982126052929220	White-footed mouse	NA	NA	M	3	0	3
2018-07-20	23	D10	982126052929200	White-footed mouse	28.7	A	F	3	0	3
2018-08-01	2	B4	982126052929187	White-footed mouse	13.6	J	F	3	0	3
2018-08-02	5	C11	982126052929571	White-footed mouse	14.8	J	M	3	0	3
2018-08-03	5	E9	982126052929568	White-footed mouse	23.44	A	M	3	0	3
2017-07-13	16	C1	U12	White-footed mouse	11.94	J	M	2	2	4
2017-07-13	14	D4	982000407469778	White-footed mouse	9.99	J	NA	3	1	4
2017-07-14	14	A5	982000407469801	White-footed mouse	14.85	J	M	3	1	4
2017-07-20	10	B12	982000407469830	White-footed mouse	15.39	J	F	3	1	4
2017-07-25	6	C11	982000407469788	White-footed mouse	22.71	A	M	3	1	4
2017-08-02	26	E5	982000407469888	White-footed mouse	24.53	A	M	3	1	4
2017-08-02	25	E3	982000407469924	White-footed mouse	17.78	J	NA	3	1	4
2017-08-04	27	B4	982000407469886	White-footed mouse	16.55	J	M	3	1	4
2018-07-18	35	E7	982126052929347	White-footed mouse	24.53	A	M	3	1	4
2017-07-11	18	C5	982000407469845	White-footed mouse	13.14	J	F	4	0	4
2017-07-14	14	A7	982000407469751	White-footed mouse	5.48	J	F	4	0	4
2017-07-18	7	E11	982000407469837	White-footed mouse	10.05	J	M	4	0	4
2017-07-18	10	B12	982000407469814	White-footed mouse	10.14	J	M	4	0	4
2017-07-25	1	A7	982000407469834	White-footed mouse	15.47	J	M	4	0	4
2017-07-26	6	E1	982000407469832	White-footed mouse	13.58	J	M	4	0	4
2017-07-26	1	C5	982000407469834	White-footed mouse	16.3	J	M	4	0	4
2017-07-27	1	A11	982000407469768	White-footed mouse	20.03	A	F	4	0	4
2017-07-27	3	C3	982000407469870	White-footed mouse	21.09	A	M	4	0	4
2017-07-28	1	E11	982000407469856	White-footed mouse	14.63	J	M	4	0	4
2017-08-02	30	E5	982000407469873	White-footed mouse	21.71	A	M	4	0	4
2017-08-04	26	E5	982000407469888	White-footed mouse	22.6	A	M	4	0	4
2018-07-18	22	C11	982126052929326	White-footed mouse	17.3	J	F	4	0	4
2018-07-18	21	C9	982126052929339	White-footed mouse	15.3	J	M	4	0	4
2018-07-19	35	B8	982126052929316	White-footed mouse	17.41	J	M	4	0	4
2018-07-20	22	D2	982126052929295	White-footed mouse	14.6	J	M	4	0	4
2018-08-01	1	A5	982126052929168	White-footed mouse	20.9	A	M	4	0	4
2018-08-02	29	D4	982126052929500	White-footed mouse	24.8	A	M	4	0	4
2018-08-02	2	E5	982126052929507	White-footed mouse	14.3	J	M	4	0	4
2018-08-03	1	E5	982126052929573	White-footed mouse	15.2	J	M	4	0	4
2017-07-20	8	C5	982000407469820	Eastern chipmunk	93.44	A	F	0	5	5
2017-08-04	27	E5	982000407469923	White-footed mouse	20.82	A	NA	2	3	5
2017-07-28	31	A7	982000407469930	White-footed mouse	15.27	J	F	3	2	5
2017-07-13	35	E5	982000407469703	White-footed mouse	14.16	J	F	4	1	5
2017-07-12	16	A9	982000407469833	White-footed mouse	11.13	J	F	5	0	5
2017-07-20	12	D12	982000407469796	White-footed mouse	10.23	J	NA	5	0	5
2017-07-20	9	B8	982000407469748	White-footed mouse	26.62	A	M	5	0	5
2017-07-21	8	D4	982000407469826	White-footed mouse	20.04	A	M	5	0	5
2017-07-28	1	D10	982000407469908	White-footed mouse	14.47	J	M	5	0	5
2017-07-28	29	E3	982000407469932	White-footed mouse	20.48	A	M	5	0	5
2017-08-01	37	A1	982000407469835	White-footed mouse	23.22	A	F	5	0	5
2017-08-02	26	C9	982000407469848	White-footed mouse	21.58	A	F	5	0	5
2017-08-03	25	D10	982000407469658	White-footed mouse	13.38	J	NA	5	0	5
2018-08-01	1	D10	982126052929192	White-footed mouse	21.5	A	M	5	0	5
2017-07-13	35	C3	U11	Eastern chipmunk	NA	NA	M	0	6	6
2017-07-18	8	A5	982000407469793	Eastern chipmunk	61.01	A	M	3	3	6
2017-08-01	26	D4	982000407469892	White-footed mouse	23.43	A	M	4	2	6
2017-08-03	37	E11	982000407469858	White-footed mouse	19.47	A	M	4	2	6
2017-07-20	11	D10	982000407469749	White-footed mouse	20.51	A	F	5	1	6
2017-07-27	5	B12	982000407469860	White-footed mouse	21.29	A	M	5	1	6
2017-08-04	38	C1	982000407469935	White-footed mouse	16	J	NA	5	1	6
2017-08-04	25	D6	982000407469945	White-footed mouse	12.63	J	NA	5	1	6
2017-07-14	35	C7	982000407469784	White-footed mouse	17.69	J	NA	6	0	6
2017-07-19	7	A1	982000407469788	White-footed mouse	14.42	J	M	6	0	6
2017-07-19	15	C11	982000407469756	White-footed mouse	14.85	J	M	6	0	6
2017-07-19	13	A11	982000407469817	White-footed mouse	11.34	J	M	6	0	6
2017-07-21	15	A11	982000407469756	White-footed mouse	23.72	A	M	6	0	6
2017-07-21	12	E11	982000407469673	White-footed mouse	20	A	M	6	0	6
2017-07-26	2	C7	982000407469821	White-footed mouse	17.66	J	M	6	0	6
2017-07-27	29	A9	982000407469862	White-footed mouse	13.36	J	F	6	0	6
2017-08-03	25	E5	982000407469945	White-footed mouse	12.95	J	M	6	0	6
2017-07-27	6	E1	982000407469832	White-footed mouse	14.07	J	M	5	2	7
2017-07-13	23	C1	982000407469754	White-footed mouse	9.16	J	M	6	1	7
2017-07-20	15	E9	982000407469804	White-footed mouse	23.69	A	F	6	1	7
2017-08-02	25	C5	982000407469867	White-footed mouse	17.59	J	M	6	1	7
2017-07-12	23	B2	982000407469802	White-footed mouse	15.14	J	F	7	0	7
2017-07-14	35	B4	982000407469677	White-footed mouse	15.93	J	M	7	0	7
2017-07-14	18	A5	982000407469710	White-footed mouse	9.77	J	M	7	0	7
2017-07-14	18	C7	982000407469735	White-footed mouse	10.36	J	F	7	0	7
2017-07-19	12	C1	982000407469785	White-footed mouse	12.15	J	M	7	0	7
2017-08-02	25	E7	982000407469658	White-footed mouse	14.06	J	M	7	0	7
2017-08-04	36	B2	982000407469933	White-footed mouse	22.86	A	M	7	0	7
2017-07-13	14	B2	982000407469651	Eastern chipmunk	58.51	A	M	0	8	8
2017-07-11	14	D6	982000407469651	Eastern chipmunk	57.81	A	M	3	5	8
2017-07-28	28	D12	982000407469765	White-footed mouse	21.99	A	M	6	2	8
2017-07-18	12	A9	982000407469745	White-footed mouse	16.39	J	M	7	1	8
2017-07-25	5	E1	U14	White-footed mouse	NA	NA	M	7	1	8
2017-07-12	14	D8	982000407469715	White-footed mouse	15.6	J	M	8	0	8
2017-07-13	21	E1	982000407469806	White-footed mouse	7.49	J	M	8	0	8
2017-07-14	16	A11	982000407469774	White-footed mouse	12.46	J	M	8	0	8
2017-07-21	10	D12	982000407469825	White-footed mouse	21.19	A	M	8	0	8
2017-08-03	30	A1	982000407469893	White-footed mouse	9.79	J	M	8	0	8
2017-08-03	37	D12	982000407469891	White-footed mouse	20.63	A	M	8	0	8
2017-08-04	37	D12	982000407469702	White-footed mouse	21.71	A	M	8	0	8
2018-08-03	5	B10	982126052929501	White-footed mouse	18.35	A	M	8	0	8
2017-07-12	21	E7	982000407469752	White-footed mouse	12.1	J	M	8	1	9
2017-07-14	35	D2	982000407469827	White-footed mouse	19.25	A	F	8	1	9
2017-07-21	15	E1	982000407469798	White-footed mouse	26.01	A	M	8	1	9
2017-07-18	8	B10	982000407469838	White-footed mouse	13.01	J	M	9	0	9
2017-08-04	37	E11	982000407469937	White-footed mouse	10.98	J	M	9	0	9
2017-08-01	26	D8	982000407469888	White-footed mouse	24.76	A	M	7	3	10
2017-07-20	15	C11	982000407469815	White-footed mouse	23.81	A	M	9	1	10
2017-08-01	30	A1	982000407469873	White-footed mouse	22.01	A	M	9	1	10
2017-08-04	30	E9	982000407469901	White-footed mouse	14.22	J	M	9	1	10
2017-07-11	14	A9	982000407469667	White-footed mouse	14.16	J	F	10	0	10
2017-07-21	15	D8	982000407469800	White-footed mouse	22.18	A	M	10	0	10
2017-07-18	13	C7	982000407469779	White-footed mouse	14.01	J	F	7	4	11
2017-07-21	13	D2	982000407469776	White-footed mouse	19.42	A	M	10	1	11
2017-07-25	5	C5	982000407469701	White-footed mouse	19.13	A	F	10	1	11
2017-07-14	14	E7	982000407469746	White-footed mouse	14.44	J	M	11	0	11
2017-08-01	25	A9	982000407469920	White-footed mouse	20.86	A	F	11	0	11
2017-07-26	5	B12	982000407469794	White-footed mouse	19.38	A	M	10	2	12
2017-07-12	21	C5	982000407469730	White-footed mouse	9.25	J	F	12	0	12
2017-07-12	16	D4	982000407469004	White-footed mouse	12.25	J	M	12	0	12
2017-07-19	11	C1	982000407469803	White-footed mouse	10	J	M	12	0	12
2017-07-20	13	B2	982000407469733	White-footed mouse	15.89	J	M	12	0	12
2017-07-25	28	E1	982000407469765	White-footed mouse	24.7	A	M	12	0	12
2017-07-12	18	C5	982000407469836	White-footed mouse	31.19	A	M	12	1	13
2017-07-18	11	D8	982000407469749	White-footed mouse	17.62	J	F	13	0	13
2017-07-12	16	E3	982000407469753	White-footed mouse	10.73	J	M	13	1	14
2017-07-13	18	C9	982000407469831	White-footed mouse	10.65	J	M	14	0	14
2017-07-21	13	D12	982000407469819	White-footed mouse	15.36	J	M	14	0	14
2017-08-02	25	A11	982000407469940	White-footed mouse	10.79	J	M	14	0	14
2017-07-26	29	D6	982000407469765	White-footed mouse	24.1	A	M	9	7	15
2017-08-01	38	C11	982000407469850	White-footed mouse	20.08	A	F	9	6	15
2017-07-13	14	E1	982000407469661	White-footed mouse	14.35	J	M	12	3	15
2017-08-01	36	E9	982000407469933	White-footed mouse	22.74	A	M	14	1	15
2017-07-27	28	E11	982000407469839	White-footed mouse	20.87	A	M	15	0	15
2017-08-02	37	A11	982000407469921	White-footed mouse	27.99	A	F	15	0	15
2018-08-02	28	A11	982126052929158	White-footed mouse	21.7	A	M	15	0	15
2018-08-02	5	E9	982126052929557	White-footed mouse	15.9	J	F	15	0	15
2017-08-01	38	A1	982000407469935	White-footed mouse	14.97	J	F	13	5	18
2017-07-18	15	C11	982000407469804	White-footed mouse	16.07	J	F	18	0	18
2017-07-11	23	A3	982000407469782	White-footed mouse	9.15	J	M	17	2	19
2017-07-13	35	D6	982000407469784	White-footed mouse	17.92	J	M	18	1	19
2017-08-04	30	D2	982000407469873	White-footed mouse	20.12	A	M	18	1	19
2017-07-11	21	D12	982000407469844	White-footed mouse	10.34	J	M	19	0	19
2017-07-28	29	A7	982000407469714	White-footed mouse	15.81	J	NA	18	2	20
2017-07-05	30	D4	982000407469842	White-footed mouse	14.99	J	F	18	6	24
2017-07-25	28	D10	982000407469839	White-footed mouse	20.35	A	M	14	11	25
2017-07-11	24	B12	982000407469781	White-footed mouse	12.72	J	M	25	0	25
2017-08-04	30	C3	982000407469897	White-footed mouse	10.62	J	M	25	0	25
2017-08-04	25	B10	982000407469882	White-footed mouse	20.46	A	M	25	2	27
2017-07-11	35	D2	982000407469703	White-footed mouse	12.89	J	F	26	1	27
2017-08-04	37	A11	982000407469921	White-footed mouse	27.35	A	F	26	1	27
2017-07-25	5	D2	U13	White-footed mouse	14.7	J	M	27	0	27
2017-08-03	30	C3	982000407469847	White-footed mouse	10.88	J	M	27	1	28
2017-08-01	25	B4	982000407469924	White-footed mouse	19.71	A	M	24	5	29
2017-07-25	29	A1	982000407469714	White-footed mouse	14.93	J	M	29	1	30
2017-08-01	30	A11	982000407469812	White-footed mouse	20.82	A	M	40	10	50
2017-07-05	36	D2	982000407469807	Eastern chipmunk	69.4	A	M	16	54	70
2017-07-28	28	A11	982000407469839	White-footed mouse	20.68	A	NA	64	9	73
2017-07-21	12	C5	982000407469818	Northern short-tailed shrew	16.92	J	F	NA	NA	NA
2018-07-19	23	A9	982126052929351	White-footed mouse	16	J	F	0	0	0
2018-07-19	35	D4	982126052929311	White-footed mouse	12.8	J	M	0	0	0
2018-07-19	35	E7	982126052929347	White-footed mouse	24.2	A	M	0	0	0
2018-07-19	35	E7	982126052929305	White-footed mouse	24.4	A	F	0	0	0
2018-07-19	16	B10	982126052929298	White-footed mouse	19.6	A	F	0	0	0
2018-07-19	16	B2	982126052929243	White-footed mouse	24.6	A	F	0	0	0
2018-07-19	18	B6	982126052929271	White-footed mouse	19.4	A	F	0	0	0
2018-07-19	18	C1	982126052929261	White-footed mouse	19.1	A	M	0	0	0
2018-07-19	18	D8	982126052929221	White-footed mouse	27.6	A	M	0	0	0
2018-07-19	18	E11	982126052929288	White-footed mouse	19.4	A	F	0	0	0
2018-07-19	22	D12	982126052929196	White-footed mouse	10	J	F	0	0	0
2018-07-19	22	B6	982126052929276	White-footed mouse	13.6	J	M	0	0	0
2018-07-19	22	A11	982126052929275	White-footed mouse	20.3	A	M	0	0	0
2016-06-29	26	C4	982000407469378	White-footed mouse	NA	NA	F	NA	NA	0
2016-06-29	27	C1	982000407469345	White-footed mouse	NA	NA	M	NA	NA	0
2016-06-29	27	E2	982000407469493	White-footed mouse	14.07	J	M	NA	NA	0
2016-06-29	27	A7	982000407469450	White-footed mouse	10.63	J	M	NA	NA	0
2016-07-05	9	D2	982000407469486	White-footed mouse	17.6	J	M	NA	NA	0
2016-07-05	9	C1	982000407469472	White-footed mouse	16.3	J	F	NA	NA	0
2016-07-05	11	E9	982000407469539	White-footed mouse	13.34	J	M	NA	NA	0
2016-07-05	10	C3	982000407469540	White-footed mouse	13.9	J	F	NA	NA	0
2016-07-05	10	C8	982000407469532	White-footed mouse	18.32	A	M	NA	NA	0
2016-07-06	10	A3	982000407469468	White-footed mouse	12.15	J	F	NA	NA	0
2016-07-06	10	E2	982000407469540	White-footed mouse	12	J	F	NA	NA	0
2016-07-06	10	E8	982000407469532	White-footed mouse	18.61	A	M	NA	NA	0
2016-07-06	10	D3	982000407469508	White-footed mouse	24.55	A	M	NA	NA	0
2016-07-06	10	B3	982000407469375	White-footed mouse	15.3	J	M	NA	NA	0
2016-07-06	9	E2	982000407469367	White-footed mouse	33.6	A	F	NA	NA	0
2016-07-06	12	C1	982000407469374	White-footed mouse	27.78	A	F	NA	NA	0
2016-07-06	11	E8	982000407469513	White-footed mouse	12.4	J	F	NA	NA	0
2016-07-06	10	D2	982000407469458	White-footed mouse	30.72	A	F	NA	NA	0
2016-07-07	18	E10	982000407469451	White-footed mouse	28.5	A	F	NA	NA	0
2016-07-07	18	D7	982000407469542	White-footed mouse	12.5	J	M	NA	NA	0
2016-07-07	16	B6	982000407469452	White-footed mouse	15.22	J	M	NA	NA	0
2016-07-07	21	C5	982000407469501	White-footed mouse	22.51	A	M	NA	NA	0
2016-07-07	21	E7	982000407469476	White-footed mouse	23.86	A	F	NA	NA	0
2016-07-07	21	C9	982000407469500	White-footed mouse	11.08	J	M	NA	NA	0
2016-07-07	21	C4	982000407469515	White-footed mouse	16.02	J	M	NA	NA	0
2016-07-07	21	A9	982000407469466	White-footed mouse	15.84	J	M	NA	NA	0
2016-07-07	22	A1	982000407469406	White-footed mouse	23.74	A	M	NA	NA	0
2016-07-08	22	C3	982000407469448	White-footed mouse	24.38	A	F	NA	NA	0
2016-07-12	7	C3	982000407469473	White-footed mouse	25	A	F	NA	NA	0
2016-07-12	7	E9	982000407469518	White-footed mouse	14.44	J	F	NA	NA	0
2016-07-12	7	B5	982000407469505	White-footed mouse	18.07	A	F	NA	NA	0
2016-07-12	7	A1	982000407469535	White-footed mouse	14.58	J	F	NA	NA	0
2016-07-12	13	A10	982000407469522	White-footed mouse	15.56	J	F	NA	NA	0
2016-07-12	6	A4	982000407469499	White-footed mouse	17.88	J	M	NA	NA	0
2016-07-12	15	A4	982000407469449	White-footed mouse	20.02	A	F	NA	NA	0
2016-07-12	15	A3	982000407469544	White-footed mouse	16.54	J	F	NA	NA	0
2016-07-12	15	A2	982000407469531	White-footed mouse	18.94	A	M	NA	NA	0
2016-07-13	5	A2	982000407469354	White-footed mouse	10.86	J	F	NA	NA	0
2016-07-13	6	B1	982000407469349	White-footed mouse	NA	NA	M	NA	NA	0
2016-07-13	7	C2	982000407469535	White-footed mouse	13.46	J	F	NA	NA	0
2016-07-13	7	E2	982000407469425	White-footed mouse	11.48	J	M	NA	NA	0
2016-07-13	8	E7	982000407469538	White-footed mouse	16.58	J	M	NA	NA	0
2016-07-13	8	A2	982000407469395	White-footed mouse	18.24	A	F	NA	NA	0
2016-07-13	8	B3	982000407469006	White-footed mouse	15.8	J	F	NA	NA	0
2016-07-13	8	C8	982000407469429	White-footed mouse	18.76	A	F	NA	NA	0
2016-07-13	13	C6	982000407469407	White-footed mouse	19.15	A	M	NA	NA	0
2016-07-13	13	A5	982000407469445	White-footed mouse	27.25	A	M	NA	NA	0
2016-07-13	13	A9	982000407469522	White-footed mouse	14.39	J	F	NA	NA	0
2016-07-13	13	E9	982000407469456	White-footed mouse	25.74	A	F	NA	NA	0
2016-07-13	13	B2	982000407469423	White-footed mouse	25.27	A	M	NA	NA	0
2016-07-13	15	C6	982000407469457	White-footed mouse	20.42	A	F	NA	NA	0
2016-07-13	15	B8	982000407469372	White-footed mouse	15.41	J	M	NA	NA	0
2016-07-13	15	A3	982000407469531	White-footed mouse	18.11	A	M	NA	NA	0
2016-07-13	15	A4	982000407469435	White-footed mouse	16.69	J	F	NA	NA	0
2016-07-13	15	D2	982000407469523	White-footed mouse	29.5	A	F	NA	NA	0
2016-07-14	34	A9	982000407469485	White-footed mouse	22.03	A	F	NA	NA	0
2016-07-14	36	D6	982000407469417	White-footed mouse	17.3	J	F	NA	NA	0
2016-07-14	31	B2	U8	Northern short-tailed shrew	13.83	J	F	NA	NA	0
2016-07-15	31	A1	982000407469431	White-footed mouse	16.2	J	F	NA	NA	0
2016-07-15	36	D10	982000407469389	Eastern chipmunk	62.73	A	M	NA	NA	0
2016-07-15	31	A8	U9	White-footed mouse	19.68	A	M	NA	NA	0
2016-07-15	31	D9	982000407469443	Eastern chipmunk	82.3	A	M	NA	NA	0
2016-07-15	31	D8	982000407469402	White-footed mouse	16.82	J	M	NA	NA	0
2016-07-19	2	A10	982000407469373	White-footed mouse	17.77	J	M	NA	NA	0
2016-07-19	2	A8	982000407469491	White-footed mouse	17.5	J	F	NA	NA	0
2016-07-19	1	B9	982000407469526	White-footed mouse	23.41	A	M	NA	NA	0
2016-07-19	3	C7	982000407469666	White-footed mouse	11.2	J	F	NA	NA	0
2016-07-19	3	E9	982000407469713	White-footed mouse	19.15	A	M	NA	NA	0
2016-07-19	3	A9	982000407469680	White-footed mouse	17.12	J	M	NA	NA	0
2016-07-19	3	D7	982000407469698	White-footed mouse	18.51	A	M	NA	NA	0
2016-07-19	2	A4	982000407469689	White-footed mouse	14.11	J	F	NA	NA	0
2016-07-19	2	C5	982000407469743	White-footed mouse	17.25	J	M	NA	NA	0
2016-07-19	2	D10	982000407469723	White-footed mouse	15.54	J	M	NA	NA	0
2016-07-19	2	E10	982000407469719	White-footed mouse	20.15	A	F	NA	NA	0
2016-07-20	3	B10	982000407469680	White-footed mouse	16.88	J	M	NA	NA	0
2016-07-20	3	A3	982000407469770	White-footed mouse	14	J	M	NA	NA	0
2016-07-20	1	A8	982000407469716	White-footed mouse	10.36	J	M	NA	NA	0
2016-07-20	2	A2	982000407469664	White-footed mouse	23.45	A	M	NA	NA	0
2016-07-20	2	B1	982000407469724	White-footed mouse	25.28	A	F	NA	NA	0
2016-07-20	2	C5	982000407469743	White-footed mouse	15.44	J	M	NA	NA	0
2016-07-20	2	D1	982000407469731	White-footed mouse	17.66	J	M	NA	NA	0
2016-07-20	2	D2	982000407469679	White-footed mouse	30.8	A	M	NA	NA	0
2016-07-20	2	D5	982000407469687	White-footed mouse	22.32	A	M	NA	NA	0
2016-07-20	3	C3	982000407469698	White-footed mouse	16.88	J	M	NA	NA	0
2018-07-19	23	B4	982126052929366	White-footed mouse	14.1	J	F	1	0	1
2018-07-19	23	E3	982126052929324	White-footed mouse	14	J	M	1	0	1
2018-07-19	23	E9	982126052929325	White-footed mouse	18.3	A	M	1	0	1
2018-07-19	24	C1	982126052929371	White-footed mouse	22.3	A	M	1	0	1
2018-07-19	35	C9	982126052929395	White-footed mouse	25.29	A	M	1	0	1
2018-07-19	18	A7	982126052929268	White-footed mouse	24.1	A	M	1	0	1
2018-07-19	22	A5	982126052929341	White-footed mouse	23.9	A	M	1	0	1
2016-06-28	25	A9	982000407469420	White-footed mouse	23.9	A	F	NA	NA	1
2016-06-29	25	E3	982000407469453	White-footed mouse	27.86	A	F	NA	NA	1
2016-06-29	25	A9	982000407469370	White-footed mouse	NA	NA	M	NA	NA	1
2016-06-29	26	E9	982000407469454	White-footed mouse	27.6	A	M	NA	NA	1
2016-06-29	27	A1	982000407469477	White-footed mouse	13.81	J	M	NA	NA	1
2016-07-05	14	B7	982000407469529	White-footed mouse	15.96	J	M	NA	NA	1
2016-07-05	11	C1	982000407469543	White-footed mouse	25.38	A	F	NA	NA	1
2016-07-05	11	D10	982000407469494	White-footed mouse	25.9	A	F	NA	NA	1
2016-07-05	11	E8	982000407469513	White-footed mouse	12.34	J	F	NA	NA	1
2016-07-05	11	D4	U1	White-footed mouse	25.7	A	F	NA	NA	1
2016-07-05	11	E3	982000407469447	White-footed mouse	27.35	A	M	NA	NA	1
2016-07-05	10	B4	U2	White-footed mouse	25.27	A	F	NA	NA	1
2016-07-05	10	E9	982000407469468	White-footed mouse	13.26	J	F	NA	NA	1
2016-07-05	10	D2	982000407469458	White-footed mouse	32.12	A	F	NA	NA	1
2016-07-06	10	B9	982000407469388	White-footed mouse	12.25	J	M	NA	NA	1
2016-07-06	10	E4	982000407469350	White-footed mouse	23.1	A	F	NA	NA	1
2016-07-06	10	C8	982000407469401	White-footed mouse	16.3	J	F	NA	NA	1
2016-07-06	11	E10	982000407469393	White-footed mouse	25.17	A	M	NA	NA	1
2016-07-06	11	E3	982000407469347	White-footed mouse	12.54	J	M	NA	NA	1
2016-07-07	18	A8	982000407469469	White-footed mouse	14.75	J	M	NA	NA	1
2016-07-08	23	C1	U4	White-footed mouse	20.05	A	M	NA	NA	1
2016-07-12	7	D5	982000407469484	White-footed mouse	25.45	A	M	NA	NA	1
2016-07-12	7	E2	982000407469465	White-footed mouse	14.27	J	M	NA	NA	1
2016-07-12	13	E3	982000407469489	White-footed mouse	17.86	J	F	NA	NA	1
2016-07-12	13	E8	982000407469463	White-footed mouse	23.88	A	M	NA	NA	1
2016-07-12	6	C3	982000407469536	White-footed mouse	15.96	J	M	NA	NA	1
2016-07-12	6	D3	982000407469509	White-footed mouse	15.47	J	F	NA	NA	1
2016-07-12	15	C1	982000407469523	White-footed mouse	29.58	A	F	NA	NA	1
2016-07-12	15	E6	982000407469457	White-footed mouse	21.9	A	F	NA	NA	1
2016-07-12	15	E2	982000407469478	White-footed mouse	16.23	J	M	NA	NA	1
2016-07-12	15	A10	982000407469455	White-footed mouse	17.6	J	F	NA	NA	1
2016-07-12	15	B7	982000407469510	White-footed mouse	21.3	A	M	NA	NA	1
2016-07-12	5	C4	982000407469482	White-footed mouse	13.72	J	M	NA	NA	1
2016-07-12	5	D2	982000407469459	White-footed mouse	22.3	A	M	NA	NA	1
2016-07-12	15	D3	982000407469534	White-footed mouse	24.45	A	F	NA	NA	1
2016-07-12	13	A6	982000407469533	White-footed mouse	16.06	J	F	NA	NA	1
2016-07-12	5	B4	982000407469460	White-footed mouse	13.83	J	F	NA	NA	1
2016-07-13	5	C2	982000407469433	White-footed mouse	8.38	J	M	NA	NA	1
2016-07-13	6	A3	982000407469396	White-footed mouse	12.8	J	F	NA	NA	1
2016-07-13	8	A4	982000407469353	White-footed mouse	16.07	J	M	NA	NA	1
2016-07-13	8	A7	982000407469403	White-footed mouse	19.6	A	F	NA	NA	1
2016-07-13	8	D1	982000407469519	White-footed mouse	11.12	J	M	NA	NA	1
2016-07-13	8	E8	982000407469418	White-footed mouse	19.79	A	M	NA	NA	1
2016-07-13	13	E5	982000407469489	White-footed mouse	16.12	J	F	NA	NA	1
2016-07-13	13	D10	982000407469463	White-footed mouse	22.94	A	M	NA	NA	1
2016-07-13	13	E7	982000407469392	White-footed mouse	12.8	J	F	NA	NA	1
2016-07-13	15	A8	982000407469358	White-footed mouse	16.45	J	F	NA	NA	1
2016-07-13	15	D5	982000407469388	White-footed mouse	10.03	J	M	NA	NA	1
2016-07-13	15	E2	982000407469446	White-footed mouse	24.4	A	M	NA	NA	1
2016-07-13	15	D1	982000407469409	White-footed mouse	13.5	J	F	NA	NA	1
2016-07-14	28	D9	982000407469415	White-footed mouse	16.2	J	F	NA	NA	1
2016-07-14	30	D2	982000407469507	White-footed mouse	24.89	A	M	NA	NA	1
2016-07-15	31	B6	982000407469462	White-footed mouse	13.54	J	F	NA	NA	1
2016-07-15	29	B6	982000407469438	White-footed mouse	16.95	J	F	NA	NA	1
2016-07-15	28	B6	982000407469436	White-footed mouse	26.45	A	M	NA	NA	1
2016-07-15	28	B5	982000407469348	White-footed mouse	25.14	A	F	NA	NA	1
2016-07-15	28	C1	982000407469521	White-footed mouse	15.13	J	F	NA	NA	1
2016-07-19	1	B1	982000407469699	White-footed mouse	16.92	J	F	NA	NA	1
2016-07-19	3	D1	982000407469693	White-footed mouse	21.58	A	M	NA	NA	1
2016-07-19	2	B2	982000407469729	White-footed mouse	16.62	J	F	NA	NA	1
2016-07-19	2	D4	982000407469679	White-footed mouse	31.24	A	M	NA	NA	1
2016-07-20	2	E9	982000407469725	Eastern chipmunk	98.22	A	M	NA	NA	1
2016-06-29	25	D3	982000407469479	White-footed mouse	10.21	J	M	NA	NA	2
2016-06-29	27	C8	982000407469461	White-footed mouse	24.73	A	M	NA	NA	2
2016-07-05	10	C1	982000407469508	White-footed mouse	26.41	A	M	NA	NA	2
2016-07-06	14	B10	982000407469355	White-footed mouse	26.6	A	M	NA	NA	2
2016-07-06	14	A10	982000407469432	White-footed mouse	20.81	A	F	NA	NA	2
2016-07-07	18	E4	982000407469506	White-footed mouse	24.35	A	F	NA	NA	2
2016-07-12	8	B2	982000407469516	White-footed mouse	18.02	A	M	NA	NA	2
2016-07-12	7	B2	982000407469524	White-footed mouse	14.3	J	F	NA	NA	2
2016-07-12	13	B8	982000407469495	White-footed mouse	12.26	J	M	NA	NA	2
2016-07-12	13	A2	982000407469475	White-footed mouse	26.48	A	F	NA	NA	2
2016-07-12	13	B2	982000407469445	White-footed mouse	27.11	A	M	NA	NA	2
2016-07-12	6	A8	982000407469537	White-footed mouse	21.4	A	M	NA	NA	2
2016-07-12	6	A5	982000407469003	White-footed mouse	20.08	A	F	NA	NA	2
2016-07-12	15	E3	982000407469446	White-footed mouse	25.32	A	M	NA	NA	2
2016-07-12	5	B1	982000407469464	White-footed mouse	21.9	A	M	NA	NA	2
2016-07-13	6	E5	982000407469427	White-footed mouse	15.5	J	F	NA	NA	2
2016-07-13	7	D4	982000407469442	White-footed mouse	28.22	A	M	NA	NA	2
2016-07-13	8	E5	982000407469379	White-footed mouse	15.75	J	F	NA	NA	2
2016-07-13	8	D5	982000407469412	White-footed mouse	25.17	A	M	NA	NA	2
2016-07-13	13	A1	982000407469421	White-footed mouse	26.92	A	F	NA	NA	2
2016-07-13	13	B1	982000407469428	White-footed mouse	23.41	A	M	NA	NA	2
2016-07-13	13	E10	982000407469368	White-footed mouse	13.94	J	F	NA	NA	2
2016-07-13	13	A7	982000407469533	White-footed mouse	15.32	J	F	NA	NA	2
2016-07-13	15	C2	982000407469426	White-footed mouse	15.35	J	M	NA	NA	2
2016-07-13	15	B6	982000407469430	White-footed mouse	23.67	A	F	NA	NA	2
2016-07-14	31	A1	982000407469390	White-footed mouse	17.12	J	M	NA	NA	2
2016-07-14	29	D7	982000407469356	White-footed mouse	23	A	M	NA	NA	2
2016-07-14	36	B8	982000407469346	White-footed mouse	16.53	J	M	NA	NA	2
2016-07-14	28	A8	982000407469361	White-footed mouse	20.71	A	M	NA	NA	2
2016-07-15	29	D1	982000407469517	White-footed mouse	24.67	A	F	NA	NA	2
2016-07-15	28	C10	982000407469400	White-footed mouse	12.08	J	M	NA	NA	2
2016-07-19	3	B10	982000407469399	White-footed mouse	26.25	A	M	NA	NA	2
2016-07-19	3	E10	982000407469695	White-footed mouse	26.9	A	F	NA	NA	2
2018-07-19	23	C3	982126052929363	White-footed mouse	15.6	J	F	3	0	3
2016-06-28	25	B9	982000407469370	White-footed mouse	15.55	J	M	NA	NA	3
2016-06-28	27	E10	982000407469376	White-footed mouse	11.79	J	F	NA	NA	3
2016-06-29	25	B4	982000407469481	White-footed mouse	15.4	J	F	NA	NA	3
2016-06-29	27	C9	982000407469528	White-footed mouse	18.5	A	M	NA	NA	3
2016-07-05	35	A9	982000407469492	White-footed mouse	17.96	J	F	NA	NA	3
2016-07-08	24	B4	982000407469471	White-footed mouse	NA	NA	F	NA	NA	3
2016-07-12	6	B10	982000407469483	White-footed mouse	17.2	J	F	NA	NA	3
2016-07-12	5	E10	982000407469514	White-footed mouse	8.98	J	M	NA	NA	3
2016-07-12	5	E4	982000407469567	White-footed mouse	10.63	J	M	NA	NA	3
2016-07-13	15	E6	982000407469352	White-footed mouse	16.75	J	M	NA	NA	3
2016-07-14	28	D6	982000407469348	White-footed mouse	25.12	A	F	NA	NA	3
2016-07-14	28	E9	982000407469488	White-footed mouse	19.61	A	M	NA	NA	3
2016-07-14	31	E8	982000407469443	Eastern chipmunk	89.41	A	M	NA	NA	3
2016-07-15	29	D9	982000407469474	White-footed mouse	11.61	J	M	NA	NA	3
2016-07-15	29	E9	982000407469384	White-footed mouse	22.65	A	F	NA	NA	3
2016-07-15	29	A6	982000407469497	White-footed mouse	14.1	J	M	NA	NA	3
2016-07-15	28	A6	982000407469361	White-footed mouse	19.44	A	M	NA	NA	3
2016-07-19	2	E1	982000407469696	White-footed mouse	19.7	A	M	NA	NA	3
2016-06-28	27	B1	982000407469381	White-footed mouse	28.5	A	M	NA	NA	4
2016-06-29	25	C7	982000407469437	White-footed mouse	22.64	A	M	NA	NA	4
2016-06-29	25	A3	982000407469541	White-footed mouse	26.63	A	F	NA	NA	4
2016-06-29	27	A10	982000407469525	White-footed mouse	24.7	A	M	NA	NA	4
2016-07-06	10	E1	982000407469365	White-footed mouse	13.83	J	F	NA	NA	4
2016-07-06	14	A5	982000407469530	White-footed mouse	30.85	A	F	NA	NA	4
2016-07-13	7	D8	982000407469404	White-footed mouse	23.23	A	F	NA	NA	4
2016-07-13	8	E4	982000407469387	White-footed mouse	19.27	A	M	NA	NA	4
2016-07-13	8	E2	982000407469411	White-footed mouse	31.33	A	F	NA	NA	4
2016-07-14	28	C2	982000407469377	White-footed mouse	14.9	J	F	NA	NA	4
2016-07-14	30	A5	982000407469502	White-footed mouse	28.8	A	F	NA	NA	4
2016-07-15	28	A10	982000407469527	White-footed mouse	25.6	A	M	NA	NA	4
2016-06-28	26	C2	982000407469378	White-footed mouse	16.09	J	F	NA	NA	5
2016-07-05	35	E1	U3	White-footed mouse	23.17	A	F	NA	NA	5
2016-07-07	16	A10	982000407469503	White-footed mouse	24.96	A	M	NA	NA	5
2016-07-12	8	D5	982000407469538	White-footed mouse	13.67	J	M	NA	NA	5
2016-07-12	5	C1	982000407469490	White-footed mouse	27	A	F	NA	NA	5
2016-07-13	15	E5	982000407469398	White-footed mouse	15.48	J	M	NA	NA	5
2016-07-14	28	E3	982000407469369	White-footed mouse	14.78	J	M	NA	NA	5
2016-07-14	30	A4	982000407469405	White-footed mouse	24.5	A	M	NA	NA	5
2016-07-15	28	B1	982000407469377	White-footed mouse	13.5	J	F	NA	NA	5
2016-06-28	25	E6	982000407469434	White-footed mouse	26.32	A	F	NA	NA	6
2016-07-07	18	C5	982000407469512	White-footed mouse	30.32	A	M	NA	NA	6
2016-07-13	15	E10	982000407469413	White-footed mouse	22.07	A	F	NA	NA	6
2016-06-29	26	E2	982000407469504	White-footed mouse	23.2	A	F	NA	NA	7
2016-07-15	29	E4	982000407469439	White-footed mouse	14.17	J	F	NA	NA	7
2016-06-28	25	D6	982000407469371	White-footed mouse	25.41	A	M	NA	NA	9
2016-06-28	27	A3	982000407469345	White-footed mouse	17.41	J	M	NA	NA	9
2016-07-14	30	E3	982000407469351	White-footed mouse	18.93	A	M	NA	NA	9
2016-07-12	13	D9	982000407469456	White-footed mouse	25.48	A	F	NA	NA	10
2016-07-13	8	E10	982000407469511	White-footed mouse	20.77	A	M	NA	NA	10
2016-06-29	25	D2	982000407469496	White-footed mouse	17.95	J	M	NA	NA	11
2016-07-15	28	A8	982000407469364	White-footed mouse	25.05	A	M	NA	NA	18
2016-07-12	8	E3	U5	White-footed mouse	NA	NA	NA	NA	NA	NA
2016-07-12	5	C8	U6	White-footed mouse	NA	NA	NA	NA	NA	NA
2016-07-12	5	C6	U7	White-footed mouse	NA	NA	NA	NA	NA	NA
2016-07-15	30	C6	982000407469356	White-footed mouse	NA	NA	M	NA	NA	NA
2017-07-25	2	E1	U15	White-footed mouse	NA	NA	NA	NA	NA	NA
2018-07-10	25	D6	U18	White-footed mouse	NA	NA	NA	NA	NA	NA
2018-07-12	25	A5	U19	White-footed mouse	NA	NA	NA	NA	NA	NA
2018-07-13	25	C1	U20	White-footed mouse	NA	NA	NA	NA	NA	NA
2018-07-13	27	E7	U21	White-footed mouse	NA	NA	NA	NA	NA	NA

## Sheet: Birds captures
Date	Site	Habitat.type	Band.ID	Sp.code	Sp.name	Family	Sex	Age	Weight	Fat	Larvae	Nymphs	Ticks	Habitat	Nest	Behavior
26-06-2017	1	Forest	2810-23247	AMGO	American Goldfinch	Fringillidae	F	6	13.4	0	0	0	0	OW	SH	FG
06-06-2018	A6	Open-field	2810-23434	AMGO	American Goldfinch	Fringillidae	F	5	13.1	NA	0	0	0	OW	SH	FG
19-06-2018	A17	Open-field	2810-23484	AMGO	American Goldfinch	Fringillidae	M	5	11.6	0	0	0	0	OW	SH	FG
06-07-2018	A17	Open-field	2810-23571	AMGO	American Goldfinch	Fringillidae	F	5	12.8	1	0	0	0	OW	SH	FG
09-08-2018	A6	Open-field	2810-23414	AMGO	American Goldfinch	Fringillidae	M	6	12.9	1	1	0	1	OW	SH	FG
06-07-2018	A17	Open-field	2810-23573	AMGO	American Goldfinch	Fringillidae	M	5	13.2	1	0	0	0	OW	SH	FG
06-07-2018	A17	Open-field	2810-23574	AMGO	American Goldfinch	Fringillidae	M	6	11.6	0	0	0	0	OW	SH	FG
06-07-2018	A17	Open-field	2810-23578	AMGO	American Goldfinch	Fringillidae	F	5	12.7	1	0	0	0	OW	SH	FG
06-07-2018	A17	Open-field	2810-23572	AMGO	American Goldfinch	Fringillidae	F	5	13.2	0	0	0	0	OW	SH	FG
12-06-2018	A12	Open-field	2790-19622	AMGO	American Goldfinch	Fringillidae	M	5	12.5	0	0	0	0	OW	SH	FG
25-06-2017	5	Forest	2810-23246	AMGO	American Goldfinch	Fringillidae	M	5	11.8	0	0	1	1	OW	SH	FG
25-06-2018	A5	Open-field	2810-23444	AMGO	American Goldfinch	Fringillidae	M	6	13	0	0	0	0	OW	SH	FG
19-06-2018	A14	Open-field	2810-23485	AMGO	American Goldfinch	Fringillidae	M	6	12.6	0	0	0	0	OW	SH	FG
19-06-2018	A14	Open-field	2810-23491	AMGO	American Goldfinch	Fringillidae	F	5	11.9	0	0	0	0	OW	SH	FG
25-06-2018	A6	Open-field	2810-23534	AMGO	American Goldfinch	Fringillidae	F	5	13.2	NA	0	0	0	OW	SH	FG
07-08-2017	A14	Open-field	2810-23300	AMGO	American Goldfinch	Fringillidae	F	6	12.6	0	0	0	0	OW	SH	FG
25-06-2018	A6	Open-field	2810-23541	AMGO	American Goldfinch	Fringillidae	F	5	11.9	0	0	0	0	OW	SH	FG
25-06-2018	A6	Open-field	2810-23543	AMGO	American Goldfinch	Fringillidae	M	5	13	1	0	0	0	OW	SH	FG
07-08-2017	A13	Open-field	2810-23403	AMGO	American Goldfinch	Fringillidae	F	5	13	1	0	0	0	OW	SH	FG
21-06-2018	A2	Open-field	2810-23514	AMGO	American Goldfinch	Fringillidae	F	5	12.4	1	0	0	0	OW	SH	FG
08-07-2018	A9	Open-field	2810-01702	AMGO	American Goldfinch	Fringillidae	M	6	12.5	1	0	0	0	OW	SH	FG
08-07-2018	A9	Open-field	2810-01703	AMGO	American Goldfinch	Fringillidae	F	5	12.3	0	0	0	0	OW	SH	FG
27-06-2018	A12	Open-field	2810-23556	AMGO	American Goldfinch	Fringillidae	F	5	12.8	0	0	0	0	OW	SH	FG
03-08-2017	A15	Open-field	2810-23279	AMGO	American Goldfinch	Fringillidae	M	6	13.1	1	0	0	0	OW	SH	FG
20-06-2018	A9	Open-field	2810-23498	AMGO	American Goldfinch	Fringillidae	F	5	12.4	1	0	0	0	OW	SH	FG
07-07-2018	A1	Open-field	2810-23589	AMGO	American Goldfinch	Fringillidae	M	5	11.9	0	0	0	0	OW	SH	FG
07-06-2018	A18	Open-field	2810-23444	AMGO	American Goldfinch	Fringillidae	M	6	12.4	0	0	0	0	OW	SH	FG
07-06-2018	A18	Open-field	2810-23445	AMGO	American Goldfinch	Fringillidae	F	5	NA	NA	0	0	0	OW	SH	FG
07-06-2018	A18	Open-field	2810-23446	AMGO	American Goldfinch	Fringillidae	M	5	12.5	0	0	0	0	OW	SH	FG
12-06-2018	A12	Open-field	2810-23468	AMGO	American Goldfinch	Fringillidae	F	5	11.2	0	0	0	0	OW	SH	FG
12-06-2018	A12	Open-field	2810-23469	AMGO	American Goldfinch	Fringillidae	M	5	12.2	0	0	0	0	OW	SH	FG
25-06-2018	A18	Open-field	2810-23523	AMGO	American Goldfinch	Fringillidae	F	6	13.2	0	0	0	0	OW	SH	FG
21-06-2018	A3	Open-field	2810-23513	AMGO	American Goldfinch	Fringillidae	M	5	12	0	0	0	0	OW	SH	FG
08-08-2018	A5	Open-field	2880-01733	AMGO	American Goldfinch	Fringillidae	F	5	14	2	0	0	0	OW	SH	FG
19-06-2018	A4	Open-field	2810-23486	AMGO	American Goldfinch	Fringillidae	M	1	12.6	0	0	0	0	OW	SH	FG
19-06-2018	A4	Open-field	2810-23487	AMGO	American Goldfinch	Fringillidae	M	6	12	0	0	0	0	OW	SH	FG
08-07-2018	A9	Open-field	2810-01704	AMGO	American Goldfinch	Fringillidae	F	5	12.3	1	0	0	0	OW	SH	FG
08-08-2018	A18	Open-field	2880-01727	AMGO	American Goldfinch	Fringillidae	M	5	12.1	0	0	0	0	OW	SH	FG
08-07-2018	A16	Open-field	2810-23598	AMGO	American Goldfinch	Fringillidae	F	5	11.9	0	0	0	0	OW	SH	FG
08-08-2018	A18	Open-field	2880-01731	AMGO	American Goldfinch	Fringillidae	M	6	14	2	0	0	0	OW	SH	FG
07-06-2018	A5	Open-field	2810-23448	AMGO	American Goldfinch	Fringillidae	F	5	12.7	0	0	0	0	OW	SH	FG
03-08-2017	A9	Open-field	2810-23284	AMGO	American Goldfinch	Fringillidae	F	6	12.8	1	0	0	0	OW	SH	FG
10-08-2018	A18	Open-field	2880-01742	AMGO	American Goldfinch	Fringillidae	F	5	12.8	0	0	0	0	OW	SH	FG
03-08-2017	A9	Open-field	2810-23287	AMGO	American Goldfinch	Fringillidae	M	6	13.2	1	0	0	0	OW	SH	FG
03-08-2017	A9	Open-field	2810-23288	AMGO	American Goldfinch	Fringillidae	M	6	14.2	3	0	0	0	OW	SH	FG
03-08-2017	A9	Open-field	2810-23289	AMGO	American Goldfinch	Fringillidae	M	6	11	0	0	0	0	OW	SH	FG
26-06-2018	28	Forest	2810-23551	AMGO	American Goldfinch	Fringillidae	M	5	14.9	0	1	0	1	OW	SH	FG
20-06-2018	A10	Open-field	2810-23502	AMGO	American Goldfinch	Fringillidae	F	6	12.3	1	0	0	0	OW	SH	FG
27-06-2018	A12	Open-field	2810-23555	AMGO	American Goldfinch	Fringillidae	M	5	12.3	0	0	0	0	OW	SH	FG
09-08-2018	A5	Open-field	2880-01739	AMGO	American Goldfinch	Fringillidae	M	6	14.4	3	0	0	0	OW	SH	FG
27-06-2018	29	Forest	2810-23561	AMGO	American Goldfinch	Fringillidae	F	5	11.5	0	0	0	0	OW	SH	FG
09-08-2018	A5	Open-field	2880-01741	AMGO	American Goldfinch	Fringillidae	M	5	13.4	3	0	0	0	OW	SH	FG
19-06-2018	A4	Open-field	2810-23492	AMGO	American Goldfinch	Fringillidae	M	5	12.1	0	0	0	0	OW	SH	FG
07-07-2018	A1	Open-field	2810-23591	AMGO	American Goldfinch	Fringillidae	F	5	12.3	0	0	0	0	OW	SH	FG
07-06-2018	A5	Open-field	2810-23449	AMGO	American Goldfinch	Fringillidae	M	NA	12.6	0	0	0	0	OW	SH	FG
09-08-2017	A6	Open-field	2810-23414	AMGO	American Goldfinch	Fringillidae	M	6	13	2	0	0	0	OW	SH	FG
07-08-2017	A14	Open-field	2810-23401	AMGO	American Goldfinch	Fringillidae	M	6	12.4	0	0	0	0	OW	SH	FG
25-06-2018	A5	Open-field	2810-23520	AMGO	American Goldfinch	Fringillidae	M	5	13.3	1	0	0	0	OW	SH	FG
07-08-2017	A14	Open-field	2810-23402	AMGO	American Goldfinch	Fringillidae	M	5	12.4	0	0	0	0	OW	SH	FG
06-07-2018	A4	Open-field	2810-23583	AMGO	American Goldfinch	Fringillidae	M	6	11.9	0	0	0	0	OW	SH	FG
07-08-2017	A13	Open-field	2810-23407	AMGO	American Goldfinch	Fringillidae	M	6	12.5	0	0	0	0	OW	SH	FG
09-08-2017	A5	Open-field	2810-23419	AMGO	American Goldfinch	Fringillidae	F	5	13.3	1	0	0	0	OW	SH	FG
20-06-2018	A10	Open-field	2810-23503	AMGO	American Goldfinch	Fringillidae	M	6	12.7	0	0	0	0	OW	SH	FG
09-08-2018	A5	Open-field	2880-01740	AMGO	American Goldfinch	Fringillidae	M	5	14.1	3	0	0	0	OW	SH	FG
20-06-2018	A9	Open-field	2810-23505	AMGO	American Goldfinch	Fringillidae	F	5	12.2	1	0	0	0	OW	SH	FG
19-06-2018	A4	Open-field	2810-23489	AMGO	American Goldfinch	Fringillidae	F	5	13	0	0	0	0	OW	SH	FG
19-06-2018	A4	Open-field	2810-23490	AMGO	American Goldfinch	Fringillidae	F	6	13	0	0	0	0	OW	SH	FG
25-06-2018	A5	Open-field	2810-23544	AMGO	American Goldfinch	Fringillidae	M	5	13.3	0	0	0	0	OW	SH	FG
19-06-2018	A4	Open-field	2810-23488	AMGO	American Goldfinch	Fringillidae	M	5	12.6	0	0	0	0	OW	SH	FG
09-08-2017	A5	Open-field	2810-23416	AMGO	American Goldfinch	Fringillidae	M	6	13.3	0	0	0	0	OW	SH	FG
21-06-2018	A3	Open-field	2810-23510	AMGO	American Goldfinch	Fringillidae	F	5	12.4	0	0	0	0	OW	SH	FG
20-06-2018	A15	Open-field	2810-23500	AMGO	American Goldfinch	Fringillidae	F	6	13.7	NA	0	0	0	OW	SH	FG
09-08-2018	A6	Open-field	2790-19609	AMGO	American Goldfinch	Fringillidae	F	5	NA	2	0	0	0	OW	SH	FG
03-08-2017	A15	Open-field	2810-23278	AMGO	American Goldfinch	Fringillidae	F	6	13.7	4	0	0	0	OW	SH	FG
09-08-2018	A5	Open-field	2880-01734	AMGO	American Goldfinch	Fringillidae	M	6	12.8	1	0	0	0	OW	SH	FG
20-06-2018	A15	Open-field	2810-23499	AMGO	American Goldfinch	Fringillidae	F	5	12.3	0	0	0	0	OW	SH	FG
07-06-2018	A18	Open-field	2810-23447	AMGO	American Goldfinch	Fringillidae	M	5	12.8	0	0	0	0	OW	SH	FG
20-06-2018	A9	Open-field	2810-23504	AMGO	American Goldfinch	Fringillidae	M	6	12.2	0	0	0	0	OW	SH	FG
20-06-2018	A15	Open-field	2810-23497	AMGO	American Goldfinch	Fringillidae	F	6	13.3	0	0	0	0	OW	SH	FG
06-07-2018	A4	Open-field	2810-23585	AMGO	American Goldfinch	Fringillidae	F	5	NA	0	0	0	0	OW	SH	FG
06-07-2018	A4	Open-field	2810-23580	AMGO	American Goldfinch	Fringillidae	M	6	11.7	0	0	0	0	OW	SH	FG
06-07-2018	A4	Open-field	2810-23586	AMGO	American Goldfinch	Fringillidae	F	5	12.4	1	0	0	0	OW	SH	FG
07-07-2018	A3	Open-field	2810-23588	AMGO	American Goldfinch	Fringillidae	F	5	13	1	0	0	0	OW	SH	FG
09-08-2017	A6	Open-field	2810-23413	AMGO	American Goldfinch	Fringillidae	M	5	12.6	1	0	1	1	OW	SH	FG
06-06-2018	A6	Open-field	2790-19609	AMGO	American Goldfinch	Fringillidae	F	5	12.9	1	0	0	0	OW	SH	FG
03-08-2017	A9	Open-field	2810-23286	AMGO	American Goldfinch	Fringillidae	M	6	11.8	0	0	0	0	OW	SH	FG
09-08-2017	A5	Open-field	2810-23420	AMGO	American Goldfinch	Fringillidae	F	5	13.5	1	0	0	0	OW	SH	FG
06-07-2018	A4	Open-field	2810-23584	AMGO	American Goldfinch	Fringillidae	F	6	12.5	0	0	0	0	OW	SH	FG
06-06-2018	A6	Open-field	2790-19608	AMGO	American Goldfinch	Fringillidae	M	5	12.4	0	0	0	0	OW	SH	FG
06-07-2018	A4	Open-field	2790-19676	AMRE	American Redstart	Parulidae	M	5	8.7	0	0	0	0	F	T	FG
06-06-2018	A8	Open-field	2790-19611	AMRE	American Redstart	Parulidae	F	5	10	0	0	0	0	F	T	FG
27-06-2018	A11	Open-field	2790-19620	AMRE	American Redstart	Parulidae	M	6	8.3	0	0	0	0	F	T	FG
19-06-2017	16	Forest	2520-39776	AMRE	American Redstart	Parulidae	F	6	8.8	2	0	0	0	F	T	FG
20-06-2018	A16	Open-field	2790-19646	AMRE	American Redstart	Parulidae	M	6	8.3	0	0	0	0	F	T	FG
03-08-2017	A10	Open-field	2520-39792	AMRE	American Redstart	Parulidae	M	5	7.9	0	0	0	0	F	T	FG
25-06-2018	A6	Open-field	2790-19657	AMRE	American Redstart	Parulidae	M	6	7.2	0	0	0	0	F	T	FG
28-06-2017	31	Forest	2520-39788	AMRE	American Redstart	Parulidae	M	6	8.7	0	0	1	1	F	T	FG
10-08-2018	A18	Open-field	2790-19688	AMRE	American Redstart	Parulidae	M	1	8.2	0	0	0	0	F	T	FG
08-08-2018	A5	Open-field	2790-19684	AMRE	American Redstart	Parulidae	M	6	8.5	0	0	0	0	F	T	FG
09-08-2018	A5	Open-field	2790-19686	AMRE	American Redstart	Parulidae	M	2	7.9	0	0	0	0	F	T	FG
21-06-2018	A3	Open-field	2790-19652	AMRE	American Redstart	Parulidae	F	6	10.6	1	0	3	3	F	T	FG
12-06-2018	A11	Open-field	2790-19620	AMRE	American Redstart	Parulidae	M	6	8	0	0	0	0	F	T	FG
07-06-2018	A18	Open-field	2790-19614	AMRE	American Redstart	Parulidae	M	6	8.2	0	0	0	0	F	T	FG
03-07-2018	10	Forest	2790-19669	AMRE	American Redstart	Parulidae	M	6	8.4	0	0	0	0	F	T	FG
28-06-2017	31	Forest	2520-39785	AMRE	American Redstart	Parulidae	M	6	8.7	0	0	0	0	F	T	FG
10-08-2018	A5	Open-field	2790-19690	AMRE	American Redstart	Parulidae	F	6	7.2	0	0	0	0	F	T	FG
07-06-2018	A18	Open-field	2790-19612	AMRE	American Redstart	Parulidae	M	6	8.2	0	0	0	0	F	T	FG
12-06-2018	A12	Open-field	2790-19619	AMRE	American Redstart	Parulidae	M	5	7.9	0	0	0	0	F	T	FG
25-06-2018	A5	Open-field	2790-19632	AMRE	American Redstart	Parulidae	M	5	8.2	0	0	0	0	F	T	FG
11-06-2018	A7	Open-field	2520-39773	AMRE	American Redstart	Parulidae	M	6	8.3	0	0	0	0	F	T	FG
12-06-2018	A12	Open-field	2520-39785	AMRE	American Redstart	Parulidae	M	6	8.5	0	0	0	0	F	T	FG
19-06-2018	37	Forest	2790-19632	AMRE	American Redstart	Parulidae	M	5	8.2	0	0	0	0	F	T	FG
16-06-2018	16	Forest	2790-19630	AMRE	American Redstart	Parulidae	M	6	9	0	0	0	0	F	T	FG
14-06-2017	24	Forest	2520-39773	AMRE	American Redstart	Parulidae	M	6	8	0	0	0	0	F	T	FG
08-08-2018	A6	Open-field	U12	AMRE	American Redstart	Parulidae	M	2	NA	NA	0	0	0	F	T	FG
08-08-2018	A6	Open-field	2790-19683	AMRE	American Redstart	Parulidae	M	6	9.3	0	1	0	1	F	T	FG
25-06-2018	A5	Open-field	2790-19656	AMRE	American Redstart	Parulidae	M	5	8.2	0	0	0	0	F	T	FG
15-06-2017	34	Forest	0872-14781	AMRO	American Robin	Turdidae	U	2	63.6	0	1	1	2	OW	T	GF
24-06-2017	13	Forest	2520-39778	BAWW	Black and white Warbler	Parulidae	F	5	10.4	0	0	3	3	F	G	BF
29-06-2018	A8	Open-field	2810-23567	BAWW	Black and white Warbler	Parulidae	M	6	10.1	0	0	0	0	F	G	BF
25-06-2018	A5	Open-field	2810-23546	BAWW	Black and white Warbler	Parulidae	M	6	10.3	0	0	2	2	F	G	BF
11-06-2018	22	Forest	2810-23467	BAWW	Black and white Warbler	Parulidae	M	6	10.3	0	0	0	0	F	G	BF
25-06-2017	7	Forest	2520-39781	BAWW	Black and white Warbler	Parulidae	F	5	9.2	0	2	1	3	F	G	BF
10-08-2018	A5	Open-field	2880-01746	BAWW	Black and white Warbler	Parulidae	U	2	10	1	1	0	1	F	G	BF
08-06-2018	27	Forest	2790-19615	BAWW	Black and white Warbler	Parulidae	M	5	10.3	0	0	0	0	F	G	BF
15-06-2018	10	Forest	2810-23479	BAWW	Black and white Warbler	Parulidae	M	6	11.5	0	0	0	0	F	G	BF
04-07-2018	14	Forest	2810-23570	BAWW	Black and white Warbler	Parulidae	M	5	9.3	0	0	0	0	F	G	BF
18-06-2017	25	Forest	2520-39775	BAWW	Black and white Warbler	Parulidae	M	5	NA	0	1	1	2	F	G	BF
06-06-2018	A6	Open-field	0872-14788	BBCU	Black-billed Cuckoo	Cuculidae	U	8	54.8	NA	0	0	0	F	T	FG
06-07-2018	A17	Open-field	0872-14789	BBCU	Black-billed Cuckoo	Cuculidae	U	6	47.1	0	0	1	1	F	T	FG
09-08-2018	A18	Open-field	2880-01736	BCCH	Black-capped Chickadee	Paridae	U	2	11.7	1	0	1	1	F	C	FG
12-06-2018	A11	Open-field	U2	BCCH	Black-capped Chickadee	Paridae	U	1	NA	NA	0	0	0	F	C	FG
14-06-2017	22	Forest	U2	BCCH	Black-capped Chickadee	Paridae	F	6	10.4	0	0	0	0	F	C	FG
27-06-2018	A12	Open-field	2810-23563	BCCH	Black-capped Chickadee	Paridae	U	2	10.5	1	0	0	0	F	C	FG
27-06-2018	A11	Open-field	2810-23565	BCCH	Black-capped Chickadee	Paridae	U	2	NA	3	0	0	0	F	C	FG
27-06-2018	A12	Open-field	2810-23562	BCCH	Black-capped Chickadee	Paridae	U	2	10.8	1	0	0	0	F	C	FG
06-08-2017	A3	Open-field	2810-23295	BCCH	Black-capped Chickadee	Paridae	U	2	9.8	0	0	0	0	F	C	FG
07-06-2018	A5	Open-field	U13	BCCH	Black-capped Chickadee	Paridae	U	1	11.4	0	0	1	1	F	C	FG
14-06-2017	22	Forest	U1	BCCH	Black-capped Chickadee	Paridae	M	5	10.4	0	0	0	0	F	C	FG
11-06-2018	A7	Open-field	2810-23464	BCCH	Black-capped Chickadee	Paridae	F	1	11.1	0	0	0	0	F	C	FG
03-08-2017	A15	Open-field	2810-23281	BCCH	Black-capped Chickadee	Paridae	U	1	10.6	0	0	0	0	F	C	FG
06-07-2018	A4	Open-field	2810-23582	BCCH	Black-capped Chickadee	Paridae	U	1	11.5	0	0	0	0	F	C	FG
27-06-2018	A12	Open-field	U8	BCCH	Black-capped Chickadee	Paridae	U	2	NA	NA	0	0	0	F	C	FG
08-08-2018	A18	Open-field	2880-01730	BCCH	Black-capped Chickadee	Paridae	U	2	11.2	0	1	0	1	F	C	FG
12-06-2018	A11	Open-field	2810-23470	BCCH	Black-capped Chickadee	Paridae	U	1	11.9	0	0	0	0	F	C	FG
27-06-2018	A12	Open-field	2810-23559	BCCH	Black-capped Chickadee	Paridae	U	2	11.1	0	0	0	0	F	C	FG
01-08-2017	A12	Open-field	2810-23270	BCCH	Black-capped Chickadee	Paridae	U	2	11.5	2	0	0	0	F	C	FG
25-06-2018	A5	Open-field	2810-23549	BCCH	Black-capped Chickadee	Paridae	U	2	11.5	3	0	0	0	F	C	FG
02-08-2017	A11	Open-field	2810-23274	BCCH	Black-capped Chickadee	Paridae	U	2	12	2	0	0	0	F	C	FG
25-06-2018	A6	Open-field	2810-23522	BCCH	Black-capped Chickadee	Paridae	U	1	NA	0	0	0	0	F	C	FG
27-06-2018	A11	Open-field	2810-23560	BCCH	Black-capped Chickadee	Paridae	U	1	12.1	0	0	0	0	F	C	FG
27-06-2018	A11	Open-field	2810-23564	BCCH	Black-capped Chickadee	Paridae	U	2	11.2	1	0	0	0	F	C	FG
07-08-2017	A4	Open-field	2810-23408	BCCH	Black-capped Chickadee	Paridae	U	2	12	0	0	0	0	F	C	FG
06-07-2018	A4	Open-field	2810-23581	BCCH	Black-capped Chickadee	Paridae	U	1	10.9	1	0	0	0	F	C	FG
10-08-2018	A5	Open-field	2880-01743	BCCH	Black-capped Chickadee	Paridae	U	2	11.8	1	0	0	0	F	C	FG
06-08-2017	A1	Open-field	U8	BCCH	Black-capped Chickadee	Paridae	U	2	NA	0	0	0	0	F	C	FG
06-08-2017	A3	Open-field	2810-23293	BCCH	Black-capped Chickadee	Paridae	U	1	11.2	0	0	0	0	F	C	FG
31-07-2017	A7	Open-field	2810-23262	BCCH	Black-capped Chickadee	Paridae	U	2	9.7	1	0	0	0	F	C	FG
08-08-2017	16	Forest	2810-23411	BCCH	Black-capped Chickadee	Paridae	U	1	9.9	1	0	0	0	F	C	FG
27-06-2018	31	Forest	2810-23553	BCCH	Black-capped Chickadee	Paridae	U	1	10.4	0	0	0	0	F	C	FG
10-08-2018	A6	Open-field	2810-23435	BCCH	Black-capped Chickadee	Paridae	U	1	12.6	0	0	0	0	F	C	FG
09-08-2018	A18	Open-field	2880-01737	BCCH	Black-capped Chickadee	Paridae	U	2	11.5	0	0	0	0	F	C	FG
15-06-2018	12	Forest	2810-23475	BCCH	Black-capped Chickadee	Paridae	U	1	11.5	0	0	0	0	F	C	FG
09-08-2018	A6	Open-field	2880-01735	BCCH	Black-capped Chickadee	Paridae	U	2	10.8	1	0	0	0	F	C	FG
07-07-2018	A3	Open-field	2810-23590	BCCH	Black-capped Chickadee	Paridae	U	2	10.7	NA	0	0	0	F	C	FG
06-06-2018	A6	Open-field	2810-23437	BCCH	Black-capped Chickadee	Paridae	U	1	11.3	0	0	0	0	F	C	FG
31-07-2017	A7	Open-field	2810-23259	BCCH	Black-capped Chickadee	Paridae	U	1	11.6	1	0	0	0	F	C	FG
07-08-2017	A4	Open-field	2810-23409	BCCH	Black-capped Chickadee	Paridae	U	2	11	0	0	0	0	F	C	FG
27-06-2018	A12	Open-field	2810-23557	BCCH	Black-capped Chickadee	Paridae	U	1	12.4	0	0	0	0	F	C	FG
31-07-2017	A7	Open-field	2810-23260	BCCH	Black-capped Chickadee	Paridae	U	1	11.5	2	0	0	0	F	C	FG
25-06-2018	A6	Open-field	2810-23536	BCCH	Black-capped Chickadee	Paridae	F	1	18.3	0	0	0	0	F	C	FG
08-07-2018	A10	Open-field	2810-01706	BCCH	Black-capped Chickadee	Paridae	M	1	11	0	0	0	0	F	C	FG
31-07-2017	A8	Open-field	2810-23255	BCCH	Black-capped Chickadee	Paridae	U	2	10.9	0	0	0	0	F	C	FG
31-07-2017	A7	Open-field	2810-23258	BCCH	Black-capped Chickadee	Paridae	U	1	11.9	1	0	0	0	F	C	FG
06-06-2018	A6	Open-field	2810-23435	BCCH	Black-capped Chickadee	Paridae	U	1	NA	NA	0	0	0	F	C	FG
11-06-2018	24	Forest	U1	BCCH	Black-capped Chickadee	Paridae	F	5	NA	NA	0	0	0	F	C	FG
09-08-2018	A6	Open-field	2880-01732	BCCH	Black-capped Chickadee	Paridae	U	1	11.1	1	2	0	2	F	C	FG
07-06-2018	A5	Open-field	2810-23415	BCCH	Black-capped Chickadee	Paridae	U	1	12.2	0	0	0	0	F	C	FG
25-06-2017	10	Forest	2810-23245	BCCH	Black-capped Chickadee	Paridae	M	1	NA	0	0	0	0	F	C	FG
11-06-2018	A7	Open-field	2810-23457	BCCH	Black-capped Chickadee	Paridae	F	5	11	0	0	0	0	F	C	FG
31-07-2017	A7	Open-field	2810-23261	BCCH	Black-capped Chickadee	Paridae	U	2	10.3	3	0	1	1	F	C	FG
09-08-2017	A6	Open-field	2810-23415	BCCH	Black-capped Chickadee	Paridae	U	2	11.6	0	0	0	0	F	C	FG
11-06-2018	A7	Open-field	2810-23465	BCCH	Black-capped Chickadee	Paridae	U	5	11.3	0	0	0	0	F	C	FG
07-06-2018	A5	Open-field	2810-23451	BCCH	Black-capped Chickadee	Paridae	U	1	11.5	0	0	0	0	F	C	FG
03-08-2017	A15	Open-field	2810-23282	BCCH	Black-capped Chickadee	Paridae	U	1	11.1	0	0	0	0	F	C	FG
25-06-2018	A18	Open-field	2810-23531	BCCH	Black-capped Chickadee	Paridae	U	1	11.3	0	0	0	0	F	C	FG
16-06-2018	35	Forest	2810-23481	BCCH	Black-capped Chickadee	Paridae	U	2	11.7	0	0	0	0	F	C	FG
06-07-2018	A4	Open-field	2810-23577	BCCH	Black-capped Chickadee	Paridae	U	NA	11	1	0	0	0	F	C	FG
08-08-2018	A5	Open-field	2880-01728	BCCH	Black-capped Chickadee	Paridae	U	2	10.8	0	1	0	1	F	C	FG
27-06-2018	A12	Open-field	2810-23554	BCCH	Black-capped Chickadee	Paridae	F	1	10.7	0	0	0	0	F	C	FG
12-06-2018	29	Forest	2810-23472	BCCH	Black-capped Chickadee	Paridae	U	5	11.2	0	0	0	0	F	C	FG
14-06-2017	23	Forest	2810-23235	BCCH	Black-capped Chickadee	Paridae	M	5	10.9	0	0	0	0	F	C	FG
31-07-2017	A7	Open-field	2810-23257	BCCH	Black-capped Chickadee	Paridae	U	2	10.2	1	0	0	0	F	C	FG
07-08-2017	A4	Open-field	2810-23298	BCCH	Black-capped Chickadee	Paridae	U	2	NA	0	2	0	2	F	C	FG
16-06-2018	18	Forest	U4	BCCH	Black-capped Chickadee	Paridae	U	1	11.6	0	0	0	0	F	C	FG
27-06-2018	A12	Open-field	2810-23558	BCCH	Black-capped Chickadee	Paridae	F	1	10.2	0	0	0	0	F	C	FG
25-06-2018	A6	Open-field	2810-23525	BCCH	Black-capped Chickadee	Paridae	U	2	11.9	2	0	0	0	F	C	FG
06-08-2017	A3	Open-field	U7	BCCH	Black-capped Chickadee	Paridae	U	2	11.1	0	0	0	0	F	C	FG
09-08-2017	A5	Open-field	2810-23417	BCCH	Black-capped Chickadee	Paridae	U	1	11.3	1	0	0	0	F	C	FG
06-07-2018	A4	Open-field	2810-23579	BCCH	Black-capped Chickadee	Paridae	U	2	10.6	0	0	0	0	F	C	FG
01-08-2017	A12	Open-field	2810-23266	BCCH	Black-capped Chickadee	Paridae	U	2	9.9	0	0	0	0	F	C	FG
08-08-2018	A5	Open-field	2880-01729	BCCH	Black-capped Chickadee	Paridae	U	2	11.1	1	0	0	0	F	C	FG
06-08-2017	A3	Open-field	2810-23296	BCCH	Black-capped Chickadee	Paridae	U	1	11.1	0	0	0	0	F	C	FG
08-08-2018	A6	Open-field	2880-01732	BCCH	Black-capped Chickadee	Paridae	U	1	10.3	0	4	0	4	F	C	FG
19-06-2018	A4	Open-field	2810-23409	BCCH	Black-capped Chickadee	Paridae	F	5	11.1	1	0	0	0	F	C	FG
01-08-2017	A12	Open-field	2810-23264	BCCH	Black-capped Chickadee	Paridae	U	2	9.7	0	0	0	0	F	C	FG
31-07-2017	A8	Open-field	2810-23256	BCCH	Black-capped Chickadee	Paridae	F	1	11.3	1	0	0	0	F	C	FG
06-07-2018	A4	Open-field	2810-23575	BCCH	Black-capped Chickadee	Paridae	F	5	9.6	0	0	0	0	F	C	FG
08-07-2018	A9	Open-field	2810-23599	BCCH	Black-capped Chickadee	Paridae	U	2	9.9	1	0	0	0	F	C	FG
09-08-2017	A5	Open-field	2810-23418	BCCH	Black-capped Chickadee	Paridae	U	2	10.6	1	0	0	0	F	C	FG
08-08-2018	A18	Open-field	2810-23418	BCCH	Black-capped Chickadee	Paridae	U	1	11	0	0	0	0	F	C	FG
25-06-2018	A18	Open-field	2810-23542	BCCH	Black-capped Chickadee	Paridae	F	1	10	0	0	0	0	F	C	FG
06-06-2018	A6	Open-field	2471-39432	BHCO	Brown-headed Cowbird	Icteridae	F	6	39.4	0	0	1	1	G	T	GF
06-07-2018	A17	Open-field	2531-23356	BHCO	Brown-headed Cowbird	Icteridae	F	5	39.9	0	0	0	0	G	T	GF
20-06-2018	A9	Open-field	2531-23324	BHCO	Brown-headed Cowbird	Icteridae	F	5	NA	0	0	0	0	G	T	GF
25-06-2018	A6	Open-field	2531-23343	BHCO	Brown-headed Cowbird	Icteridae	M	2	37.5	1	0	0	0	G	T	GF
21-06-2018	A1	Open-field	2810-23512	BHVI	Blue-headed Vireo	Vireonidae	U	5	14.7	0	0	0	0	F	T	FG
26-06-2018	28	Forest	2790-19660	BLBW	Blackburnian Warbler	Parulidae	M	5	NA	0	0	0	0	F	T	FG
24-06-2017	35	Forest	2520-39780	BLBW	Blackburnian Warbler	Parulidae	M	5	10.3	0	0	0	0	F	T	FG
09-08-2018	A5	Open-field	2790-19685	BLBW	Blackburnian Warbler	Parulidae	F	1	9.3	1	0	0	0	F	T	FG
16-06-2018	14	Forest	2790-19628	BLBW	Blackburnian Warbler	Parulidae	F	5	11.2	0	0	0	0	F	T	FG
04-07-2018	14	Forest	2790-19673	BLBW	Blackburnian Warbler	Parulidae	M	6	9.4	0	0	0	0	F	T	FG
26-06-2018	30	Forest	2790-19661	BLBW	Blackburnian Warbler	Parulidae	M	5	10.1	0	0	0	0	F	T	FG
11-06-2018	A8	Open-field	1013-51655	BLJA	Blue Jay	Corvidae	U	5	100.9	0	5	1	6	F	T	GF
13-06-2018	3	Forest	2790-19625	BRCR	Brown Creeper	Certhiidae	U	1	7.4	0	0	0	0	F	T	BF
06-07-2018	A4	Open-field	2790-19674	BTNW	Black-throated Green Warbler	Parulidae	F	5	8.7	0	0	0	0	F	T	FG
01-07-2018	6	Forest	2790-19666	BTNW	Black-throated Green Warbler	Parulidae	M	6	9	0	0	0	0	F	T	FG
22-06-2017	9	Forest	2520-39777	BTNW	Black-throated Green Warbler	Parulidae	M	5	8.9	0	0	0	0	F	T	FG
15-06-2018	10	Forest	2790-19626	BTNW	Black-throated Green Warbler	Parulidae	M	5	9.2	0	0	0	0	F	T	FG
26-06-2017	3	Forest	2520-39784	BTNW	Black-throated Green Warbler	Parulidae	F	5	8.9	0	0	0	0	F	T	FG
03-07-2018	12	Forest	2790-19671	BTNW	Black-throated Green Warbler	Parulidae	M	5	NA	0	0	0	0	F	T	FG
27-06-2018	29	Forest	2790-19664	BTNW	Black-throated Green Warbler	Parulidae	F	5	9.1	0	0	0	0	F	T	FG
01-07-2018	3	Forest	2790-19668	BTNW	Black-throated Green Warbler	Parulidae	M	6	9.4	0	0	0	0	F	T	FG
26-06-2018	28	Forest	2790-19659	BTNW	Black-throated Green Warbler	Parulidae	M	6	8.9	0	0	0	0	F	T	FG
28-06-2017	36	Forest	2520-39789	BTNW	Black-throated Green Warbler	Parulidae	M	6	9.4	0	0	0	0	F	T	FG
26-06-2017	3	Forest	2520-39783	BTNW	Black-throated Green Warbler	Parulidae	M	5	9.1	0	0	0	0	F	T	FG
28-06-2017	2	Forest	2520-39787	BTNW	Black-throated Green Warbler	Parulidae	M	5	8.9	0	0	0	0	F	T	FG
26-06-2017	3	Forest	2520-39782	BTNW	Black-throated Green Warbler	Parulidae	M	6	8.8	0	0	0	0	F	T	FG
28-06-2017	31	Forest	2520-39786	BTNW	Black-throated Green Warbler	Parulidae	M	5	9.1	0	0	0	0	F	T	FG
26-06-2018	28	Forest	2790-19658	BTNW	Black-throated Green Warbler	Parulidae	M	6	11.1	0	0	0	0	F	T	FG
12-06-2018	29	Forest	2790-19621	BTNW	Black-throated Green Warbler	Parulidae	M	5	9.4	0	0	0	0	F	T	FG
13-06-2018	5	Forest	2790-19623	BTNW	Black-throated Green Warbler	Parulidae	M	6	10.1	0	0	0	0	F	T	FG
27-06-2018	29	Forest	2790-19663	BTNW	Black-throated Green Warbler	Parulidae	M	5	8.4	0	0	0	0	F	T	FG
16-06-2018	16	Forest	2790-19629	BTNW	Black-throated Green Warbler	Parulidae	M	5	9.4	0	0	0	0	F	T	FG
06-06-2018	A6	Open-field	2790-19610	BTNW	Black-throated Green Warbler	Parulidae	M	6	9.6	0	0	0	0	F	T	FG
08-06-2018	36	Forest	2790-19616	BTNW	Black-throated Green Warbler	Parulidae	M	5	8.7	0	0	0	0	F	T	FG
13-06-2018	6	Forest	2790-19624	BTNW	Black-throated Green Warbler	Parulidae	M	5	9	0	0	0	0	F	T	FG
11-06-2018	22	Forest	2790-19618	BTNW	Black-throated Green Warbler	Parulidae	F	5	11.1	0	0	0	0	F	T	FG
01-07-2018	8	Forest	2790-19667	BTNW	Black-throated Green Warbler	Parulidae	M	5	9.4	0	0	0	0	F	T	FG
16-06-2018	14	Forest	2790-19627	BTNW	Black-throated Green Warbler	Parulidae	M	6	9.2	0	0	0	0	F	T	FG
25-06-2018	A5	Open-field	2791-35526	CEDW	Cedar Waxwing	Bombycillidae	F	5	32.8	1	0	0	0	OW	T	FG
07-06-2018	A5	Open-field	2471-39440	CEDW	Cedar Waxwing	Bombycillidae	F	5	31.8	0	0	0	0	OW	T	FG
08-08-2018	A6	Open-field	2791-41437	CEDW	Cedar Waxwing	Bombycillidae	M	6	32.5	1	0	0	0	OW	T	FG
02-08-2017	A11	Open-field	2571-20069	CEDW	Cedar Waxwing	Bombycillidae	M	5	30.2	0	1	0	1	OW	T	FG
08-07-2018	A10	Open-field	2471-39499	CEDW	Cedar Waxwing	Bombycillidae	F	6	32.3	0	0	1	1	OW	T	FG
02-08-2017	A11	Open-field	2571-20068	CEDW	Cedar Waxwing	Bombycillidae	F	5	38.1	0	0	0	0	OW	T	FG
20-06-2018	A10	Open-field	2471-39499	CEDW	Cedar Waxwing	Bombycillidae	F	6	35.3	0	0	0	0	OW	T	FG
10-08-2018	A5	Open-field	2791-41443	CEDW	Cedar Waxwing	Bombycillidae	M	5	29.8	1	0	0	0	OW	T	FG
08-07-2018	A16	Open-field	2791-41402	CEDW	Cedar Waxwing	Bombycillidae	M	5	28.2	0	0	0	0	OW	T	FG
08-08-2018	A6	Open-field	2791-41436	CEDW	Cedar Waxwing	Bombycillidae	F	6	32.1	2	3	0	3	OW	T	FG
20-06-2018	A10	Open-field	2791-35504	CEDW	Cedar Waxwing	Bombycillidae	M	6	28.2	0	0	0	0	OW	T	FG
08-07-2018	A10	Open-field	2791-35597	CEDW	Cedar Waxwing	Bombycillidae	M	6	30.3	1	0	0	0	OW	T	FG
08-07-2018	A10	Open-field	2791-35599	CEDW	Cedar Waxwing	Bombycillidae	M	6	29.9	0	0	0	0	OW	T	FG
27-06-2018	A12	Open-field	2791-35551	CEDW	Cedar Waxwing	Bombycillidae	M	5	27.6	0	0	0	0	OW	T	FG
25-06-2018	A6	Open-field	2791-35530	CEDW	Cedar Waxwing	Bombycillidae	F	6	36.9	NA	1	0	1	OW	T	FG
25-06-2018	A5	Open-field	2791-35532	CEDW	Cedar Waxwing	Bombycillidae	M	5	27.8	NA	0	0	0	OW	T	FG
08-07-2018	A15	Open-field	2791-35504	CEDW	Cedar Waxwing	Bombycillidae	M	6	28.2	0	0	0	0	OW	T	FG
25-06-2018	A5	Open-field	2791-35527	CEDW	Cedar Waxwing	Bombycillidae	M	5	28.9	NA	1	1	2	OW	T	FG
07-07-2018	A1	Open-field	2791-35584	CEDW	Cedar Waxwing	Bombycillidae	M	5	28.9	0	0	0	0	OW	T	FG
21-06-2018	A1	Open-field	2791-35513	CEDW	Cedar Waxwing	Bombycillidae	F	5	27.9	1	0	0	0	OW	T	FG
09-08-2018	A6	Open-field	2791-41446	CEDW	Cedar Waxwing	Bombycillidae	M	5	29.7	1	0	0	0	OW	T	FG
27-06-2018	A12	Open-field	2791-35550	CEDW	Cedar Waxwing	Bombycillidae	F	5	35.3	0	0	0	0	OW	T	FG
21-06-2018	A1	Open-field	2791-35514	CEDW	Cedar Waxwing	Bombycillidae	M	5	30.3	1	0	0	0	OW	T	FG
20-06-2018	A10	Open-field	2791-35509	CEDW	Cedar Waxwing	Bombycillidae	M	6	30.1	0	0	0	0	OW	T	FG
08-08-2018	A5	Open-field	2791-41443	CEDW	Cedar Waxwing	Bombycillidae	M	5	28.1	1	0	0	0	OW	T	FG
07-06-2018	A5	Open-field	2471-39448	CEDW	Cedar Waxwing	Bombycillidae	F	5	28.4	0	0	0	0	OW	T	FG
07-06-2018	A5	Open-field	2471-39447	CEDW	Cedar Waxwing	Bombycillidae	M	6	29.8	0	0	0	0	OW	T	FG
25-06-2018	A6	Open-field	2791-35528	CEDW	Cedar Waxwing	Bombycillidae	M	6	28.4	NA	0	3	3	OW	T	FG
27-06-2018	A12	Open-field	2810-23268	CHSP	Chipping Sparrow	Emberizidae	M	6	12.7	0	0	4	4	OW	SH	GF
07-06-2018	A5	Open-field	2810-23443	CHSP	Chipping Sparrow	Emberizidae	F	5	12.8	0	0	0	0	OW	SH	GF
27-06-2018	A11	Open-field	2790-19662	CHSP	Chipping Sparrow	Emberizidae	M	6	11.9	0	0	1	1	OW	SH	GF
06-06-2018	A6	Open-field	2810-23438	CHSP	Chipping Sparrow	Emberizidae	M	6	NA	NA	0	2	2	OW	SH	GF
07-06-2018	A5	Open-field	2810-23450	CHSP	Chipping Sparrow	Emberizidae	F	1	12.4	0	2	9	11	OW	SH	GF
11-06-2018	A7	Open-field	2810-23466	CHSP	Chipping Sparrow	Emberizidae	F	5	12.7	1	0	0	0	OW	SH	GF
06-06-2018	A6	Open-field	2810-23439	CHSP	Chipping Sparrow	Emberizidae	M	6	12.2	0	0	2	2	OW	SH	GF
07-08-2017	A13	Open-field	2810-23299	CHSP	Chipping Sparrow	Emberizidae	M	1	12.7	0	1	0	1	OW	SH	GF
01-08-2017	A12	Open-field	2810-23268	CHSP	Chipping Sparrow	Emberizidae	M	5	12.2	0	6	1	7	OW	SH	GF
29-06-2018	A8	Open-field	2810-23569	CHSP	Chipping Sparrow	Emberizidae	M	5	11.8	0	6	1	7	OW	SH	GF
15-06-2017	38	Forest	2810-23238	CHSP	Chipping Sparrow	Emberizidae	M	5	11.6	0	0	0	0	OW	SH	GF
25-06-2018	A18	Open-field	2810-23538	CHSP	Chipping Sparrow	Emberizidae	F	6	12.9	0	0	0	0	OW	SH	GF
27-06-2018	A12	Open-field	2810-23552	CHSP	Chipping Sparrow	Emberizidae	M	6	12.6	0	1	0	1	OW	SH	GF
29-06-2018	A7	Open-field	2790-19665	CHSP	Chipping Sparrow	Emberizidae	M	5	12.1	0	0	0	0	OW	SH	GF
29-06-2018	A7	Open-field	2810-23566	CHSP	Chipping Sparrow	Emberizidae	F	5	11.9	0	4	2	6	OW	SH	GF
07-06-2018	A5	Open-field	2810-23442	CHSP	Chipping Sparrow	Emberizidae	M	6	11.6	0	0	0	0	OW	SH	GF
01-08-2017	A12	Open-field	2810-23265	CHSP	Chipping Sparrow	Emberizidae	U	2	12.4	0	0	0	0	OW	SH	GF
15-06-2017	37	Forest	2810-23239	CHSP	Chipping Sparrow	Emberizidae	M	5	12.1	0	1	6	7	OW	SH	GF
01-08-2017	A12	Open-field	2810-23271	CHSP	Chipping Sparrow	Emberizidae	F	5	11.8	0	0	0	0	OW	SH	GF
19-06-2018	A4	Open-field	2790-19640	COYE	Common Yellowthroat	Parulidae	M	6	10.8	0	1	0	1	SC	SH	FG
21-06-2018	A3	Open-field	2810-23508	COYE	Common Yellowthroat	Parulidae	M	6	11.4	0	0	1	1	SC	SH	FG
19-06-2018	A17	Open-field	2790-19637	COYE	Common Yellowthroat	Parulidae	M	5	10	0	0	2	2	SC	SH	FG
19-06-2018	A17	Open-field	2790-19633	COYE	Common Yellowthroat	Parulidae	M	5	10.5	0	0	1	1	SC	SH	FG
08-07-2018	A9	Open-field	2810-01705	COYE	Common Yellowthroat	Parulidae	F	5	10.7	1	0	0	0	SC	SH	FG
19-06-2018	A17	Open-field	2790-19638	COYE	Common Yellowthroat	Parulidae	F	5	13	1	0	0	0	SC	SH	FG
07-07-2018	A1	Open-field	2810-23594	COYE	Common Yellowthroat	Parulidae	M	6	9.5	0	0	1	1	SC	SH	FG
06-08-2017	A3	Open-field	2810-23294	COYE	Common Yellowthroat	Parulidae	M	1	10.2	0	10	0	10	SC	SH	FG
20-06-2018	A16	Open-field	2790-19650	COYE	Common Yellowthroat	Parulidae	M	6	10.6	0	0	1	1	SC	SH	FG
21-06-2018	A1	Open-field	2810-23507	COYE	Common Yellowthroat	Parulidae	M	5	10.5	0	0	0	0	SC	SH	FG
06-07-2018	A17	Open-field	2810-23587	COYE	Common Yellowthroat	Parulidae	F	6	10.1	0	0	0	0	SC	SH	FG
21-06-2018	A2	Open-field	2810-23506	COYE	Common Yellowthroat	Parulidae	F	5	9.7	0	0	0	0	SC	SH	FG
08-07-2018	A9	Open-field	2810-01701	COYE	Common Yellowthroat	Parulidae	M	5	9.7	0	0	0	0	SC	SH	FG
19-06-2018	A4	Open-field	2790-19631	COYE	Common Yellowthroat	Parulidae	F	6	9.5	0	0	3	3	SC	SH	FG
07-08-2017	A4	Open-field	2810-23406	COYE	Common Yellowthroat	Parulidae	U	2	10.3	0	0	0	0	SC	SH	FG
07-07-2018	A2	Open-field	2810-23592	COYE	Common Yellowthroat	Parulidae	M	6	10.2	0	0	1	1	SC	SH	FG
06-08-2017	A3	Open-field	U6	COYE	Common Yellowthroat	Parulidae	U	2	10.4	1	1	0	1	SC	SH	FG
19-06-2018	A14	Open-field	2790-19642	COYE	Common Yellowthroat	Parulidae	M	6	10.3	0	0	1	1	SC	SH	FG
19-06-2018	A14	Open-field	2790-19639	COYE	Common Yellowthroat	Parulidae	M	6	10.6	0	0	1	1	SC	SH	FG
08-07-2018	A16	Open-field	2810-01700	COYE	Common Yellowthroat	Parulidae	M	1	10.4	0	0	0	0	SC	SH	FG
20-06-2018	A9	Open-field	2790-19647	COYE	Common Yellowthroat	Parulidae	M	5	10.2	0	0	0	0	SC	SH	FG
07-07-2018	A2	Open-field	2810-23290	COYE	Common Yellowthroat	Parulidae	M	6	9.9	0	0	4	4	SC	SH	FG
06-08-2017	A1	Open-field	2810-23297	COYE	Common Yellowthroat	Parulidae	M	1	11.7	0	0	0	0	SC	SH	FG
06-08-2017	A2	Open-field	2810-23290	COYE	Common Yellowthroat	Parulidae	M	1	10.4	0	0	3	3	SC	SH	FG
07-07-2018	A2	Open-field	2810-23506	COYE	Common Yellowthroat	Parulidae	F	6	9.6	0	0	2	2	SC	SH	FG
25-06-2018	A5	Open-field	2810-23519	COYE	Common Yellowthroat	Parulidae	M	6	10.7	0	0	1	1	SC	SH	FG
25-06-2018	A5	Open-field	2810-23539	COYE	Common Yellowthroat	Parulidae	F	6	11.7	0	0	1	1	SC	SH	FG
19-06-2018	A4	Open-field	2790-19635	COYE	Common Yellowthroat	Parulidae	M	5	10.7	0	0	0	0	SC	SH	FG
07-07-2018	A1	Open-field	2810-23593	COYE	Common Yellowthroat	Parulidae	U	2	11.4	0	0	1	1	SC	SH	FG
03-08-2017	A10	Open-field	2520-39793	COYE	Common Yellowthroat	Parulidae	F	6	8.8	0	0	0	0	SC	SH	FG
08-07-2018	A16	Open-field	2790-19679	CSWA	Chestnut-sided Warbler	Parulidae	F	6	8.7	0	0	0	0	OW	SH	FG
20-06-2018	A15	Open-field	2790-19649	CSWA	Chestnut-sided Warbler	Parulidae	M	6	9.9	0	0	0	0	OW	SH	FG
07-06-2018	A18	Open-field	2790-19613	CSWA	Chestnut-sided Warbler	Parulidae	F	5	10.5	0	0	0	0	OW	SH	FG
19-06-2018	A17	Open-field	2790-19641	CSWA	Chestnut-sided Warbler	Parulidae	M	6	9.4	0	0	0	0	OW	SH	FG
25-06-2017	7	Forest	2571-20050	DOWO	Downy Woodpecker	Picidae	M	8	NA	0	0	0	0	F	C	BF
07-06-2018	A5	Open-field	2471-39441	DOWO	Downy Woodpecker	Picidae	M	8	27.5	0	0	0	0	F	C	BF
12-06-2018	A12	Open-field	2471-39461	DOWO	Downy Woodpecker	Picidae	F	8	27.5	0	0	0	0	F	C	BF
31-07-2017	A7	Open-field	2571-20065	DOWO	Downy Woodpecker	Picidae	M	2	23.6	1	0	0	0	F	C	BF
29-06-2018	A7	Open-field	2791-35554	DOWO	Downy Woodpecker	Picidae	M	2	28.3	0	0	0	0	F	C	BF
08-08-2018	A5	Open-field	2791-41441	DOWO	Downy Woodpecker	Picidae	F	2	25.9	1	0	0	0	F	C	BF
21-06-2018	A1	Open-field	2791-35516	DOWO	Downy Woodpecker	Picidae	M	5	26.7	0	0	0	0	F	C	BF
21-06-2018	A1	Open-field	2791-35515	DOWO	Downy Woodpecker	Picidae	M	8	25.1	0	0	0	0	F	C	BF
07-08-2017	36	Forest	2571-20090	DOWO	Downy Woodpecker	Picidae	F	2	25.2	NA	0	0	0	F	C	BF
09-08-2018	A6	Open-field	2791-41447	DOWO	Downy Woodpecker	Picidae	M	2	23.1	0	0	0	0	F	C	BF
20-06-2018	A10	Open-field	2791-35503	DOWO	Downy Woodpecker	Picidae	M	8	26.2	0	0	0	0	F	C	BF
29-06-2018	A7	Open-field	2791-35553	DOWO	Downy Woodpecker	Picidae	M	8	26	0	0	0	0	F	C	BF
29-06-2018	24	Forest	2791-35557	DOWO	Downy Woodpecker	Picidae	M	2	24.2	0	0	0	0	F	C	BF
20-06-2018	A16	Open-field	2791-35501	DOWO	Downy Woodpecker	Picidae	F	7	27.2	0	0	0	0	F	C	BF
08-08-2018	A5	Open-field	2791-41440	DOWO	Downy Woodpecker	Picidae	F	2	27.8	1	0	0	0	F	C	BF
10-08-2018	A5	Open-field	2471-39441	DOWO	Downy Woodpecker	Picidae	M	6	26.1	0	0	0	0	F	C	BF
01-08-2017	A12	Open-field	2571-20067	DOWO	Downy Woodpecker	Picidae	F	2	27.4	0	0	0	0	F	C	BF
31-07-2017	22	Forest	U4	DOWO	Downy Woodpecker	Picidae	F	2	22.6	1	0	0	0	F	C	BF
09-08-2018	A6	Open-field	2791-41445	DOWO	Downy Woodpecker	Picidae	M	2	24.2	0	0	0	0	F	C	BF
25-06-2018	A5	Open-field	2471-39441	DOWO	Downy Woodpecker	Picidae	M	8	25.2	0	0	0	0	F	C	BF
12-06-2018	A12	Open-field	2471-39459	DOWO	Downy Woodpecker	Picidae	M	8	28.3	0	0	0	0	F	C	BF
27-06-2018	A12	Open-field	2791-35549	DOWO	Downy Woodpecker	Picidae	F	8	25.6	0	0	0	0	F	C	BF
27-06-2018	A12	Open-field	2791-35545	DOWO	Downy Woodpecker	Picidae	F	2	27.4	2	0	0	0	F	C	BF
08-08-2018	A5	Open-field	2471-39441	DOWO	Downy Woodpecker	Picidae	M	5	26.1	0	0	0	0	F	C	BF
08-08-2018	A5	Open-field	2791-41439	DOWO	Downy Woodpecker	Picidae	M	2	26.8	0	0	0	0	F	C	BF
06-07-2018	A4	Open-field	2791-35580	DOWO	Downy Woodpecker	Picidae	F	2	24.1	0	0	0	0	F	C	BF
08-07-2018	A10	Open-field	2791-41407	DOWO	Downy Woodpecker	Picidae	F	2	26	0	0	0	0	F	C	BF
08-08-2018	A6	Open-field	2631-70487	EAPH	Eastern Phoebe	Tyrannidae	U	2	17.6	0	0	0	0	OW	B	F
12-06-2018	A12	Open-field	2810-23471	EAPH	Eastern Phoebe	Tyrannidae	M	6	21.9	NA	0	0	0	OW	B	F
25-06-2018	A5	Open-field	2810-23530	EAPH	Eastern Phoebe	Tyrannidae	U	2	17.2	0	0	0	0	OW	B	F
25-06-2018	A5	Open-field	2810-23537	EAPH	Eastern Phoebe	Tyrannidae	U	2	17.9	0	0	0	0	OW	B	F
25-06-2018	A5	Open-field	2810-23528	EAPH	Eastern Phoebe	Tyrannidae	U	2	17.2	0	0	0	0	OW	B	F
25-06-2018	A5	Open-field	2810-23540	EAPH	Eastern Phoebe	Tyrannidae	U	2	16.2	0	0	0	0	OW	B	F
25-06-2018	A5	Open-field	2810-23535	EAPH	Eastern Phoebe	Tyrannidae	M	5	17.4	NA	0	0	0	OW	B	F
01-08-2017	A12	Open-field	2810-23269	EAPH	Eastern Phoebe	Tyrannidae	F	1	17	0	0	0	0	OW	B	F
25-06-2018	A18	Open-field	2810-23527	EAPH	Eastern Phoebe	Tyrannidae	U	2	19.5	0	0	0	0	OW	B	F
25-06-2018	A6	Open-field	2810-23521	EAPH	Eastern Phoebe	Tyrannidae	F	6	16.4	1	0	1	1	OW	B	F
25-06-2018	A18	Open-field	2810-23545	EAPH	Eastern Phoebe	Tyrannidae	U	2	19.6	0	0	0	0	OW	B	F
25-06-2018	A5	Open-field	2810-23547	EAPH	Eastern Phoebe	Tyrannidae	U	2	17.9	0	0	0	0	OW	B	F
25-06-2018	A18	Open-field	2810-23548	EAPH	Eastern Phoebe	Tyrannidae	M	5	19.2	0	0	0	0	OW	B	F
03-08-2017	A15	Open-field	2810-23283	EAPH	Eastern Phoebe	Tyrannidae	U	1	18.2	0	0	0	0	OW	B	F
25-06-2018	A5	Open-field	2810-23529	EAPH	Eastern Phoebe	Tyrannidae	U	2	18.1	1	0	0	0	OW	B	F
03-08-2017	8	Forest	2810-23285	EAWP	Eastern Wood-Pewee	Tyrannidae	F	6	13.5	0	0	0	0	F	T	F
11-06-2018	24	Forest	2790-19617	EAWP	Eastern Wood-Pewee	Tyrannidae	M	6	13	0	0	0	0	F	T	F
28-06-2017	31	Forest	2810-23248	EAWP	Eastern Wood-Pewee	Tyrannidae	M	6	15	0	0	0	0	F	T	F
03-08-2017	A15	Open-field	2810-23280	EAWP	Eastern Wood-Pewee	Tyrannidae	M	6	14.2	0	0	0	0	F	T	F
14-06-2017	24	Forest	2810-23236	EAWP	Eastern Wood-Pewee	Tyrannidae	M	6	14.9	0	0	0	0	F	T	F
26-06-2018	28	Forest	2810-23550	EAWP	Eastern Wood-Pewee	Tyrannidae	F	6	14.2	1	0	0	0	F	T	F
02-08-2017	3	Forest	2810-23272	EAWP	Eastern Wood-Pewee	Tyrannidae	M	6	13.7	1	0	0	0	F	T	F
15-06-2017	37	Forest	2810-23237	EAWP	Eastern Wood-Pewee	Tyrannidae	M	6	13.2	0	0	0	0	F	T	F
01-08-2017	29	Forest	2810-23267	EAWP	Eastern Wood-Pewee	Tyrannidae	F	1	14.7	0	0	0	0	F	T	F
16-06-2018	16	Forest	2810-23480	EAWP	Eastern Wood-Pewee	Tyrannidae	M	1	13.8	0	0	0	0	F	T	F
02-08-2017	5	Forest	2810-23273	EAWP	Eastern Wood-Pewee	Tyrannidae	M	6	14.1	0	0	0	0	F	T	F
22-06-2017	11	Forest	2810-23244	EAWP	Eastern Wood-Pewee	Tyrannidae	M	6	13.6	0	0	0	0	F	T	F
25-06-2018	A5	Open-field	2810-23526	EAWP	Eastern Wood-Pewee	Tyrannidae	F	1	16.2	1	0	0	0	F	T	F
18-06-2017	25	Forest	2810-23243	EAWP	Eastern Wood-Pewee	Tyrannidae	M	5	13.4	0	0	0	0	F	T	F
11-06-2018	A7	Open-field	2810-23458	FISP	Field Sparrow	Emberizidae	M	5	13	0	0	0	0	SC	G	GF
27-06-2018	A11	Open-field	2531-23346	GCFL	Great-crested Flycatcher	Tyrannidae	F	5	35.2	0	0	0	0	OW	C	F
24-06-2017	15	Forest	2571-20044	GCFL	Great-crested Flycatcher	Tyrannidae	U	5	NA	1	0	0	0	OW	C	F
20-06-2018	A15	Open-field	2791-35508	GCFL	Great-crested Flycatcher	Tyrannidae	M	6	33.1	0	0	0	0	OW	C	F
03-07-2018	10	Forest	2791-35565	GCFL	Great-crested Flycatcher	Tyrannidae	M	6	33.8	0	0	0	0	OW	C	F
06-06-2018	A6	Open-field	2471-39430	GCFL	Great-crested Flycatcher	Tyrannidae	U	6	37.2	0	0	0	0	OW	C	F
15-06-2018	12	Forest	2531-23320	GCFL	Great-crested Flycatcher	Tyrannidae	U	5	34.6	0	0	0	0	OW	C	F
07-06-2018	A5	Open-field	2471-39446	GCFL	Great-crested Flycatcher	Tyrannidae	U	5	38.4	0	0	0	0	OW	C	F
20-06-2018	A10	Open-field	2531-23191	GRCA	Grey Catbird	Mimidae	F	6	35.4	0	0	0	0	OW	SH	GF
08-07-2018	A10	Open-field	U11	GRCA	Grey Catbird	Mimidae	U	1	NA	NA	0	0	0	OW	SH	GF
20-06-2018	A16	Open-field	2531-23326	GRCA	Grey Catbird	Mimidae	M	5	37.8	0	0	1	1	OW	SH	GF
08-07-2018	A16	Open-field	2531-23364	GRCA	Grey Catbird	Mimidae	M	6	30.9	0	0	0	0	OW	SH	GF
08-07-2018	A10	Open-field	2531-23361	GRCA	Grey Catbird	Mimidae	M	6	36.4	0	0	0	0	OW	SH	GF
03-08-2017	A10	Open-field	2531-23195	GRCA	Grey Catbird	Mimidae	U	2	33.6	1	0	0	0	OW	SH	GF
21-06-2018	A3	Open-field	2531-23332	GRCA	Grey Catbird	Mimidae	M	5	35.6	0	0	1	1	OW	SH	GF
21-06-2018	A3	Open-field	2531-23334	GRCA	Grey Catbird	Mimidae	F	5	33.8	0	0	0	0	OW	SH	GF
20-06-2018	A15	Open-field	2531-23328	GRCA	Grey Catbird	Mimidae	F	5	37.9	1	0	0	0	OW	SH	GF
08-07-2018	A16	Open-field	2531-23360	GRCA	Grey Catbird	Mimidae	F	5	37.2	1	0	0	0	OW	SH	GF
19-06-2018	A4	Open-field	2531-23322	GRCA	Grey Catbird	Mimidae	M	6	34.1	0	0	0	0	OW	SH	GF
06-07-2018	A17	Open-field	2531-23322	GRCA	Grey Catbird	Mimidae	M	5	33.6	1	0	0	0	OW	SH	GF
06-07-2018	A4	Open-field	2531-23321	GRCA	Grey Catbird	Mimidae	F	5	32.4	1	0	0	0	OW	SH	GF
20-06-2018	A10	Open-field	2531-23330	GRCA	Grey Catbird	Mimidae	F	5	37.1	1	0	0	0	OW	SH	GF
03-08-2017	A10	Open-field	2531-23192	GRCA	Grey Catbird	Mimidae	M	5	32.6	0	0	0	0	OW	SH	GF
08-07-2018	A10	Open-field	2531-23359	GRCA	Grey Catbird	Mimidae	U	2	31.6	1	0	0	0	OW	SH	GF
08-07-2018	A10	Open-field	2531-23368	GRCA	Grey Catbird	Mimidae	F	5	38.2	2	0	1	1	OW	SH	GF
08-07-2018	A10	Open-field	2531-23367	GRCA	Grey Catbird	Mimidae	M	5	41.1	2	0	0	0	OW	SH	GF
20-06-2018	A15	Open-field	2531-23325	GRCA	Grey Catbird	Mimidae	F	5	NA	0	0	0	0	OW	SH	GF
19-06-2018	A17	Open-field	2531-23321	GRCA	Grey Catbird	Mimidae	F	5	37	0	0	0	0	OW	SH	GF
08-07-2018	A10	Open-field	2531-23191	GRCA	Grey Catbird	Mimidae	F	6	40	1	0	0	0	OW	SH	GF
03-08-2017	A15	Open-field	2531-23190	GRCA	Grey Catbird	Mimidae	F	6	35.8	1	0	0	0	OW	SH	GF
08-07-2018	A16	Open-field	2531-23365	GRCA	Grey Catbird	Mimidae	M	6	NA	0	0	0	0	OW	SH	GF
07-07-2018	A1	Open-field	2531-23357	GRCA	Grey Catbird	Mimidae	M	6	36	1	0	0	0	OW	SH	GF
07-06-2018	A5	Open-field	2531-23309	GRCA	Grey Catbird	Mimidae	M	5	33.2	0	0	0	0	OW	SH	GF
20-06-2018	A15	Open-field	2531-23331	GRCA	Grey Catbird	Mimidae	M	6	33.4	1	0	0	0	OW	SH	GF
06-07-2018	A4	Open-field	2531-23355	GRCA	Grey Catbird	Mimidae	F	5	34.3	1	0	0	0	OW	SH	GF
03-08-2017	A10	Open-field	2531-23191	GRCA	Grey Catbird	Mimidae	F	5	34.7	0	0	0	0	OW	SH	GF
03-08-2017	A10	Open-field	2531-23193	GRCA	Grey Catbird	Mimidae	F	6	34.7	1	0	0	0	OW	SH	GF
21-06-2018	A1	Open-field	2531-23333	GRCA	Grey Catbird	Mimidae	M	5	34.9	0	0	1	1	OW	SH	GF
07-08-2017	36	Forest	2531-23196	HAWO	Hairy Woodpecker	Picidae	F	2	57.5	0	0	0	0	F	C	BF
22-06-2017	14	Forest	2531-23165	HAWO	Hairy Woodpecker	Picidae	F	2	55.2	0	0	0	0	F	C	BF
22-06-2017	12	Forest	2531-23166	HAWO	Hairy Woodpecker	Picidae	F	2	59	0	0	0	0	F	C	BF
24-06-2017	15	Forest	2531-23171	HAWO	Hairy Woodpecker	Picidae	F	5	61.1	0	0	0	0	F	C	BF
24-06-2017	15	Forest	2531-23170	HAWO	Hairy Woodpecker	Picidae	U	2	65.4	0	0	0	0	F	C	BF
11-06-2018	22	Forest	2531-23317	HAWO	Hairy Woodpecker	Picidae	M	8	77	0	0	0	0	F	C	BF
08-08-2017	16	Forest	2531-23170	HAWO	Hairy Woodpecker	Picidae	M	2	67.4	0	0	0	0	F	C	BF
13-06-2018	A5	Open-field	2531-23319	HAWO	Hairy Woodpecker	Picidae	M	1	NA	NA	0	0	0	F	C	BF
07-08-2017	36	Forest	2531-23197	HAWO	Hairy Woodpecker	Picidae	M	2	68.2	0	0	0	0	F	C	BF
22-06-2017	14	Forest	2571-20041	HAWO	Hairy Woodpecker	Picidae	F	8	NA	0	0	0	0	F	C	BF
22-06-2017	12	Forest	2531-23167	HAWO	Hairy Woodpecker	Picidae	M	8	68.5	0	0	0	0	F	C	BF
25-06-2017	10	Forest	2531-23175	HAWO	Hairy Woodpecker	Picidae	F	7	67.2	0	0	0	0	F	C	BF
03-07-2018	15	Forest	2791-35564	HETH	Hermit Thrush	Turdidae	F	5	30.4	0	0	2	2	OW	G	GF
24-06-2017	35	Forest	2571-20045	HETH	Hermit Thrush	Turdidae	M	6	27.4	0	6	13	19	OW	G	GF
15-06-2018	13	Forest	2471-39469	HETH	Hermit Thrush	Turdidae	M	5	29.9	0	0	0	0	OW	G	GF
22-06-2017	9	Forest	2571-20042	HETH	Hermit Thrush	Turdidae	F	5	27.3	0	3	6	9	OW	G	GF
26-06-2018	30	Forest	2791-35539	HETH	Hermit Thrush	Turdidae	M	6	28.1	0	1	5	6	OW	G	GF
01-07-2018	8	Forest	2571-20080	HETH	Hermit Thrush	Turdidae	M	5	28.3	0	0	0	0	OW	G	GF
13-06-2018	8	Forest	2571-20080	HETH	Hermit Thrush	Turdidae	M	5	27.8	0	2	0	2	OW	G	GF
27-06-2018	29	Forest	2791-35552	HETH	Hermit Thrush	Turdidae	M	5	30.8	0	1	2	3	OW	G	GF
15-06-2018	15	Forest	2471-39468	HETH	Hermit Thrush	Turdidae	M	5	28.8	0	2	0	2	OW	G	GF
08-08-2017	15	Forest	2571-20094	HETH	Hermit Thrush	Turdidae	M	5	29.3	0	8	1	9	OW	G	GF
14-06-2017	22	Forest	2571-20191	HETH	Hermit Thrush	Turdidae	M	6	30.1	0	3	0	3	OW	G	GF
13-06-2017	29	Forest	2571-20186	HETH	Hermit Thrush	Turdidae	F	6	29.4	0	14	0	14	OW	G	GF
26-06-2018	30	Forest	2791-35538	HETH	Hermit Thrush	Turdidae	F	5	28.2	0	3	2	5	OW	G	GF
01-08-2017	29	Forest	2571-20185	HETH	Hermit Thrush	Turdidae	M	5	29.3	0	4	0	4	OW	G	GF
26-06-2018	28	Forest	2791-35542	HETH	Hermit Thrush	Turdidae	M	5	27.4	0	1	4	5	OW	G	GF
28-06-2017	2	Forest	2571-20052	HETH	Hermit Thrush	Turdidae	M	5	26.2	0	1	0	1	OW	G	GF
14-06-2017	22	Forest	2571-20192	HETH	Hermit Thrush	Turdidae	M	5	28.4	0	2	0	2	OW	G	GF
15-06-2018	12	Forest	2471-39470	HETH	Hermit Thrush	Turdidae	M	5	28.4	0	0	0	0	OW	G	GF
16-06-2018	16	Forest	2471-39474	HETH	Hermit Thrush	Turdidae	M	5	28.2	0	0	0	0	OW	G	GF
24-06-2017	13	Forest	2571-20048	HETH	Hermit Thrush	Turdidae	F	5	31.4	1	1	3	4	OW	G	GF
01-07-2018	8	Forest	2791-35561	HETH	Hermit Thrush	Turdidae	M	5	28.6	0	0	0	0	OW	G	GF
03-07-2018	12	Forest	2471-39474	HETH	Hermit Thrush	Turdidae	M	5	22.1	0	1	1	2	OW	G	GF
02-08-2017	3	Forest	2571-20051	HETH	Hermit Thrush	Turdidae	M	6	29.7	1	0	1	1	OW	G	GF
13-06-2017	29	Forest	2571-20187	HETH	Hermit Thrush	Turdidae	M	6	29.8	0	2	1	3	OW	G	GF
13-06-2018	5	Forest	2471-39463	HETH	Hermit Thrush	Turdidae	M	5	30.2	0	2	0	2	OW	G	GF
03-08-2017	8	Forest	2571-20080	HETH	Hermit Thrush	Turdidae	M	5	30.7	1	4	0	4	OW	G	GF
13-06-2017	29	Forest	2571-20188	HETH	Hermit Thrush	Turdidae	F	5	24.4	0	1	1	2	OW	G	GF
29-06-2018	24	Forest	2471-39458	HETH	Hermit Thrush	Turdidae	M	5	27.5	0	0	1	1	OW	G	GF
15-06-2018	35	Forest	2471-39470	HETH	Hermit Thrush	Turdidae	M	5	28.8	0	0	1	1	OW	G	GF
14-06-2017	22	Forest	2571-20189	HETH	Hermit Thrush	Turdidae	F	5	33.3	1	2	0	2	OW	G	GF
29-06-2018	24	Forest	2571-20064	HETH	Hermit Thrush	Turdidae	M	5	30.7	0	0	2	2	OW	G	GF
24-06-2017	8	Forest	2571-20047	HETH	Hermit Thrush	Turdidae	U	2	27.2	0	4	8	12	OW	G	GF
31-07-2017	22	Forest	2571-20191	HETH	Hermit Thrush	Turdidae	M	6	32.6	1	1	0	1	OW	G	GF
26-06-2018	30	Forest	2471-39451	HETH	Hermit Thrush	Turdidae	M	5	30.4	NA	0	2	2	OW	G	GF
26-06-2017	3	Forest	2571-20051	HETH	Hermit Thrush	Turdidae	M	6	28.4	0	4	8	12	OW	G	GF
26-06-2018	36	Forest	2791-35539	HETH	Hermit Thrush	Turdidae	M	6	NA	NA	0	0	0	OW	G	GF
24-06-2017	8	Forest	2571-20046	HETH	Hermit Thrush	Turdidae	M	5	30.3	0	3	2	5	OW	G	GF
03-07-2018	15	Forest	2571-20052	HETH	Hermit Thrush	Turdidae	M	5	26.8	0	1	0	1	OW	G	GF
29-06-2018	A7	Open-field	2791-35555	HETH	Hermit Thrush	Turdidae	M	6	29.2	0	0	2	2	OW	G	GF
06-08-2017	A3	Open-field	2571-20087	HETH	Hermit Thrush	Turdidae	U	2	28.8	0	2	0	2	OW	G	GF
15-06-2018	12	Forest	2471-39467	HETH	Hermit Thrush	Turdidae	M	5	29.7	0	2	1	3	OW	G	GF
25-06-2017	5	Forest	2571-20049	HETH	Hermit Thrush	Turdidae	M	6	28.8	0	1	11	12	OW	G	GF
14-06-2017	24	Forest	2571-20190	HETH	Hermit Thrush	Turdidae	U	2	25.6	0	5	2	7	OW	G	GF
09-08-2017	25	Forest	2571-20100	HETH	Hermit Thrush	Turdidae	M	5	28.9	0	0	5	5	OW	G	GF
11-06-2018	22	Forest	2471-39458	HETH	Hermit Thrush	Turdidae	M	5	27.1	0	0	2	2	OW	G	GF
14-06-2017	24	Forest	2571-20193	HETH	Hermit Thrush	Turdidae	F	5	30.7	1	16	12	28	OW	G	GF
13-06-2017	29	Forest	2571-20185	HETH	Hermit Thrush	Turdidae	M	5	28.5	0	1	2	3	OW	G	GF
26-06-2018	30	Forest	2791-35541	HETH	Hermit Thrush	Turdidae	M	5	30.1	0	1	2	3	OW	G	GF
08-06-2018	30	Forest	2471-39451	HETH	Hermit Thrush	Turdidae	M	5	31.1	0	1	3	4	OW	G	GF
31-07-2017	24	Forest	2571-20064	HETH	Hermit Thrush	Turdidae	M	6	30.7	0	1	0	1	OW	G	GF
16-06-2018	14	Forest	2471-39476	HETH	Hermit Thrush	Turdidae	M	1	30.6	0	0	1	1	OW	G	GF
06-08-2017	A2	Open-field	2810-23292	HOWR	House Wren	Troglodytidae	M	1	10.6	0	10	2	12	OW	C	FG
03-08-2017	A15	Open-field	2810-23277	HOWR	House Wren	Troglodytidae	M	1	11	0	1	0	1	OW	C	FG
07-06-2018	A5	Open-field	2631-70441	INBU	Indigo Bunting	Cardinalidae	M	5	14.5	0	0	0	0	OW	SH	FG
06-06-2018	A6	Open-field	2631-70437	INBU	Indigo Bunting	Cardinalidae	M	5	NA	0	0	1	1	OW	SH	FG
25-06-2018	A6	Open-field	2810-23533	INBU	Indigo Bunting	Cardinalidae	F	6	12.9	0	1	4	5	OW	SH	FG
21-06-2018	A3	Open-field	2631-70450	INBU	Indigo Bunting	Cardinalidae	F	6	13.7	0	0	0	0	OW	SH	FG
07-06-2018	A5	Open-field	2631-70437	INBU	Indigo Bunting	Cardinalidae	M	5	NA	0	0	0	0	OW	SH	FG
25-06-2018	A5	Open-field	2810-23524	INBU	Indigo Bunting	Cardinalidae	M	6	14	0	0	0	0	OW	SH	FG
21-06-2018	A3	Open-field	2810-23511	INBU	Indigo Bunting	Cardinalidae	M	5	15	0	0	0	0	OW	SH	FG
21-06-2018	A2	Open-field	2810-23509	INBU	Indigo Bunting	Cardinalidae	M	5	13.8	0	0	0	0	OW	SH	FG
20-06-2018	A15	Open-field	2810-23496	INBU	Indigo Bunting	Cardinalidae	M	5	13.9	0	0	0	0	OW	SH	FG
10-08-2018	A5	Open-field	2880-01745	INBU	Indigo Bunting	Cardinalidae	M	5	14.8	1	1	0	1	OW	SH	FG
25-06-2018	A6	Open-field	2810-23532	INBU	Indigo Bunting	Cardinalidae	F	6	14.6	1	0	0	0	OW	SH	FG
08-08-2018	A6	Open-field	2880-01726	INBU	Indigo Bunting	Cardinalidae	M	5	14.1	0	0	0	0	OW	SH	FG
12-06-2018	A12	Open-field	2631-70442	INBU	Indigo Bunting	Cardinalidae	M	6	16.1	0	0	0	0	OW	SH	FG
20-06-2018	A15	Open-field	2810-23495	INBU	Indigo Bunting	Cardinalidae	F	5	13.2	0	0	1	1	OW	SH	FG
27-06-2018	A11	Open-field	2631-70442	INBU	Indigo Bunting	Cardinalidae	M	6	16.2	0	0	0	0	OW	SH	FG
24-06-2017	15	Forest	2520-39779	LEFL	Least Flycatcher	Tyrannidae	M	6	10.1	0	0	0	0	F	T	F
10-08-2018	A6	Open-field	2880-01744	LEFL	Least Flycatcher	Tyrannidae	U	1	9.5	0	0	0	0	F	T	F
19-06-2018	A14	Open-field	2810-23493	LEFL	Least Flycatcher	Tyrannidae	M	6	9.9	0	0	0	0	F	T	F
04-07-2018	14	Forest	2790-19672	LEFL	Least Flycatcher	Tyrannidae	M	5	NA	0	0	0	0	F	T	F
06-08-2017	A2	Open-field	2520-39796	LEFL	Least Flycatcher	Tyrannidae	F	1	9.4	3	0	0	0	F	T	F
03-07-2018	15	Forest	2790-19670	LEFL	Least Flycatcher	Tyrannidae	F	5	NA	0	0	0	0	F	T	F
07-06-2018	A5	Open-field	2531-23310	NOCA	Northern cardinal	Cardinalidae	F	1	44.1	0	0	2	2	OW	SH	GF
02-08-2017	A11	Open-field	2531-23189	NOCA	Northern cardinal	Cardinalidae	U	2	40.7	0	0	0	0	OW	SH	GF
25-06-2018	A5	Open-field	2531-23342	NOCA	Northern cardinal	Cardinalidae	M	1	41.9	1	0	3	3	OW	SH	GF
08-07-2018	A10	Open-field	2531-23369	NOCA	Northern cardinal	Cardinalidae	U	2	40	2	0	0	0	OW	SH	GF
03-08-2017	A9	Open-field	2531-23194	NOCA	Northern cardinal	Cardinalidae	U	2	37.3	1	0	0	0	OW	SH	GF
02-08-2017	A11	Open-field	2531-23188	NOCA	Northern cardinal	Cardinalidae	U	2	43.3	1	0	0	0	OW	SH	GF
08-07-2018	A10	Open-field	2531-23362	NOCA	Northern cardinal	Cardinalidae	U	2	39.9	1	0	0	0	OW	SH	GF
20-06-2018	A10	Open-field	2531-23329	NOCA	Northern cardinal	Cardinalidae	M	1	45.9	2	0	0	0	OW	SH	GF
29-06-2018	A8	Open-field	2631-70473	OVEN	Ovenbird	Parulidae	U	2	NA	0	0	0	0	F	G	GF
29-06-2018	A8	Open-field	2810-23459	OVEN	Ovenbird	Parulidae	M	5	20.1	0	17	0	17	F	G	GF
19-06-2017	18	Forest	1661-08177	OVEN	Ovenbird	Parulidae	M	5	18.2	0	0	1	1	F	G	GF
08-08-2017	16	Forest	2810-23412	OVEN	Ovenbird	Parulidae	M	1	17.5	0	1	0	1	F	G	GF
29-06-2018	A8	Open-field	2631-70471	OVEN	Ovenbird	Parulidae	F	5	18.1	0	0	0	0	F	G	GF
25-06-2017	7	Forest	1661-08190	OVEN	Ovenbird	Parulidae	M	5	17.3	0	0	1	1	F	G	GF
24-06-2017	8	Forest	1661-08181	OVEN	Ovenbird	Parulidae	M	5	18.1	0	1	0	1	F	G	GF
14-06-2017	22	Forest	1661-08161	OVEN	Ovenbird	Parulidae	M	6	NA	0	0	0	0	F	G	GF
25-06-2017	3	Forest	1661-08195	OVEN	Ovenbird	Parulidae	M	6	18.8	0	1	0	1	F	G	GF
24-06-2017	13	Forest	1661-08186	OVEN	Ovenbird	Parulidae	F	5	15.4	0	6	1	7	F	G	GF
24-06-2017	35	Forest	1661-08187	OVEN	Ovenbird	Parulidae	M	6	NA	0	1	0	1	F	G	GF
03-07-2018	12	Forest	1661-08178	OVEN	Ovenbird	Parulidae	M	1	NA	NA	1	0	1	F	G	GF
24-06-2017	13	Forest	1661-08182	OVEN	Ovenbird	Parulidae	M	5	18.2	0	2	0	2	F	G	GF
18-06-2017	27	Forest	1661-08174	OVEN	Ovenbird	Parulidae	M	6	18.7	1	0	0	0	F	G	GF
26-06-2018	28	Forest	2810-23455	OVEN	Ovenbird	Parulidae	M	6	19.9	0	0	0	0	F	G	GF
19-06-2017	16	Forest	1661-08175	OVEN	Ovenbird	Parulidae	M	6	18.6	0	0	0	0	F	G	GF
11-06-2018	A7	Open-field	2810-23463	OVEN	Ovenbird	Parulidae	M	5	20.2	0	0	0	0	F	G	GF
07-07-2018	A3	Open-field	2631-70480	OVEN	Ovenbird	Parulidae	M	5	18.7	0	0	0	0	F	G	GF
28-06-2017	2	Forest	1661-08196	OVEN	Ovenbird	Parulidae	M	5	17.9	0	0	0	0	F	G	GF
22-06-2017	12	Forest	1661-08178	OVEN	Ovenbird	Parulidae	M	5	18.6	0	1	0	1	F	G	GF
14-06-2017	22	Forest	1661-08159	OVEN	Ovenbird	Parulidae	F	5	18.4	0	1	0	1	F	G	GF
01-07-2018	6	Forest	2631-70476	OVEN	Ovenbird	Parulidae	M	5	18.3	0	0	0	0	F	G	GF
08-06-2018	28	Forest	2810-23455	OVEN	Ovenbird	Parulidae	M	6	20.2	0	0	0	0	F	G	GF
11-06-2018	22	Forest	2810-23460	OVEN	Ovenbird	Parulidae	M	6	18.1	0	0	0	0	F	G	GF
11-06-2018	A7	Open-field	2810-23459	OVEN	Ovenbird	Parulidae	M	5	20.6	0	0	0	0	F	G	GF
04-07-2018	18	Forest	2631-70478	OVEN	Ovenbird	Parulidae	M	5	18.4	0	0	0	0	F	G	GF
11-06-2018	24	Forest	2810-23461	OVEN	Ovenbird	Parulidae	M	5	19.6	0	0	1	1	F	G	GF
24-06-2017	8	Forest	1661-08180	OVEN	Ovenbird	Parulidae	M	6	18.9	0	1	1	2	F	G	GF
25-06-2017	5	Forest	1661-08191	OVEN	Ovenbird	Parulidae	M	5	19	0	0	0	0	F	G	GF
29-06-2018	24	Forest	2631-70470	OVEN	Ovenbird	Parulidae	M	5	18.6	0	0	0	0	F	G	GF
13-06-2017	28	Forest	1661-08158	OVEN	Ovenbird	Parulidae	M	5	NA	0	0	0	0	F	G	GF
24-06-2017	13	Forest	1661-08184	OVEN	Ovenbird	Parulidae	M	6	NA	0	1	2	3	F	G	GF
19-06-2017	21	Forest	1661-08176	OVEN	Ovenbird	Parulidae	M	5	20.2	0	1	0	1	F	G	GF
26-06-2018	36	Forest	2631-70463	OVEN	Ovenbird	Parulidae	M	5	18.6	0	0	0	0	F	G	GF
01-07-2018	6	Forest	2631-70475	OVEN	Ovenbird	Parulidae	M	5	19.6	0	0	0	0	F	G	GF
03-07-2018	10	Forest	2631-70477	OVEN	Ovenbird	Parulidae	M	5	18.7	0	1	0	1	F	G	GF
15-06-2018	12	Forest	2810-23476	OVEN	Ovenbird	Parulidae	M	5	17.7	0	0	0	0	F	G	GF
06-08-2017	38	Forest	2810-23291	OVEN	Ovenbird	Parulidae	M	1	19.8	0	0	0	0	F	G	GF
15-06-2018	13	Forest	2810-23474	OVEN	Ovenbird	Parulidae	M	5	18.9	0	0	0	0	F	G	GF
16-06-2018	14	Forest	2810-23482	OVEN	Ovenbird	Parulidae	M	6	19.8	0	1	1	2	F	G	GF
15-06-2018	29	Forest	2810-23477	OVEN	Ovenbird	Parulidae	M	6	19.7	0	0	0	0	F	G	GF
26-06-2018	36	Forest	2631-70462	OVEN	Ovenbird	Parulidae	M	5	19	0	0	0	0	F	G	GF
27-06-2018	29	Forest	2631-70443	OVEN	Ovenbird	Parulidae	M	5	18.1	0	0	0	0	F	G	GF
22-06-2017	9	Forest	U3	OVEN	Ovenbird	Parulidae	M	5	NA	NA	0	0	0	F	G	GF
06-06-2018	25	Forest	2810-23436	OVEN	Ovenbird	Parulidae	M	5	18.8	0	0	0	0	F	G	GF
08-06-2018	30	Forest	2810-23452	OVEN	Ovenbird	Parulidae	M	5	17.7	1	0	1	1	F	G	GF
15-06-2018	13	Forest	2810-23473	OVEN	Ovenbird	Parulidae	M	6	18.3	0	0	0	0	F	G	GF
24-06-2017	15	Forest	1661-08189	OVEN	Ovenbird	Parulidae	M	5	18.6	0	1	0	1	F	G	GF
21-06-2018	A3	Open-field	2810-23515	OVEN	Ovenbird	Parulidae	M	5	19.1	0	0	0	0	F	G	GF
12-06-2018	29	Forest	2631-70443	OVEN	Ovenbird	Parulidae	M	5	NA	0	0	0	0	F	G	GF
25-06-2018	25	Forest	2810-23436	OVEN	Ovenbird	Parulidae	M	6	18.4	0	1	0	1	F	G	GF
25-06-2017	7	Forest	1661-08194	OVEN	Ovenbird	Parulidae	F	6	16.6	0	0	0	0	F	G	GF
15-06-2017	38	Forest	1661-08162	OVEN	Ovenbird	Parulidae	M	6	NA	1	0	0	0	F	G	GF
13-06-2017	30	Forest	1661-08156	OVEN	Ovenbird	Parulidae	M	6	18.6	0	0	0	0	F	G	GF
13-06-2017	30	Forest	1333-20121	PIWO	Pileated Woodpecker	Picidae	M	7	NA	0	0	1	1	F	C	BF
13-06-2018	8	Forest	0914-78502	PIWO	Pileated Woodpecker	Picidae	M	1	NA	NA	0	0	0	F	C	BF
11-06-2018	A8	Open-field	0914-78501	PIWO	Pileated Woodpecker	Picidae	F	5	NA	0	0	0	0	F	C	BF
25-06-2018	A5	Open-field	2631-70460	PUFI	Purple Finch	Fringillidae	F	5	22.2	0	0	0	0	F	T	FG
10-08-2018	A6	Open-field	1372-13507	RBGR	Rose-breasted Grosbeak	Cardinalidae	M	5	43.8	0	0	0	0	F	T	FG
08-08-2018	A5	Open-field	1372-13506	RBGR	Rose-breasted Grosbeak	Cardinalidae	F	2	44.6	2	2	1	3	F	T	FG
08-07-2018	A16	Open-field	2531-23363	RBGR	Rose-breasted Grosbeak	Cardinalidae	F	1	41.1	0	0	0	0	F	T	FG
08-07-2018	A10	Open-field	2531-23366	RBGR	Rose-breasted Grosbeak	Cardinalidae	F	2	41.8	0	0	0	0	F	T	FG
07-07-2018	A2	Open-field	2531-23358	RBGR	Rose-breasted Grosbeak	Cardinalidae	M	5	44.1	0	0	0	0	F	T	FG
20-06-2018	A10	Open-field	2531-23327	RBGR	Rose-breasted Grosbeak	Cardinalidae	F	5	39.9	0	0	0	0	F	T	FG
15-06-2018	12	Forest	2810-23478	RBNU	Red-breasted nuthatch	Sittidae	M	5	10.5	0	0	0	0	F	C	BF
16-06-2018	14	Forest	2810-23483	RBNU	Red-breasted nuthatch	Sittidae	F	5	10.5	0	0	0	0	F	C	BF
04-07-2018	35	Forest	2631-70479	REVI	Red-eyed Vireo	Vireonidae	F	1	17.8	0	0	0	0	F	T	FG
03-08-2017	A10	Open-field	2631-70427	REVI	Red-eyed Vireo	Vireonidae	U	2	17.6	0	0	0	0	F	T	FG
25-06-2018	A18	Open-field	2631-70457	REVI	Red-eyed Vireo	Vireonidae	M	5	18.2	1	0	0	0	F	T	FG
20-06-2018	A10	Open-field	2631-70447	REVI	Red-eyed Vireo	Vireonidae	M	1	NA	0	0	0	0	F	T	FG
03-08-2017	A9	Open-field	2631-70424	REVI	Red-eyed Vireo	Vireonidae	U	2	16.6	0	0	0	0	F	T	FG
25-06-2018	A6	Open-field	2631-70456	REVI	Red-eyed Vireo	Vireonidae	M	6	16.8	0	0	0	0	F	T	FG
24-06-2017	13	Forest	1661-08188	REVI	Red-eyed Vireo	Vireonidae	F	6	16.6	0	0	0	0	F	T	FG
28-06-2017	36	Forest	1661-08200	REVI	Red-eyed Vireo	Vireonidae	F	6	17.2	1	0	0	0	F	T	FG
24-06-2017	8	Forest	1661-08183	REVI	Red-eyed Vireo	Vireonidae	F	6	17.5	0	0	0	0	F	T	FG
07-07-2018	38	Forest	2631-70483	REVI	Red-eyed Vireo	Vireonidae	F	5	15.7	0	0	0	0	F	T	FG
20-06-2018	A15	Open-field	2631-70448	REVI	Red-eyed Vireo	Vireonidae	M	1	16.3	0	0	0	0	F	T	FG
03-07-2018	13	Forest	1661-08188	REVI	Red-eyed Vireo	Vireonidae	F	5	16.8	0	0	0	0	F	T	FG
28-06-2017	31	Forest	1661-08199	REVI	Red-eyed Vireo	Vireonidae	M	6	17.6	0	0	0	0	F	T	FG
03-08-2017	A10	Open-field	U5	REVI	Red-eyed Vireo	Vireonidae	U	2	15.9	0	0	0	0	F	T	FG
24-06-2017	15	Forest	1661-08185	REVI	Red-eyed Vireo	Vireonidae	F	6	16.6	0	0	0	0	F	T	FG
28-06-2017	31	Forest	1661-08197	REVI	Red-eyed Vireo	Vireonidae	M	6	16.3	0	0	0	0	F	T	FG
03-08-2017	A15	Open-field	2631-70414	REVI	Red-eyed Vireo	Vireonidae	M	1	18.4	0	0	0	0	F	T	FG
26-06-2018	27	Forest	U7	REVI	Red-eyed Vireo	Vireonidae	M	1	NA	NA	0	0	0	F	T	FG
25-06-2018	A6	Open-field	2631-70459	REVI	Red-eyed Vireo	Vireonidae	M	5	16.9	0	0	0	0	F	T	FG
27-06-2018	A11	Open-field	2631-70468	REVI	Red-eyed Vireo	Vireonidae	M	6	17	0	0	0	0	F	T	FG
03-08-2017	A15	Open-field	2631-70416	REVI	Red-eyed Vireo	Vireonidae	M	1	17.7	0	0	0	0	F	T	FG
10-08-2018	A18	Open-field	2631-70456	REVI	Red-eyed Vireo	Vireonidae	U	1	16.9	1	0	0	0	F	T	FG
29-06-2018	A7	Open-field	2631-70474	REVI	Red-eyed Vireo	Vireonidae	M	5	16.2	0	0	0	0	F	T	FG
25-06-2018	A18	Open-field	2810-23441	REVI	Red-eyed Vireo	Vireonidae	M	5	17.1	0	0	1	1	F	T	FG
27-06-2018	A11	Open-field	2631-70469	REVI	Red-eyed Vireo	Vireonidae	M	5	16.8	0	0	0	0	F	T	FG
03-08-2017	A10	Open-field	2631-70420	REVI	Red-eyed Vireo	Vireonidae	F	6	17.1	0	0	0	0	F	T	FG
03-08-2017	A10	Open-field	2631-70421	REVI	Red-eyed Vireo	Vireonidae	M	1	17.6	0	0	0	0	F	T	FG
27-06-2018	A12	Open-field	2631-70465	REVI	Red-eyed Vireo	Vireonidae	F	6	16.8	0	0	0	0	F	T	FG
27-06-2018	A12	Open-field	2631-70466	REVI	Red-eyed Vireo	Vireonidae	F	1	18.8	0	0	0	0	F	T	FG
06-06-2018	A6	Open-field	2810-23440	REVI	Red-eyed Vireo	Vireonidae	M	6	16.8	0	0	0	0	F	T	FG
03-08-2017	A10	Open-field	2631-70423	REVI	Red-eyed Vireo	Vireonidae	M	1	17.4	1	0	0	0	F	T	FG
02-08-2017	A12	Open-field	2631-70412	REVI	Red-eyed Vireo	Vireonidae	F	6	17.7	0	0	0	0	F	T	FG
02-08-2017	A12	Open-field	2631-70413	REVI	Red-eyed Vireo	Vireonidae	M	6	19.1	1	0	0	0	F	T	FG
03-08-2017	A15	Open-field	2631-70415	REVI	Red-eyed Vireo	Vireonidae	M	1	16.1	0	0	0	0	F	T	FG
01-08-2017	31	Forest	2631-70410	REVI	Red-eyed Vireo	Vireonidae	M	6	18	1	0	0	0	F	T	FG
25-06-2018	A18	Open-field	2631-70455	REVI	Red-eyed Vireo	Vireonidae	M	5	17.8	0	0	0	0	F	T	FG
25-06-2018	A5	Open-field	2631-70461	REVI	Red-eyed Vireo	Vireonidae	M	5	14.8	0	0	0	0	F	T	FG
09-08-2018	A5	Open-field	2631-70489	REVI	Red-eyed Vireo	Vireonidae	U	1	17.8	0	0	0	0	F	T	FG
08-06-2018	30	Forest	2810-23454	REVI	Red-eyed Vireo	Vireonidae	U	6	16.8	0	0	0	0	F	T	FG
03-08-2017	A10	Open-field	2631-70417	REVI	Red-eyed Vireo	Vireonidae	M	1	17.4	0	0	0	0	F	T	FG
21-06-2018	A2	Open-field	2631-70451	REVI	Red-eyed Vireo	Vireonidae	M	5	17.1	0	0	0	0	F	T	FG
02-08-2017	A11	Open-field	2810-23276	REVI	Red-eyed Vireo	Vireonidae	F	6	16.9	1	0	0	0	F	T	FG
08-08-2018	A5	Open-field	2631-70488	REVI	Red-eyed Vireo	Vireonidae	F	6	15.8	0	0	0	0	F	T	FG
08-06-2018	30	Forest	2810-23453	REVI	Red-eyed Vireo	Vireonidae	U	6	16.9	0	0	0	0	F	T	FG
02-08-2017	A11	Open-field	2810-23275	REVI	Red-eyed Vireo	Vireonidae	U	2	18.3	2	0	0	0	F	T	FG
01-08-2017	A12	Open-field	2631-70411	REVI	Red-eyed Vireo	Vireonidae	F	6	18	0	0	0	0	F	T	FG
07-07-2018	A3	Open-field	2631-70484	REVI	Red-eyed Vireo	Vireonidae	F	5	16.3	0	0	0	0	F	T	FG
27-06-2018	29	Forest	2631-70467	REVI	Red-eyed Vireo	Vireonidae	F	5	16.1	0	0	0	0	F	T	FG
29-06-2018	A7	Open-field	2631-70472	REVI	Red-eyed Vireo	Vireonidae	F	5	17.2	0	0	1	1	F	T	FG
21-06-2018	A2	Open-field	2631-70449	REVI	Red-eyed Vireo	Vireonidae	M	6	16	0	0	0	0	F	T	FG
25-06-2018	A18	Open-field	2631-70458	REVI	Red-eyed Vireo	Vireonidae	F	5	15.3	NA	0	0	0	F	T	FG
26-06-2018	27	Forest	2631-70464	REVI	Red-eyed Vireo	Vireonidae	M	5	16.8	0	0	0	0	F	T	FG
07-07-2018	A2	Open-field	2631-70481	REVI	Red-eyed Vireo	Vireonidae	F	5	15.8	0	0	0	0	F	T	FG
01-07-2018	8	Forest	2631-70424	REVI	Red-eyed Vireo	Vireonidae	M	1	17.1	0	0	0	0	F	T	FG
21-06-2018	A2	Open-field	2631-70452	REVI	Red-eyed Vireo	Vireonidae	F	6	18.1	2	0	0	0	F	T	FG
31-07-2017	A7	Open-field	2631-70409	REVI	Red-eyed Vireo	Vireonidae	F	6	17.5	2	1	0	1	F	T	FG
06-06-2018	A6	Open-field	2810-23441	REVI	Red-eyed Vireo	Vireonidae	M	6	17.5	0	0	0	0	F	T	FG
31-07-2017	A8	Open-field	2631-70408	REVI	Red-eyed Vireo	Vireonidae	M	5	18	0	0	0	0	F	T	FG
20-06-2018	A15	Open-field	U5	RTHU	Ruby-throated Hummingbird	Trochilidae	F	6	NA	NA	0	0	0	OW	T	H
29-06-2018	A7	Open-field	2810-23568	SCJU	Dark-eyed Junco	Emberizidae	M	5	19.1	0	2	0	2	F	G	GF
01-08-2017	A12	Open-field	2810-23263	SCJU	Dark-eyed Junco	Emberizidae	U	2	17.5	0	42	0	42	F	G	GF
11-06-2018	A8	Open-field	2810-23462	SCJU	Dark-eyed Junco	Emberizidae	F	5	20.3	0	0	2	2	F	G	GF
19-06-2017	16	Forest	2571-20038	SCTA	Scarlet Tanager	Cardinalidae	F	6	29.2	1	0	3	3	F	T	FG
21-06-2018	38	Forest	2791-35520	SCTA	Scarlet Tanager	Cardinalidae	M	6	27	0	1	0	1	F	T	FG
25-06-2018	A18	Open-field	2471-39439	SOSP	Song Sparrow	Emberizidae	M	6	21.6	0	1	5	6	OW	SH	GF
07-07-2018	A1	Open-field	2791-35591	SOSP	Song Sparrow	Emberizidae	F	5	19.8	0	0	2	2	OW	SH	GF
03-08-2017	9	Forest	2571-20084	SOSP	Song Sparrow	Emberizidae	U	2	19.2	0	0	1	1	OW	SH	GF
27-06-2018	A11	Open-field	2791-35543	SOSP	Song Sparrow	Emberizidae	M	1	21.4	0	0	0	0	OW	SH	GF
20-06-2018	A15	Open-field	2791-35507	SOSP	Song Sparrow	Emberizidae	U	2	18.1	0	0	4	4	OW	SH	GF
25-06-2018	A6	Open-field	2471-39434	SOSP	Song Sparrow	Emberizidae	F	5	19.4	0	0	8	8	OW	SH	GF
09-08-2017	A6	Open-field	2571-20097	SOSP	Song Sparrow	Emberizidae	M	6	19.7	0	3	0	3	OW	SH	GF
06-06-2018	A6	Open-field	2471-39436	SOSP	Song Sparrow	Emberizidae	M	6	22.2	0	0	2	2	OW	SH	GF
07-07-2018	A1	Open-field	2791-35588	SOSP	Song Sparrow	Emberizidae	U	2	17.4	0	0	0	0	OW	SH	GF
07-06-2018	A5	Open-field	2471-39442	SOSP	Song Sparrow	Emberizidae	M	5	21.2	0	0	3	3	OW	SH	GF
20-06-2018	A15	Open-field	2791-35506	SOSP	Song Sparrow	Emberizidae	U	2	19.7	0	0	3	3	OW	SH	GF
03-08-2017	A15	Open-field	2631-70419	SOSP	Song Sparrow	Emberizidae	U	2	20.1	0	1	2	3	OW	SH	GF
20-06-2018	A10	Open-field	2791-35510	SOSP	Song Sparrow	Emberizidae	F	5	22.1	0	0	0	0	OW	SH	GF
03-08-2017	9	Forest	2571-20085	SOSP	Song Sparrow	Emberizidae	U	2	21.9	2	1	0	1	OW	SH	GF
25-06-2018	A18	Open-field	2791-35534	SOSP	Song Sparrow	Emberizidae	F	5	19.1	NA	0	5	5	OW	SH	GF
06-06-2018	A6	Open-field	2471-39435	SOSP	Song Sparrow	Emberizidae	M	5	21.1	0	0	2	2	OW	SH	GF
07-07-2018	A1	Open-field	2791-35582	SOSP	Song Sparrow	Emberizidae	U	2	19.7	1	1	13	14	OW	SH	GF
07-08-2017	A14	Open-field	2631-70428	SOSP	Song Sparrow	Emberizidae	F	1	18.6	0	10	0	10	OW	SH	GF
19-06-2018	A4	Open-field	2471-39490	SOSP	Song Sparrow	Emberizidae	F	5	19	0	0	4	4	OW	SH	GF
19-06-2018	A4	Open-field	2471-39486	SOSP	Song Sparrow	Emberizidae	M	6	22.6	0	0	10	10	OW	SH	GF
19-06-2018	A17	Open-field	2471-39488	SOSP	Song Sparrow	Emberizidae	F	5	19.6	0	0	6	6	OW	SH	GF
06-07-2018	A17	Open-field	2471-39481	SOSP	Song Sparrow	Emberizidae	M	6	20.4	0	0	1	1	OW	SH	GF
06-07-2018	A4	Open-field	2791-35578	SOSP	Song Sparrow	Emberizidae	M	5	22	0	0	0	0	OW	SH	GF
06-07-2018	A17	Open-field	2791-35581	SOSP	Song Sparrow	Emberizidae	U	2	18.9	0	0	6	6	OW	SH	GF
06-07-2018	A4	Open-field	2791-35579	SOSP	Song Sparrow	Emberizidae	F	5	28.3	0	0	2	2	OW	SH	GF
09-08-2017	A6	Open-field	2471-39404	SOSP	Song Sparrow	Emberizidae	U	2	20.6	0	0	0	0	OW	SH	GF
08-07-2018	A10	Open-field	2791-35596	SOSP	Song Sparrow	Emberizidae	M	5	20.5	0	0	0	0	OW	SH	GF
09-08-2018	A5	Open-field	2471-39445	SOSP	Song Sparrow	Emberizidae	U	1	NA	NA	12	1	13	OW	SH	GF
03-08-2017	A10	Open-field	2631-70426	SOSP	Song Sparrow	Emberizidae	F	1	18.8	0	2	0	2	OW	SH	GF
07-06-2018	A5	Open-field	2471-39438	SOSP	Song Sparrow	Emberizidae	NA	1	NA	NA	0	1	1	OW	SH	GF
25-06-2018	A5	Open-field	2471-39445	SOSP	Song Sparrow	Emberizidae	M	6	21.3	0	0	3	3	OW	SH	GF
08-07-2018	A15	Open-field	2791-41418	SOSP	Song Sparrow	Emberizidae	U	2	19.1	0	0	3	3	OW	SH	GF
25-06-2018	A5	Open-field	2791-35536	SOSP	Song Sparrow	Emberizidae	M	6	19	NA	0	0	0	OW	SH	GF
06-07-2018	A17	Open-field	2791-35572	SOSP	Song Sparrow	Emberizidae	U	2	18.5	1	0	2	2	OW	SH	GF
08-08-2018	A5	Open-field	2791-41438	SOSP	Song Sparrow	Emberizidae	U	2	21.9	2	2	0	2	OW	SH	GF
09-08-2017	A6	Open-field	2571-20096	SOSP	Song Sparrow	Emberizidae	U	2	19.9	1	5	1	6	OW	SH	GF
09-08-2017	A5	Open-field	2631-70432	SOSP	Song Sparrow	Emberizidae	U	2	14.9	2	1	0	1	OW	SH	GF
09-08-2017	A5	Open-field	2471-39403	SOSP	Song Sparrow	Emberizidae	F	5	17.2	0	21	1	22	OW	SH	GF
19-06-2018	A14	Open-field	2471-39482	SOSP	Song Sparrow	Emberizidae	M	6	21.2	0	0	1	1	OW	SH	GF
19-06-2018	A14	Open-field	2471-39485	SOSP	Song Sparrow	Emberizidae	F	5	20.4	0	1	1	2	OW	SH	GF
07-07-2018	A1	Open-field	2791-35593	SOSP	Song Sparrow	Emberizidae	U	2	20.2	0	0	1	1	OW	SH	GF
07-07-2018	A1	Open-field	2791-35594	SOSP	Song Sparrow	Emberizidae	U	2	21.4	0	0	6	6	OW	SH	GF
06-06-2018	A6	Open-field	2471-39434	SOSP	Song Sparrow	Emberizidae	F	5	20.6	0	1	2	3	OW	SH	GF
08-07-2018	A15	Open-field	2791-41405	SOSP	Song Sparrow	Emberizidae	U	2	19.1	1	0	1	1	OW	SH	GF
02-08-2017	A11	Open-field	2571-20070	SOSP	Song Sparrow	Emberizidae	M	1	21.9	0	0	0	0	OW	SH	GF
19-06-2018	A4	Open-field	2471-39479	SOSP	Song Sparrow	Emberizidae	M	5	21.5	0	0	11	11	OW	SH	GF
07-07-2018	A1	Open-field	2791-35586	SOSP	Song Sparrow	Emberizidae	U	2	20.6	0	0	0	0	OW	SH	GF
06-07-2018	A4	Open-field	2791-35577	SOSP	Song Sparrow	Emberizidae	U	2	22.6	0	0	3	3	OW	SH	GF
08-07-2018	A10	Open-field	2791-35507	SOSP	Song Sparrow	Emberizidae	U	2	18	0	0	0	0	OW	SH	GF
07-07-2018	A1	Open-field	U10	SOSP	Song Sparrow	Emberizidae	NA	2	NA	NA	0	0	0	OW	SH	GF
06-07-2018	A17	Open-field	2791-35573	SOSP	Song Sparrow	Emberizidae	U	2	16	0	0	2	2	OW	SH	GF
20-06-2018	A15	Open-field	2471-39492	SOSP	Song Sparrow	Emberizidae	M	6	21.5	0	0	6	6	OW	SH	GF
06-06-2018	A6	Open-field	2631-70438	SOSP	Song Sparrow	Emberizidae	M	6	20.3	NA	0	8	8	OW	SH	GF
19-06-2018	A4	Open-field	2631-70446	SOSP	Song Sparrow	Emberizidae	M	5	22	0	0	7	7	OW	SH	GF
20-06-2018	A16	Open-field	2471-39500	SOSP	Song Sparrow	Emberizidae	M	5	22	0	0	0	0	OW	SH	GF
03-08-2017	A9	Open-field	2631-70425	SOSP	Song Sparrow	Emberizidae	U	2	19.3	0	0	0	0	OW	SH	GF
06-06-2018	A6	Open-field	2471-39433	SOSP	Song Sparrow	Emberizidae	M	5	23.5	0	1	8	9	OW	SH	GF
19-06-2018	A4	Open-field	2471-39477	SOSP	Song Sparrow	Emberizidae	M	1	21.5	0	0	3	3	OW	SH	GF
07-06-2018	A18	Open-field	2471-39439	SOSP	Song Sparrow	Emberizidae	M	1	21.9	0	0	5	5	OW	SH	GF
19-06-2018	A4	Open-field	2471-39484	SOSP	Song Sparrow	Emberizidae	F	5	18.9	0	1	10	11	OW	SH	GF
09-08-2017	A5	Open-field	U9	SOSP	Song Sparrow	Emberizidae	U	2	18.1	2	28	2	30	OW	SH	GF
07-07-2018	A3	Open-field	2791-35589	SOSP	Song Sparrow	Emberizidae	U	2	20.4	0	0	8	8	OW	SH	GF
03-08-2017	A9	Open-field	2571-20074	SOSP	Song Sparrow	Emberizidae	U	2	21.7	1	0	0	0	OW	SH	GF
03-08-2017	A9	Open-field	2571-20073	SOSP	Song Sparrow	Emberizidae	F	5	NA	0	0	0	0	OW	SH	GF
07-08-2017	A4	Open-field	2631-70430	SOSP	Song Sparrow	Emberizidae	U	2	NA	0	2	0	2	OW	SH	GF
03-08-2017	A10	Open-field	2631-70418	SOSP	Song Sparrow	Emberizidae	U	2	NA	1	0	0	0	OW	SH	GF
20-06-2018	A15	Open-field	2471-39494	SOSP	Song Sparrow	Emberizidae	F	5	20.6	0	0	2	2	OW	SH	GF
07-06-2018	A5	Open-field	2571-20098	SOSP	Song Sparrow	Emberizidae	M	1	22	0	0	0	0	OW	SH	GF
20-06-2018	A15	Open-field	2471-39496	SOSP	Song Sparrow	Emberizidae	M	5	20.8	0	0	2	2	OW	SH	GF
08-07-2018	A10	Open-field	2631-70419	SOSP	Song Sparrow	Emberizidae	M	5	21.5	0	1	0	1	OW	SH	GF
09-08-2018	A6	Open-field	2791-41444	SOSP	Song Sparrow	Emberizidae	F	5	19.2	0	3	0	3	OW	SH	GF
25-06-2018	A18	Open-field	2791-35535	SOSP	Song Sparrow	Emberizidae	M	5	21.5	NA	1	21	22	OW	SH	GF
08-07-2018	A15	Open-field	2791-41412	SOSP	Song Sparrow	Emberizidae	F	5	20.2	1	0	0	0	OW	SH	GF
20-06-2018	A16	Open-field	2631-70419	SOSP	Song Sparrow	Emberizidae	M	5	21.3	0	1	7	8	OW	SH	GF
21-06-2018	A2	Open-field	2791-35522	SOSP	Song Sparrow	Emberizidae	M	6	21.2	0	0	6	6	OW	SH	GF
07-08-2017	A14	Open-field	2571-20093	SOSP	Song Sparrow	Emberizidae	F	1	19.9	0	4	1	5	OW	SH	GF
09-08-2017	A6	Open-field	2571-20095	SOSP	Song Sparrow	Emberizidae	F	5	19	0	9	0	9	OW	SH	GF
09-08-2017	A5	Open-field	2471-39401	SOSP	Song Sparrow	Emberizidae	U	2	18	1	17	0	17	OW	SH	GF
03-08-2017	A9	Open-field	2571-20075	SOSP	Song Sparrow	Emberizidae	U	2	19	1	1	0	1	OW	SH	GF
19-06-2018	A14	Open-field	2471-39483	SOSP	Song Sparrow	Emberizidae	M	6	21.6	0	0	2	2	OW	SH	GF
07-06-2018	A5	Open-field	2471-39443	SOSP	Song Sparrow	Emberizidae	U	0	NA	NA				OW	SH	GF
06-06-2018	A6	Open-field	2471-39431	SOSP	Song Sparrow	Emberizidae	M	6	21.3	0	1	2	3	OW	SH	GF
06-06-2018	A6	Open-field	2631-70440	SOSP	Song Sparrow	Emberizidae	F	5	18.9	0	0	6	6	OW	SH	GF
07-06-2018	A5	Open-field	2471-39445	SOSP	Song Sparrow	Emberizidae	M	5	20.4	NA	7	1	8	OW	SH	GF
08-08-2018	A6	Open-field	2791-41442	SOSP	Song Sparrow	Emberizidae	U	2	16.6	0	6	1	7	OW	SH	GF
08-07-2018	A15	Open-field	2791-35510	SOSP	Song Sparrow	Emberizidae	F	5	22.2	0	0	2	2	OW	SH	GF
19-06-2018	A4	Open-field	2471-39478	SOSP	Song Sparrow	Emberizidae	F	5	18.5	0	0	5	5	OW	SH	GF
07-07-2018	A1	Open-field	2791-35583	SOSP	Song Sparrow	Emberizidae	M	6	21.3	0	0	0	0	OW	SH	GF
07-07-2018	A1	Open-field	2791-35585	SOSP	Song Sparrow	Emberizidae	M	1	21	0	0	3	3	OW	SH	GF
10-08-2018	A6	Open-field	2471-39437	SOSP	Song Sparrow	Emberizidae	M	1	20.9	0	3	0	3	OW	SH	GF
08-07-2018	A9	Open-field	2471-39492	SOSP	Song Sparrow	Emberizidae	M	5	20.1	0	0	3	3	OW	SH	GF
07-08-2017	A4	Open-field	2571-20092	SOSP	Song Sparrow	Emberizidae	U	2	21.7	0	1	0	1	OW	SH	GF
20-06-2018	A9	Open-field	2791-35502	SOSP	Song Sparrow	Emberizidae	F	5	22.9	0	0	3	3	OW	SH	GF
08-07-2018	A16	Open-field	2791-35598	SOSP	Song Sparrow	Emberizidae	U	2	NA	0	0	1	1	OW	SH	GF
07-07-2018	A1	Open-field	2791-35592	SOSP	Song Sparrow	Emberizidae	U	2	19	0	0	2	2	OW	SH	GF
09-08-2017	A6	Open-field	2571-20098	SOSP	Song Sparrow	Emberizidae	M	5	20.6	0	5	0	5	OW	SH	GF
08-08-2018	A5	Open-field	2791-41444	SOSP	Song Sparrow	Emberizidae	F	5	19.7	0	9	0	9	OW	SH	GF
08-07-2018	A15	Open-field	2791-35600	SOSP	Song Sparrow	Emberizidae	M	5	19.9	NA	0	0	0	OW	SH	GF
03-08-2017	A10	Open-field	2571-20077	SOSP	Song Sparrow	Emberizidae	U	2	19.4	0	0	0	0	OW	SH	GF
08-07-2018	A10	Open-field	2791-41406	SOSP	Song Sparrow	Emberizidae	U	2	20.3	0	0	0	0	OW	SH	GF
07-07-2018	A1	Open-field	2791-35595	SOSP	Song Sparrow	Emberizidae	U	2	19.9	0	0	3	3	OW	SH	GF
08-07-2018	A10	Open-field	2791-41413	SOSP	Song Sparrow	Emberizidae	U	2	19.7	0	0	0	0	OW	SH	GF
19-06-2018	A17	Open-field	2471-39480	SOSP	Song Sparrow	Emberizidae	M	5	20.5	0	0	1	1	OW	SH	GF
07-08-2017	A4	Open-field	2631-70429	SOSP	Song Sparrow	Emberizidae	U	2	NA	0	2	0	2	OW	SH	GF
02-08-2017	A11	Open-field	2571-20072	SOSP	Song Sparrow	Emberizidae	U	2	19.7	2	3	0	3	OW	SH	GF
20-06-2018	A15	Open-field	2471-39495	SOSP	Song Sparrow	Emberizidae	F	5	19.4	0	0	4	4	OW	SH	GF
03-08-2017	A15	Open-field	2631-70422	SOSP	Song Sparrow	Emberizidae	U	2	18.6	0	0	0	0	OW	SH	GF
08-07-2018	A10	Open-field	2471-39494	SOSP	Song Sparrow	Emberizidae	F	5	20	1	0	1	1	OW	SH	GF
07-06-2018	A5	Open-field	2471-39444	SOSP	Song Sparrow	Emberizidae	U	0	19.9	NA	3	5	8	OW	SH	GF
21-06-2018	A2	Open-field	2791-35517	SOSP	Song Sparrow	Emberizidae	F	1	19.2	0	0	6	6	OW	SH	GF
08-07-2018	A9	Open-field	2791-41410	SOSP	Song Sparrow	Emberizidae	F	2	19.2	0	0	0	0	OW	SH	GF
20-06-2018	A9	Open-field	2791-35505	SOSP	Song Sparrow	Emberizidae	F	5	21.6	NA	0	9	9	OW	SH	GF
19-06-2018	A17	Open-field	2471-39481	SOSP	Song Sparrow	Emberizidae	M	5	21.1	0	1	2	3	OW	SH	GF
06-06-2018	A6	Open-field	2631-70439	SOSP	Song Sparrow	Emberizidae	F	5	19.1	NA	0	10	10	OW	SH	GF
25-06-2018	A6	Open-field	2791-35537	SOSP	Song Sparrow	Emberizidae	F	5	21.1	NA	0	1	1	OW	SH	GF
06-06-2018	A6	Open-field	2471-39437	SOSP	Song Sparrow	Emberizidae	M	5	21.1	0	0	1	1	OW	SH	GF
07-07-2018	A1	Open-field	2791-35590	SOSP	Song Sparrow	Emberizidae	U	2	20.7	0	0	1	1	OW	SH	GF
07-08-2017	A4	Open-field	2571-20091	SOSP	Song Sparrow	Emberizidae	U	2	20.5	0	0	0	0	OW	SH	GF
03-08-2017	A10	Open-field	2571-20078	SOSP	Song Sparrow	Emberizidae	U	1	21.1	0	0	0	0	OW	SH	GF
08-07-2018	A10	Open-field	2791-41416	SOSP	Song Sparrow	Emberizidae	U	2	18.6	0	0	0	0	OW	SH	GF
03-08-2017	A15	Open-field	2571-20076	SOSP	Song Sparrow	Emberizidae	F	1	20.9	3	0	0	0	OW	SH	GF
08-08-2018	A6	Open-field	2631-70438	SOSP	Song Sparrow	Emberizidae	M	5	20	1	4	2	6	OW	SH	GF
07-07-2018	A1	Open-field	2631-70482	SWSP	Swamp Sparrow	Emberizidae	M	5	16.6	0	0	0	0	M	SH	GF
19-06-2018	A4	Open-field	2631-70445	SWSP	Swamp Sparrow	Emberizidae	M	5	18.2	0	0	0	0	M	SH	GF
09-08-2018	A6	Open-field	2791-41448	SWTH	Swainson's Thrush	Turdidae	U	5	28.3	1	0	0	0	F	SH	FG
10-08-2018	A5	Open-field	2790-19689	TEWA	Tennessee Warbler	Parulidae	F	6	7.9	0	0	0	0	F	G	FG
07-08-2017	A4	Open-field	2810-23404	TRFL	Traill's flycatcher	Tyrannidae	F	1	11.3	1	0	0	0	SC	SH	F
06-07-2018	A14	Open-field	2810-23576	TRFL	Traill's flycatcher	Tyrannidae	M	5	12	0	0	0	0	SC	SH	F
20-06-2018	A10	Open-field	2810-23501	TRFL	Traill's flycatcher	Tyrannidae	M	5	12.7	0	0	0	0	SC	SH	F
20-06-2018	A10	Open-field	2810-23494	TRFL	Traill's flycatcher	Tyrannidae	M	5	13.6	0	0	0	0	SC	SH	F
09-08-2017	A4	Open-field	2810-23405	TRFL	Traill's flycatcher	Tyrannidae	U	2	12.5	0	0	0	0	SC	SH	F
07-08-2017	A4	Open-field	2810-23410	TRFL	Traill's flycatcher	Tyrannidae	U	2	13.5	0	0	0	0	SC	SH	F
19-06-2018	A17	Open-field	2471-39489	VEER	Veery	Turdidae	M	5	27.7	0	0	3	3	F	G	GF
19-06-2017	21	Forest	2571-20039	VEER	Veery	Turdidae	M	5	30.9	0	3	0	3	F	G	GF
08-07-2018	A16	Open-field	2791-41401	VEER	Veery	Turdidae	F	5	30.5	0	0	0	0	F	G	GF
08-07-2018	A10	Open-field	2471-39493	VEER	Veery	Turdidae	M	6	28.5	0	0	0	0	F	G	GF
20-06-2018	A15	Open-field	2471-39497	VEER	Veery	Turdidae	F	5	29.9	1	0	0	0	F	G	GF
04-07-2018	14	Forest	2791-35567	VEER	Veery	Turdidae	M	6	28.6	0	0	0	0	F	G	GF
25-06-2018	A5	Open-field	2791-35531	VEER	Veery	Turdidae	M	6	30.9	NA	0	0	0	F	G	GF
21-06-2018	A1	Open-field	2791-35519	VEER	Veery	Turdidae	M	5	31	0	1	6	7	F	G	GF
15-06-2017	38	Forest	2571-20196	VEER	Veery	Turdidae	F	1	32.6	0	2	15	17	F	G	GF
22-06-2017	12	Forest	2571-20040	VEER	Veery	Turdidae	M	5	27.2	0	0	6	6	F	G	GF
19-06-2017	16	Forest	2571-20037	VEER	Veery	Turdidae	M	6	28.6	0	0	3	3	F	G	GF
04-07-2018	18	Forest	2791-35570	VEER	Veery	Turdidae	M	5	30.6	0	1	0	1	F	G	GF
21-06-2018	A3	Open-field	2791-35521	VEER	Veery	Turdidae	M	6	31.6	0	0	0	0	F	G	GF
16-06-2018	18	Forest	2471-39473	VEER	Veery	Turdidae	M	5	29.6	0	0	0	0	F	G	GF
08-07-2018	A15	Open-field	2791-41417	VEER	Veery	Turdidae	F	6	30.2	1	0	0	0	F	G	GF
25-06-2018	A5	Open-field	2791-35529	VEER	Veery	Turdidae	F	6	31.8	NA	0	0	0	F	G	GF
26-06-2018	27	Forest	2791-35540	VEER	Veery	Turdidae	M	6	27.9	0	0	1	1	F	G	GF
01-07-2018	8	Forest	2791-35559	VEER	Veery	Turdidae	M	6	31	0	1	0	1	F	G	GF
16-06-2018	16	Forest	2571-20037	VEER	Veery	Turdidae	M	6	28.3	NA	1	0	1	F	G	GF
08-07-2018	A10	Open-field	2791-41414	VEER	Veery	Turdidae	M	5	30.3	0	0	0	0	F	G	GF
25-06-2018	A5	Open-field	2791-35533	VEER	Veery	Turdidae	M	6	27.4	NA	0	0	0	F	G	GF
20-06-2018	A15	Open-field	2471-39493	VEER	Veery	Turdidae	M	5	28.8	0	0	0	0	F	G	GF
07-08-2017	A4	Open-field	2571-20088	VEER	Veery	Turdidae	U	2	33	0	0	0	0	F	G	GF
03-08-2017	A10	Open-field	2571-20079	VEER	Veery	Turdidae	M	1	30.5	0	0	0	0	F	G	GF
08-07-2018	A10	Open-field	2791-41411	VEER	Veery	Turdidae	M	5	30.4	0	0	1	1	F	G	GF
03-07-2018	10	Forest	2791-35562	VEER	Veery	Turdidae	M	6	30.9	0	1	1	2	F	G	GF
21-06-2018	A2	Open-field	2791-35511	VEER	Veery	Turdidae	F	5	28	0	1	4	5	F	G	GF
03-08-2017	A10	Open-field	2571-20081	VEER	Veery	Turdidae	U	2	32.3	0	1	0	1	F	G	GF
24-06-2017	22	Forest	2571-20043	VEER	Veery	Turdidae	M	5	28.4	0	1	6	7	F	G	GF
06-07-2018	A4	Open-field	2791-35531	VEER	Veery	Turdidae	M	5	30.3	NA	0	0	0	F	G	GF
07-06-2018	A5	Open-field	2471-39449	VEER	Veery	Turdidae	M	1	34.7	0	0	0	0	F	G	GF
06-07-2018	A4	Open-field	2791-35574	VEER	Veery	Turdidae	M	5	27.5	0	0	0	0	F	G	GF
08-07-2018	A10	Open-field	2791-41415	VEER	Veery	Turdidae	F	6	31.4	0	0	0	0	F	G	GF
03-08-2017	A10	Open-field	2571-20083	VEER	Veery	Turdidae	U	2	32.8	0	0	0	0	F	G	GF
07-08-2017	A4	Open-field	2571-20089	VEER	Veery	Turdidae	U	2	28.8	NA	0	0	0	F	G	GF
15-06-2017	38	Forest	2571-20194	VEER	Veery	Turdidae	M	5	31.1	0	0	2	2	F	G	GF
03-07-2018	10	Forest	2791-35563	VEER	Veery	Turdidae	M	1	29.5	0	0	0	0	F	G	GF
06-07-2018	A14	Open-field	2791-35575	VEER	Veery	Turdidae	M	6	32.1	0	0	0	0	F	G	GF
08-07-2018	A10	Open-field	2791-41403	VEER	Veery	Turdidae	F	1	28.8	0	0	1	1	F	G	GF
06-07-2018	A14	Open-field	2791-35576	VEER	Veery	Turdidae	M	5	29.8	0	0	2	2	F	G	GF
13-06-2017	30	Forest	2571-20184	VEER	Veery	Turdidae	M	6	31.4	0	0	0	0	F	G	GF
20-06-2018	A15	Open-field	2471-39498	VEER	Veery	Turdidae	M	5	31.9	0	0	0	0	F	G	GF
08-07-2018	A16	Open-field	2791-41408	VEER	Veery	Turdidae	M	6	26.6	0	0	1	1	F	G	GF
11-06-2018	A7	Open-field	2471-39457	VEER	Veery	Turdidae	F	5	30.1	0	1	0	1	F	G	GF
15-06-2017	38	Forest	2571-20195	VEER	Veery	Turdidae	M	6	32.9	0	0	5	5	F	G	GF
27-06-2018	A12	Open-field	2791-35546	VEER	Veery	Turdidae	F	6	29.1	0	0	0	0	F	G	GF
08-07-2018	A15	Open-field	2791-41404	VEER	Veery	Turdidae	F	5	27.4	0	0	0	0	F	G	GF
08-07-2018	A10	Open-field	2471-39498	VEER	Veery	Turdidae	M	5	30.9	0	0	0	0	F	G	GF
04-07-2018	18	Forest	2791-35566	VEER	Veery	Turdidae	F	5	31.4	1	0	0	0	F	G	GF
08-07-2018	A16	Open-field	2791-41409	VEER	Veery	Turdidae	F	5	31.2	0	0	0	0	F	G	GF
04-08-2017	12	Forest	2571-20086	WBNU	White-breasted Nuthatch	Sittidae	M	2	20.6	0	0	1	1	F	C	BF
16-06-2018	35	Forest	2471-39475	WBNU	White-breasted Nuthatch	Sittidae	M	6	21.3	0	0	0	0	F	C	BF
29-06-2018	24	Forest	2791-35556	WBNU	White-breasted Nuthatch	Sittidae	M	1	19.9	0	0	0	0	F	C	BF
13-06-2017	29	Forest	1661-08157	WBNU	White-breasted Nuthatch	Sittidae	M	6	22.4	0	0	0	0	F	C	BF
08-08-2017	12	Forest	2631-70431	WBNU	White-breasted Nuthatch	Sittidae	F	2	19.5	0	0	1	1	F	C	BF
27-06-2018	A11	Open-field	2791-35544	WBNU	White-breasted Nuthatch	Sittidae	M	2	19.8	0	0	0	0	F	C	BF
27-06-2018	A11	Open-field	2791-35547	WBNU	White-breasted Nuthatch	Sittidae	F	2	20.3	0	0	0	0	F	C	BF
13-06-2018	5	Forest	2471-39464	WBNU	White-breasted Nuthatch	Sittidae	F	2	20.5	2	0	0	0	F	C	BF
04-07-2018	35	Forest	2791-35571	WBNU	White-breasted Nuthatch	Sittidae	M	6	19.6	0	0	0	0	F	C	BF
12-06-2018	A12	Open-field	2471-39460	WBNU	White-breasted Nuthatch	Sittidae	M	1	21.8	NA	0	0	0	F	C	BF
13-06-2018	5	Forest	2471-39462	WBNU	White-breasted Nuthatch	Sittidae	M	6	20.8	0	0	0	0	F	C	BF
16-06-2018	16	Forest	2471-39472	WBNU	White-breasted Nuthatch	Sittidae	M	6	20.7	0	0	0	0	F	C	BF
27-06-2018	31	Forest	2791-35548	WBNU	White-breasted Nuthatch	Sittidae	M	1	21.2	0	0	0	0	F	C	BF
14-06-2017	22	Forest	1661-08160	WBNU	White-breasted Nuthatch	Sittidae	M	6	20	0	0	0	0	F	C	BF
28-06-2017	2	Forest	1661-08198	WBNU	White-breasted Nuthatch	Sittidae	M	6	21.3	0	0	2	2	F	C	BF
15-06-2018	10	Forest	2471-39471	WBNU	White-breasted Nuthatch	Sittidae	M	6	21.5	0	0	0	0	F	C	BF
09-08-2017	37	Forest	2471-39402	WBNU	White-breasted Nuthatch	Sittidae	M	1	22.1	0	0	0	0	F	C	BF
25-06-2017	7	Forest	1661-08193	WBNU	White-breasted Nuthatch	Sittidae	F	6	21.6	0	0	0	0	F	C	BF
01-07-2018	3	Forest	2791-35560	WBNU	White-breasted Nuthatch	Sittidae	M	1	20.7	0	0	0	0	F	C	BF
03-08-2017	8	Forest	2571-20082	WBNU	White-breasted Nuthatch	Sittidae	M	1	22.5	0	0	0	0	F	C	BF
13-06-2018	6	Forest	2471-39465	WBNU	White-breasted Nuthatch	Sittidae	M	1	22	0	0	0	0	F	C	BF
04-07-2018	18	Forest	2791-35568	WBNU	White-breasted Nuthatch	Sittidae	M	5	20.2	0	0	0	0	F	C	BF
04-07-2018	35	Forest	2791-35569	WBNU	White-breasted Nuthatch	Sittidae	M	6	19.9	0	1	1	2	F	C	BF
02-08-2017	A11	Open-field	2571-20071	WBNU	White-breasted Nuthatch	Sittidae	M	1	22.1	1	0	0	0	F	C	BF
09-08-2017	25	Forest	2571-20099	WBNU	White-breasted Nuthatch	Sittidae	M	1	22.4	0	1	0	1	F	C	BF
13-06-2018	A5	Open-field	2471-39466	WBNU	White-breasted Nuthatch	Sittidae	F	5	19.8	0	0	0	0	F	C	BF
09-08-2017	25	Forest	2471-39405	WBNU	White-breasted Nuthatch	Sittidae	F	1	19.6	0	0	0	0	F	C	BF
10-08-2018	A18	Open-field	2791-41449	WBNU	White-breasted Nuthatch	Sittidae	M	1	21.3	0	5	0	5	F	C	BF
29-06-2018	A8	Open-field	2531-23349	WOTH	Wood Thrush	Turdidae	M	5	47.7	0	0	0	0	F	T	GF
11-06-2018	A7	Open-field	2531-23316	WOTH	Wood Thrush	Turdidae	M	5	50.4	0	0	0	0	F	T	GF
24-06-2017	8	Forest	2531-23169	WOTH	Wood Thrush	Turdidae	M	6	45.8	0	1	0	1	F	T	GF
01-07-2018	6	Forest	2531-23352	WOTH	Wood Thrush	Turdidae	M	5	45.3	NA	0	0	0	F	T	GF
25-06-2017	5	Forest	2531-23176	WOTH	Wood Thrush	Turdidae	M	6	44.5	0	1	9	10	F	T	GF
19-06-2017	16	Forest	2531-23163	WOTH	Wood Thrush	Turdidae	M	5	49.2	1	1	0	1	F	T	GF
29-06-2018	22	Forest	2531-23348	WOTH	Wood Thrush	Turdidae	M	6	47	0	0	0	0	F	T	GF
13-06-2018	8	Forest	2531-23318	WOTH	Wood Thrush	Turdidae	M	5	49.3	0	0	0	0	F	T	GF
25-06-2017	10	Forest	2531-23178	WOTH	Wood Thrush	Turdidae	U	2	44.3	0	8	2	10	F	T	GF
31-07-2017	A8	Open-field	2531-23187	WOTH	Wood Thrush	Turdidae	U	2	45.8	1	1	0	1	F	T	GF
25-06-2017	10	Forest	2531-23179	WOTH	Wood Thrush	Turdidae	U	2	46.2	0	0	2	2	F	T	GF
04-07-2018	16	Forest	2531-23353	WOTH	Wood Thrush	Turdidae	M	5	43.9	0	0	0	0	F	T	GF
25-06-2017	5	Forest	2531-23180	WOTH	Wood Thrush	Turdidae	M	5	49.3	0	2	2	4	F	T	GF
24-06-2017	8	Forest	2531-23168	WOTH	Wood Thrush	Turdidae	M	6	45.1	0	0	0	0	F	T	GF
04-07-2018	14	Forest	2531-23354	WOTH	Wood Thrush	Turdidae	M	5	44.5	0	0	0	0	F	T	GF
25-06-2017	10	Forest	2531-23174	WOTH	Wood Thrush	Turdidae	M	5	52.7	0	0	2	2	F	T	GF
25-06-2017	10	Forest	2531-23173	WOTH	Wood Thrush	Turdidae	F	5	56.5	0	0	1	1	F	T	GF
07-07-2018	A2	Open-field	2791-35512	WTSP	White-throated Sparrow	Emberizidae	M	5	25	0	0	0	0	F	G	GF
27-06-2018	A11	Open-field	U9	WTSP	White-throated Sparrow	Emberizidae	NA	NA	NA	NA				F	G	GF
21-06-2018	A2	Open-field	2791-35518	WTSP	White-throated Sparrow	Emberizidae	F	5	23.1	0	0	2	2	F	G	GF
21-06-2018	A2	Open-field	2791-35512	WTSP	White-throated Sparrow	Emberizidae	M	5	25.2	0	0	1	1	F	G	GF
21-06-2018	A1	Open-field	U6	WTSP	White-throated Sparrow	Emberizidae	U	1	NA	NA				F	G	GF
07-07-2018	A1	Open-field	2791-35587	WTSP	White-throated Sparrow	Emberizidae	M	5	23.9	0	0	0	0	F	G	GF
07-07-2018	A2	Open-field	2791-35518	WTSP	White-throated Sparrow	Emberizidae	F	5	21.8	0	0	1	1	F	G	GF
03-08-2017	A10	Open-field	2520-39795	YBFL	Yellow-bellied Flycatcher	Tyrannidae	U	1	9.3	1	0	0	0	F	G	F
03-08-2017	A10	Open-field	2520-39794	YBFL	Yellow-bellied Flycatcher	Tyrannidae	U	1	9.8	0	0	0	0	F	G	F
10-08-2018	A5	Open-field	2790-19687	YBFL	Yellow-bellied Flycatcher	Tyrannidae	U	5	11.7	1	0	0	0	F	G	F
07-08-2017	A4	Open-field	2520-39797	YBFL	Yellow-bellied Flycatcher	Tyrannidae	U	2	10.2	0	0	0	0	F	G	F
01-07-2018	8	Forest	2531-23350	YBSA	Yellow-bellied Sapsucker	Picidae	M	8	44.3	1	0	0	0	F	C	BF
19-06-2017	16	Forest	2531-23164	YBSA	Yellow-bellied Sapsucker	Picidae	M	8	44.9	1	0	0	0	F	C	BF
25-06-2018	A5	Open-field	2531-23323	YBSA	Yellow-bellied Sapsucker	Picidae	M	5	NA	0	0	0	0	F	C	BF
29-06-2018	A7	Open-field	2791-35558	YBSA	Yellow-bellied Sapsucker	Picidae	F	5	48.8	0	0	0	0	F	C	BF
01-07-2018	8	Forest	2531-23351	YBSA	Yellow-bellied Sapsucker	Picidae	F	7	44.6	0	0	0	0	F	C	BF
25-06-2017	5	Forest	2531-23177	YBSA	Yellow-bellied Sapsucker	Picidae	F	8	38.5	0	0	0	0	F	C	BF
16-06-2018	35	Forest	2531-23164	YBSA	Yellow-bellied Sapsucker	Picidae	M	6	43.5	0	0	0	0	F	C	BF
27-06-2018	A12	Open-field	2531-23347	YBSA	Yellow-bellied Sapsucker	Picidae	M	8	41.4	0	0	0	0	F	C	BF
08-06-2018	27	Forest	2471-39450	YBSA	Yellow-bellied Sapsucker	Picidae	F	8	42	0	0	0	0	F	C	BF
14-06-2017	24	Forest	2531-23160	YBSA	Yellow-bellied Sapsucker	Picidae	M	8	NA	0	0	0	0	F	C	BF
19-06-2018	37	Forest	2531-23323	YBSA	Yellow-bellied Sapsucker	Picidae	M	5	42.5	0	0	0	0	F	C	BF
01-08-2017	A12	Open-field	2571-20066	YBSA	Yellow-bellied Sapsucker	Picidae	U	2	43.3	0	0	0	0	F	C	BF
24-06-2017	8	Forest	2531-23172	YBSA	Yellow-bellied Sapsucker	Picidae	M	7	46.2	0	0	0	0	F	C	BF
08-06-2018	27	Forest	2531-23311	YBSA	Yellow-bellied Sapsucker	Picidae	M	8	48.7	0	0	0	0	F	C	BF
15-06-2017	37	Forest	2531-23161	YBSA	Yellow-bellied Sapsucker	Picidae	F	5	NA	0	0	0	0	F	C	BF
19-06-2018	37	Forest	2471-39491	YBSA	Yellow-bellied Sapsucker	Picidae	M	8	40.9	0	0	0	0	F	C	BF
18-06-2017	27	Forest	2571-20036	YBSA	Yellow-bellied Sapsucker	Picidae	F	8	44.5	0	0	0	0	F	C	BF
26-06-2018	28	Forest	2531-23344	YBSA	Yellow-bellied Sapsucker	Picidae	M	8	47.2	0	0	0	0	F	C	BF
26-06-2018	36	Forest	2531-23345	YBSA	Yellow-bellied Sapsucker	Picidae	M	8	41.2	0	0	0	0	F	C	BF
25-06-2018	A18	Open-field	2471-39491	YBSA	Yellow-bellied Sapsucker	Picidae	M	8	39.4	1	0	0	0	F	C	BF
19-06-2018	A17	Open-field	2531-23161	YBSA	Yellow-bellied Sapsucker	Picidae	F	7	40.3	0	0	0	0	F	C	BF
13-06-2018	5	Forest	U3	YBSA	Yellow-bellied Sapsucker	Picidae	U	2	NA	NA	0	0	0	F	C	BF
19-06-2018	A14	Open-field	2790-19643	YEWA	Yellow Warbler	Parulidae	F	5	9.9	0	0	0	0	OW	SH	FG
20-06-2018	A10	Open-field	2790-19645	YEWA	Yellow Warbler	Parulidae	M	5	9.9	0	0	0	0	OW	SH	FG
08-07-2018	A15	Open-field	2810-23597	YEWA	Yellow Warbler	Parulidae	F	1	9.7	0	0	0	0	OW	SH	FG
08-07-2018	A10	Open-field	2810-23596	YEWA	Yellow Warbler	Parulidae	U	2	9.4	NA	0	0	0	OW	SH	FG
20-06-2018	A10	Open-field	2790-19644	YEWA	Yellow Warbler	Parulidae	F	5	8.9	0	0	0	0	OW	SH	FG
19-06-2018	A14	Open-field	2790-19636	YEWA	Yellow Warbler	Parulidae	M	5	9.8	0	0	0	0	OW	SH	FG
08-07-2018	A10	Open-field	2790-19651	YEWA	Yellow Warbler	Parulidae	M	6	10.1	0	0	0	0	OW	SH	FG
19-06-2018	A14	Open-field	2790-19634	YEWA	Yellow Warbler	Parulidae	M	6	9.2	0	0	0	0	OW	SH	FG
08-07-2018	A10	Open-field	2810-23595	YEWA	Yellow Warbler	Parulidae	U	2	10	0	0	0	0	OW	SH	FG
20-06-2018	A15	Open-field	2790-19648	YEWA	Yellow Warbler	Parulidae	M	6	9.6	0	0	0	0	OW	SH	FG
07-07-2018	A1	Open-field	2790-19677	YEWA	Yellow Warbler	Parulidae	U	2	10.4	0	0	0	0	OW	SH	FG
20-06-2018	A10	Open-field	2790-19651	YEWA	Yellow Warbler	Parulidae	M	6	10.3	0	0	0	0	OW	SH	FG
07-07-2018	A1	Open-field	2790-19678	YEWA	Yellow Warbler	Parulidae	U	2	9.4	0	0	0	0	OW	SH	FG
06-07-2018	A4	Open-field	2790-19675	YEWA	Yellow Warbler	Parulidae	U	2	10.2	0	0	0	0	OW	SH	FG
09-08-2018	A6	Open-field	1013-51660	YSFL	Northern Flicker	Picidae	F	2	111.4	0	0	0	0	OW	C	GF
19-06-2018	A17	Open-field	1013-51656	YSFL	Northern Flicker	Picidae	F	8	132.4	0	0	0	0	OW	C	GF
10-08-2018	A18	Open-field	1013-51659	YSFL	Northern Flicker	Picidae	M	8	NA	0	0	0	0	OW	C	GF
08-08-2018	A5	Open-field	1013-51658	YSFL	Northern Flicker	Picidae	M	2	NA	0	0	0	0	OW	C	GF

## Sheet: Birds point counts
Obs	Site	Habitat.type	Date	Time	Sky	Wind	Sp.code	Sp.name	d25_1	d50_1	d100_1	d100ov_1	d25_2	d50_2	d100_2	d100ov_2	d25_3	d50_3	d100_3	d100ov_3
AD	25	Forest	2017-06-01	726	3	2	HETH	Hermit Thrush	0	0	1	0	0	0	0	0	0	0	0	0
AD	25	Forest	2017-06-01	726	3	2	CEDW	Cedar Waxwing	2	0	0	0	0	3	0	0	3	0	0	0
AD	25	Forest	2017-06-01	726	3	2	OVEN	Ovenbird	0	0	1	0	0	0	0	1	0	0	0	1
AD	25	Forest	2017-06-01	726	3	2	AMRE	American Redstart	0	1	0	0	0	0	0	0	0	0	0	0
AD	25	Forest	2017-06-01	726	3	2	EAWP	Eastern Wood-Pewee	0	0	1	0	0	0	0	0	0	0	0	0
AD	25	Forest	2017-06-01	726	3	2	REVI	Red-eyed Vireo	0	1	0	0	0	1	0	0	0	1	0	0
AD	26	Forest	2017-06-01	755	3	2	HETH	Hermit Thrush	0	0	0	0	0	0	1	0	0	0	0	0
AD	26	Forest	2017-06-01	755	3	2	CEDW	Cedar Waxwing	0	0	0	0	1	0	0	0	0	0	0	0
AD	26	Forest	2017-06-01	755	3	2	BTNW	Black-throated Green Warbler	0	0	1	0	0	0	0	0	0	0	0	0
AD	26	Forest	2017-06-01	755	3	2	COYE	Common Yellowthroat	0	0	1	0	0	0	1	0	0	0	0	0
AD	26	Forest	2017-06-01	755	3	2	BAWW	Black and white Warbler	0	0	0	0	1	0	0	0	0	0	0	0
AD	26	Forest	2017-06-01	755	3	2	REVI	Red-eyed Vireo	0	0	0	0	0	1	0	0	0	1	0	0
AD	26	Forest	2017-06-01	755	3	2	TUVU	Turkey Vulture	1	0	0	0	0	0	0	0	0	0	0	0
AT	27	Forest	2017-06-01	833	3	3	VEER	Veery	0	0	0	0	0	0	0	1	0	0	0	1
AT	27	Forest	2017-06-01	826	3	3	CEDW	Cedar Waxwing	0	0	1	0	0	0	0	0	0	0	1	0
AT	27	Forest	2017-06-01	827	3	3	OVEN	Ovenbird	0	0	1	0	0	0	1	0	0	0	1	1
AT	27	Forest	2017-06-01	827	3	3	AMRE	American Redstart	0	0	1	0	0	0	1	0	0	0	1	0
AT	27	Forest	2017-06-01	824	3	3	GCFL	Great-crested Flycatcher	0	0	1	0	0	0	0	0	0	0	0	0
AT	27	Forest	2017-06-01	824	3	3	REVI	Red-eyed Vireo	0	1	0	1	0	1	0	0	0	1	0	0
AT	28	Forest	2017-06-01	637	3	1	AMRO	American Robin	0	0	0	1	0	0	0	1	0	0	0	1
AT	28	Forest	2017-06-01	635	3	1	OVEN	Ovenbird	1	1	0	0	1	0	0	0	1	0	0	0
AT	28	Forest	2017-06-01	637	3	1	AMRE	American Redstart	1	0	0	0	1	0	0	0	1	0	0	0
AT	28	Forest	2017-06-01	635	3	1	BTNW	Black-throated Green Warbler	0	0	1	1	0	0	1	0	0	0	0	1
AT	28	Forest	2017-06-01	635	3	1	EAWP	Eastern Wood-Pewee	0	0	1	0	0	0	1	0	0	0	0	0
AT	28	Forest	2017-06-01	635	3	1	YBSA	Yellow-bellied Sapsucker	0	0	1	0	0	0	1	0	0	0	1	0
AT	28	Forest	2017-06-01	647	3	1	REVI	Red-eyed Vireo	0	0	0	0	0	0	0	0	0	0	0	1
AT	29	Forest	2017-06-01	606	3	1	HETH	Hermit Thrush	0	0	0	0	0	0	0	1	0	0	1	0
AT	29	Forest	2017-06-01	558	3	1	OVEN	Ovenbird	0	1	0	0	0	1	0	0	0	1	0	0
AT	29	Forest	2017-06-01	558	3	1	BTNW	Black-throated Green Warbler	0	1	0	1	0	0	0	1	0	0	0	1
AT	29	Forest	2017-06-01	558	3	1	REVI	Red-eyed Vireo	1	0	0	0	0	1	0	0	0	1	0	0
AT	30	Forest	2017-06-01	727	3	3	AMGO	American Goldfinch	0	0	0	0	0	0	0	0	0	0	1	0
AT	30	Forest	2017-06-01	713	3	3	OVEN	Ovenbird	0	1	0	0	0	0	0	0	0	0	0	0
AT	30	Forest	2017-06-01	717	3	3	AMRE	American Redstart	0	0	1	0	0	1	0	0	0	0	1	0
AT	30	Forest	2017-06-01	713	3	3	BTNW	Black-throated Green Warbler	0	2	0	0	0	1	0	0	0	1	0	0
AT	30	Forest	2017-06-01	713	3	3	EAWP	Eastern Wood-Pewee	0	1	0	0	0	1	0	0	0	1	0	0
AT	30	Forest	2017-06-01	713	3	3	REVI	Red-eyed Vireo	0	0	0	1	0	0	1	0	0	1	0	0
AT	31	Forest	2017-06-01	517	3	1	VEER	Veery	0	1	0	0	0	0	0	0	0	0	0	0
AT	31	Forest	2017-06-01	527	3	1	HETH	Hermit Thrush	0	0	0	0	0	0	0	0	0	0	1	0
AT	31	Forest	2017-06-01	517	3	1	CEDW	Cedar Waxwing	0	1	0	0	0	0	0	0	0	0	0	0
AT	31	Forest	2017-06-01	517	3	1	AMRO	American Robin	0	0	1	0	0	0	1	0	1	0	1	0
AT	31	Forest	2017-06-01	517	3	1	BCCH	Black-capped Chickadee	0	0	1	0	0	0	1	0	0	0	1	0
AT	31	Forest	2017-06-01	517	3	1	AMRE	American Redstart	0	1	0	0	0	1	0	0	0	1	0	0
AT	31	Forest	2017-06-01	517	3	1	BTNW	Black-throated Green Warbler	1	0	0	0	0	1	0	0	0	1	0	0
AT	31	Forest	2017-06-01	522	3	1	EAWP	Eastern Wood-Pewee	0	0	0	0	0	0	1	0	0	0	1	0
AT	31	Forest	2017-06-01	522	3	1	YBSA	Yellow-bellied Sapsucker	0	0	0	0	0	0	0	1	0	0	0	0
AT	31	Forest	2017-06-01	522	3	1	RBNU	Red-breasted nuthatch	0	0	0	0	0	0	1	0	0	0	0	0
AD	34	Forest	2017-06-01	640	3	2	AMGO	American Goldfinch	0	0	0	0	0	0	0	0	0	1	0	0
AD	34	Forest	2017-06-01	640	3	2	CEDW	Cedar Waxwing	0	0	0	0	0	1	0	0	0	0	0	0
AD	34	Forest	2017-06-01	640	3	2	BCCH	Black-capped Chickadee	0	2	0	0	0	0	0	0	0	0	0	0
AD	34	Forest	2017-06-01	640	3	2	EAWP	Eastern Wood-Pewee	0	1	0	0	0	0	1	0	0	1	0	0
AD	34	Forest	2017-06-01	640	3	2	YBSA	Yellow-bellied Sapsucker	1	0	0	0	1	0	0	0	0	0	0	0
AD	34	Forest	2017-06-01	640	3	2	REVI	Red-eyed Vireo	1	2	0	0	1	1	1	0	1	2	0	0
AT	36	Forest	2017-06-01	755	3	4	AMGO	American Goldfinch	0	0	0	0	0	0	1	0	0	0	0	0
AT	36	Forest	2017-06-01	758	3	4	AMRE	American Redstart	0	0	0	0	0	0	1	0	0	0	1	0
AT	36	Forest	2017-06-01	750	3	4	BTNW	Black-throated Green Warbler	0	1	1	1	0	0	0	0	0	0	0	0
AT	36	Forest	2017-06-01	748	3	4	EAWP	Eastern Wood-Pewee	0	1	0	1	0	0	1	0	0	0	0	1
AT	36	Forest	2017-06-01	755	3	4	SCTA	Scarlet Tanager	0	0	0	0	0	0	1	0	0	0	0	0
AT	36	Forest	2017-06-01	750	3	4	REVI	Red-eyed Vireo	0	0	0	2	0	0	0	0	0	0	0	0
AD	37	Forest	2017-06-01	604	3	2	CEDW	Cedar Waxwing	0	2	0	0	0	2	0	0	0	2	0	0
AD	37	Forest	2017-06-01	604	3	2	BCCH	Black-capped Chickadee	0	0	0	0	0	0	1	0	0	0	1	0
AD	37	Forest	2017-06-01	604	3	2	OVEN	Ovenbird	0	1	0	0	0	0	0	0	0	0	1	0
AD	37	Forest	2017-06-01	604	3	2	AMRE	American Redstart	1	2	0	0	1	1	1	0	1	1	1	0
AD	37	Forest	2017-06-01	604	3	2	BTNW	Black-throated Green Warbler	0	1	0	0	0	0	0	0	0	0	0	0
AD	37	Forest	2017-06-01	604	3	2	INBU	Indigo Bunting	0	1	0	0	0	1	0	0	0	0	1	0
AD	37	Forest	2017-06-01	604	3	2	EAWP	Eastern Wood-Pewee	0	0	1	0	0	1	0	0	0	1	0	0
AD	37	Forest	2017-06-01	604	3	2	YBSA	Yellow-bellied Sapsucker	0	0	0	0	0	0	0	0	1	0	0	0
AD	37	Forest	2017-06-01	604	3	2	WBNU	White-breasted Nuthatch	0	0	0	0	0	0	0	0	0	0	0	1
AD	37	Forest	2017-06-01	604	3	2	SCTA	Scarlet Tanager	0	0	1	0	0	0	1	0	0	0	1	0
AD	37	Forest	2017-06-01	604	3	2	REVI	Red-eyed Vireo	1	0	1	0	1	0	1	0	0	1	1	0
AD	38	Forest	2017-06-01	534	3	2	AMCR	American Crow	0	0	0	1	0	0	0	0	0	0	0	0
AD	38	Forest	2017-06-01	534	3	2	VEER	Veery	0	0	1	0	0	0	1	0	0	1	1	0
AD	38	Forest	2017-06-01	534	3	2	CEDW	Cedar Waxwing	0	3	0	0	0	3	0	0	0	2	0	0
AD	38	Forest	2017-06-01	534	3	2	OVEN	Ovenbird	0	1	0	0	0	0	1	0	0	1	0	0
AD	38	Forest	2017-06-01	534	3	2	AMRE	American Redstart	0	0	1	0	0	1	0	0	0	1	0	0
AD	38	Forest	2017-06-01	534	3	2	INBU	Indigo Bunting	0	0	0	1	0	0	0	0	0	0	0	0
AD	38	Forest	2017-06-01	534	3	2	COYE	Common Yellowthroat	0	1	0	0	0	1	0	0	0	1	0	0
AD	38	Forest	2017-06-01	534	3	2	EAWP	Eastern Wood-Pewee	0	1	0	0	0	0	0	0	0	0	0	0
AD	38	Forest	2017-06-01	534	3	2	SCTA	Scarlet Tanager	0	0	0	0	0	0	0	1	0	0	0	1
AD	38	Forest	2017-06-01	534	3	2	REVI	Red-eyed Vireo	0	0	1	0	0	0	1	0	0	0	1	0
AT	7	Forest	2017-06-02	756	3	2	AMGO	American Goldfinch	0	1	0	0	0	0	0	0	0	0	0	0
AT	7	Forest	2017-06-02	756	3	2	VEER	Veery	0	0	1	0	0	0	1	0	0	0	0	1
AT	7	Forest	2017-06-02	756	3	2	OVEN	Ovenbird	0	1	0	0	0	1	0	0	0	1	0	0
AT	7	Forest	2017-06-02	756	3	2	AMRE	American Redstart	0	1	0	0	0	1	0	0	0	1	0	0
AT	7	Forest	2017-06-02	756	3	2	BTNW	Black-throated Green Warbler	0	0	0	1	0	0	0	1	0	0	0	1
AT	7	Forest	2017-06-02	756	3	2	REVI	Red-eyed Vireo	1	0	0	0	0	1	0	0	0	1	1	0
AT	9	Forest	2017-06-02	644	3	1	AMCR	American Crow	0	0	0	1	0	0	0	1	0	0	0	0
AT	9	Forest	2017-06-02	644	3	1	CEDW	Cedar Waxwing	2	0	0	0	1	0	0	0	2	0	0	0
AT	9	Forest	2017-06-02	641	3	1	OVEN	Ovenbird	0	1	0	0	0	1	0	0	0	1	0	0
AT	9	Forest	2017-06-02	641	3	1	BTNW	Black-throated Green Warbler	1	1	1	0	0	1	1	0	0	0	0	0
AT	9	Forest	2017-06-02	641	3	1	EAWP	Eastern Wood-Pewee	0	1	1	0	0	0	1	0	0	0	1	0
AT	9	Forest	2017-06-02	641	3	1	REVI	Red-eyed Vireo	1	0	1	0	1	0	1	0	1	0	1	0
AT	10	Forest	2017-06-02	720	3	2	VEER	Veery	0	0	1	0	0	0	0	1	0	0	1	0
AT	10	Forest	2017-06-02	733	3	2	OVEN	Ovenbird	0	0	0	0	0	0	0	0	0	1	0	0
AT	10	Forest	2017-06-02	720	3	2	AMRE	American Redstart	2	2	0	0	0	3	0	0	0	3	0	0
AT	10	Forest	2017-06-02	720	3	2	BTNW	Black-throated Green Warbler	0	0	1	0	0	0	0	1	0	0	0	0
AT	10	Forest	2017-06-02	720	3	2	YBSA	Yellow-bellied Sapsucker	0	0	0	1	0	1	0	0	0	1	0	1
AT	10	Forest	2017-06-02	731	3	2	DOWO	Downy Woodpecker	0	0	0	0	0	0	0	0	1	0	0	0
AT	10	Forest	2017-06-02	720	3	2	REVI	Red-eyed Vireo	2	1	0	0	1	0	0	0	1	1	0	0
AT	11	Forest	2017-06-02	523	1	0	CAGO	Canada Goose	0	0	0	1	0	0	0	1	0	0	0	0
AT	11	Forest	2017-06-02	523	1	0	CEDW	Cedar Waxwing	0	0	1	0	0	0	0	0	0	0	1	0
AT	11	Forest	2017-06-02	523	1	0	AMRO	American Robin	0	0	0	1	0	0	0	0	0	0	0	0
AT	11	Forest	2017-06-02	523	1	0	BCCH	Black-capped Chickadee	0	0	0	1	0	0	0	0	0	0	0	0
AT	11	Forest	2017-06-02	523	1	0	OVEN	Ovenbird	0	0	1	1	0	0	1	0	0	0	0	1
AT	11	Forest	2017-06-02	529	1	0	BTNW	Black-throated Green Warbler	0	0	0	0	0	0	1	0	0	0	0	1
AT	11	Forest	2017-06-02	523	1	0	AMRE	American Redstart	1	1	1	0	2	1	0	0	2	1	1	0
AT	11	Forest	2017-06-02	523	1	0	EAWP	Eastern Wood-Pewee	0	0	0	1	0	1	0	1	0	1	1	0
AT	11	Forest	2017-06-02	530	1	0	GCFL	Great-crested Flycatcher	0	0	1	0	0	0	1	0	0	0	0	0
AT	11	Forest	2017-06-02	523	1	0	REVI	Red-eyed Vireo	0	0	1	0	0	0	1	0	0	0	0	1
AT	12	Forest	2017-06-02	601	2	1	CAGO	Canada Goose	0	0	0	1	0	0	0	1	0	0	0	1
AT	12	Forest	2017-06-02	608	2	1	AMCR	American Crow	0	0	0	0	0	0	0	1	0	0	0	0
AT	12	Forest	2017-06-02	603	2	1	BLJA	Blue Jay	0	1	0	0	0	0	0	0	0	0	0	0
AT	12	Forest	2017-06-02	601	2	1	VEER	Veery	0	0	1	0	0	0	1	0	0	0	0	0
AT	12	Forest	2017-06-02	613	2	1	BCCH	Black-capped Chickadee	0	0	0	0	0	0	0	0	0	0	1	0
AT	12	Forest	2017-06-02	605	2	1	OVEN	Ovenbird	0	2	0	0	0	1	0	1	0	1	0	0
AT	12	Forest	2017-06-02	601	2	1	AMRE	American Redstart	0	1	0	0	0	0	1	0	0	0	0	0
AT	12	Forest	2017-06-02	601	2	1	BTNW	Black-throated Green Warbler	0	1	1	0	0	0	1	0	0	1	1	0
AT	12	Forest	2017-06-02	601	2	1	EAWP	Eastern Wood-Pewee	0	0	1	1	0	0	1	0	0	1	1	0
AT	12	Forest	2017-06-02	601	2	1	REVI	Red-eyed Vireo	0	0	1	0	0	1	1	0	1	1	1	0
AD	16	Forest	2017-06-02	802	3	3	VEER	Veery	0	0	1	0	0	0	0	0	0	0	0	0
AD	16	Forest	2017-06-02	802	3	3	HETH	Hermit Thrush	0	0	1	0	0	0	1	0	0	0	1	0
AD	16	Forest	2017-06-02	802	3	3	LEFL	Least Flycatcher	0	1	0	0	0	1	0	0	0	0	1	0
AD	16	Forest	2017-06-02	802	3	3	YRWA	Yellow-rumped Warbler	0	0	0	0	0	0	0	0	0	1	0	0
AD	16	Forest	2017-06-02	802	3	3	OVEN	Ovenbird	0	0	1	0	0	0	1	0	0	0	0	0
AD	16	Forest	2017-06-02	802	3	3	AMRE	American Redstart	0	1	0	0	0	1	0	0	0	1	0	0
AD	16	Forest	2017-06-02	802	3	3	EAWP	Eastern Wood-Pewee	0	0	2	0	0	0	1	0	0	0	1	0
AD	16	Forest	2017-06-02	802	3	3	SCTA	Scarlet Tanager	0	1	0	0	0	0	1	0	0	0	1	0
AD	16	Forest	2017-06-02	802	3	3	REVI	Red-eyed Vireo	0	1	1	0	0	1	0	0	1	0	1	0
AD	18	Forest	2017-06-02	730	3	3	VEER	Veery	0	0	1	0	0	0	0	0	0	0	0	0
AD	18	Forest	2017-06-02	730	3	3	OVEN	Ovenbird	0	1	0	1	0	1	0	0	0	0	1	0
AD	18	Forest	2017-06-02	730	3	3	AMRE	American Redstart	0	2	0	0	0	2	0	0	0	0	0	0
AD	18	Forest	2017-06-02	730	3	3	BTNW	Black-throated Green Warbler	0	1	0	0	0	1	0	0	0	0	1	0
AD	18	Forest	2017-06-02	730	3	3	BAWW	Black and white Warbler	0	1	0	0	0	1	0	0	0	1	0	0
AD	18	Forest	2017-06-02	730	3	3	EAWP	Eastern Wood-Pewee	0	0	1	0	0	0	1	0	0	0	0	0
AD	18	Forest	2017-06-02	730	3	3	YSFL	Northern Flicker	0	0	0	0	0	0	0	0	0	1	0	0
AD	18	Forest	2017-06-02	730	3	3	GCFL	Great-crested Flycatcher	0	0	0	0	0	0	0	0	0	1	0	0
AD	18	Forest	2017-06-02	730	3	3	REVI	Red-eyed Vireo	0	1	1	0	0	1	1	0	0	1	1	0
AD	21	Forest	2017-06-02	702	2	2	VEER	Veery	0	0	1	0	0	0	1	0	0	0	1	0
AD	21	Forest	2017-06-02	702	2	2	BTBW	Black-throated Blue Warbler	0	0	0	0	0	0	1	0	0	0	0	0
AD	21	Forest	2017-06-02	702	2	2	OVEN	Ovenbird	0	0	2	0	0	0	2	0	0	0	2	0
AD	21	Forest	2017-06-02	702	2	2	BTNW	Black-throated Green Warbler	0	0	1	0	0	1	0	0	0	1	0	0
AD	21	Forest	2017-06-02	702	2	2	BAWW	Black and white Warbler	0	2	0	0	0	1	0	0	0	0	0	0
AD	21	Forest	2017-06-02	702	2	2	HAWO	Hairy Woodpecker	0	0	0	0	0	0	0	0	0	1	0	0
AD	21	Forest	2017-06-02	702	2	2	YBSA	Yellow-bellied Sapsucker	0	0	0	0	0	1	0	0	0	0	0	0
AD	21	Forest	2017-06-02	702	2	2	SCTA	Scarlet Tanager	0	0	0	0	0	0	1	0	0	0	1	0
AD	21	Forest	2017-06-02	702	2	2	GCFL	Great-crested Flycatcher	0	0	0	0	0	0	0	1	0	0	0	0
AD	21	Forest	2017-06-02	702	2	2	REVI	Red-eyed Vireo	0	0	1	0	0	1	1	0	0	0	0	0
AD	22	Forest	2017-06-02	619	2	2	AMGO	American Goldfinch	0	0	0	0	0	0	0	0	2	0	0	0
AD	22	Forest	2017-06-02	619	2	2	YRWA	Yellow-rumped Warbler	1	0	0	0	0	1	0	0	0	1	0	0
AD	22	Forest	2017-06-02	619	2	2	OVEN	Ovenbird	0	1	0	0	0	0	0	0	0	0	0	0
AD	22	Forest	2017-06-02	619	2	2	BTNW	Black-throated Green Warbler	0	1	0	0	0	1	0	0	0	1	0	0
AD	22	Forest	2017-06-02	619	2	2	BAWW	Black and white Warbler	0	0	0	0	0	1	0	0	0	1	0	0
AD	22	Forest	2017-06-02	619	2	2	HAWO	Hairy Woodpecker	0	0	0	0	0	1	0	0	0	0	0	0
AD	22	Forest	2017-06-02	619	2	2	WIWR	Winter Wren	0	0	0	0	0	0	0	1	0	0	0	0
AD	22	Forest	2017-06-02	619	2	2	GCFL	Great-crested Flycatcher	0	0	1	0	0	0	1	0	0	0	0	0
AD	22	Forest	2017-06-02	619	2	2	REVI	Red-eyed Vireo	0	1	0	0	0	1	0	0	0	1	0	0
AD	23	Forest	2017-06-02	521	2	2	AMGO	American Goldfinch	0	1	0	0	0	0	0	0	0	2	0	0
AD	23	Forest	2017-06-02	521	2	2	HETH	Hermit Thrush	0	1	0	0	0	1	0	0	0	1	0	0
AD	23	Forest	2017-06-02	521	2	2	CEDW	Cedar Waxwing	0	0	0	0	0	0	0	0	0	0	0	0
AD	23	Forest	2017-06-02	521	2	2	BCCH	Black-capped Chickadee	0	0	0	0	0	1	0	0	0	0	1	0
AD	23	Forest	2017-06-02	521	2	2	OVEN	Ovenbird	0	0	0	0	0	0	0	0	0	0	0	1
AD	23	Forest	2017-06-02	521	2	2	AMRE	American Redstart	1	0	0	0	0	1	0	0	0	1	0	0
AD	23	Forest	2017-06-02	521	2	2	BTNW	Black-throated Green Warbler	0	1	0	0	0	1	0	0	1	0	0	0
AD	23	Forest	2017-06-02	521	2	2	YEWA	Yellow Warbler	0	1	0	0	0	0	0	0	0	0	0	0
AD	23	Forest	2017-06-02	521	2	2	HAWO	Hairy Woodpecker	0	0	0	0	0	0	0	0	0	1	0	0
AD	23	Forest	2017-06-02	521	2	2	EAWP	Eastern Wood-Pewee	0	0	1	0	0	0	0	0	0	0	1	0
AD	23	Forest	2017-06-02	521	2	2	YBSA	Yellow-bellied Sapsucker	0	1	0	0	0	1	0	0	0	0	0	0
AD	23	Forest	2017-06-02	521	2	2	GCFL	Great-crested Flycatcher	0	0	1	0	0	0	0	0	0	0	1	0
AD	23	Forest	2017-06-02	521	2	2	REVI	Red-eyed Vireo	0	0	2	0	0	1	1	0	0	1	1	0
AD	24	Forest	2017-06-02	548	2	2	AMGO	American Goldfinch	1	0	0	0	0	0	0	0	0	0	0	0
AD	24	Forest	2017-06-02	548	2	2	OVEN	Ovenbird	0	1	0	0	0	0	1	0	0	0	0	0
AD	24	Forest	2017-06-02	548	2	2	AMRE	American Redstart	0	1	0	0	0	1	0	0	0	2	0	0
AD	24	Forest	2017-06-02	548	2	2	BAWW	Black and white Warbler	0	1	0	0	0	1	0	0	0	1	1	0
AD	24	Forest	2017-06-02	548	2	2	HAWO	Hairy Woodpecker	0	1	0	0	0	1	0	0	0	0	0	0
AD	24	Forest	2017-06-02	548	2	2	EAWP	Eastern Wood-Pewee	0	1	0	0	0	1	0	0	0	1	0	0
AD	24	Forest	2017-06-02	548	2	2	YBSA	Yellow-bellied Sapsucker	0	0	0	1	1	0	0	0	0	0	0	0
AD	24	Forest	2017-06-02	548	2	2	GCFL	Great-crested Flycatcher	0	1	0	0	0	0	0	0	0	0	0	0
AD	24	Forest	2017-06-02	548	2	2	REVI	Red-eyed Vireo	0	2	0	0	1	0	1	0	0	1	0	0
AD	1	Forest	2017-06-03	615	3	1	AMCR	American Crow	0	0	0	0	0	0	0	0	0	0	0	1
AD	1	Forest	2017-06-03	615	3	1	BLJA	Blue Jay	0	0	1	0	0	1	0	0	0	0	1	0
AD	1	Forest	2017-06-03	615	3	1	CEDW	Cedar Waxwing	2	0	0	0	3	0	0	0	0	0	0	0
AD	1	Forest	2017-06-03	615	3	1	BCCH	Black-capped Chickadee	0	0	0	0	0	1	0	0	0	0	0	0
AD	1	Forest	2017-06-03	615	3	1	OVEN	Ovenbird	1	0	0	0	1	0	0	0	1	0	0	0
AD	1	Forest	2017-06-03	615	3	1	BTNW	Black-throated Green Warbler	0	0	1	0	0	1	0	0	0	1	0	0
AD	1	Forest	2017-06-03	615	3	1	HAWO	Hairy Woodpecker	0	0	0	0	0	0	0	0	0	1	0	0
AD	1	Forest	2017-06-03	615	3	1	EAWP	Eastern Wood-Pewee	0	0	1	0	0	0	1	0	0	0	1	0
AD	1	Forest	2017-06-03	615	3	1	YBSA	Yellow-bellied Sapsucker	0	0	1	0	0	1	0	0	0	0	1	0
AD	1	Forest	2017-06-03	615	3	1	WBNU	White-breasted Nuthatch	0	0	1	0	0	0	1	0	0	0	1	0
AD	1	Forest	2017-06-03	615	3	1	GCFL	Great-crested Flycatcher	0	0	1	0	0	0	1	0	0	0	1	0
AD	1	Forest	2017-06-03	615	3	1	REVI	Red-eyed Vireo	0	0	2	0	1	0	2	0	1	0	0	0
AD	2	Forest	2017-06-03	837	3	1	CEDW	Cedar Waxwing	0	0	0	0	1	0	0	0	0	0	0	0
AD	2	Forest	2017-06-03	837	3	1	AMRO	American Robin	0	0	0	0	0	0	0	0	0	1	0	0
AD	2	Forest	2017-06-03	837	3	1	BCCH	Black-capped Chickadee	0	0	0	0	0	0	0	0	0	2	0	0
AD	2	Forest	2017-06-03	837	3	1	OVEN	Ovenbird	0	0	0	0	0	0	0	0	0	0	0	1
AD	2	Forest	2017-06-03	837	3	1	SCTA	Scarlet Tanager	0	0	0	1	0	0	0	0	0	0	0	0
AD	2	Forest	2017-06-03	837	3	1	REVI	Red-eyed Vireo	0	1	0	1	0	1	0	1	0	1	0	1
AD	3	Forest	2017-06-03	645	3	2	WOTH	Wood Thrush	0	0	0	0	0	0	1	0	0	0	0	0
AD	3	Forest	2017-06-03	645	3	2	AMGO	American Goldfinch	2	0	0	0	0	0	0	0	0	0	0	0
AD	3	Forest	2017-06-03	645	3	2	AMGO	American Goldfinch	0	0	0	0	0	1	0	0	0	0	0	0
AD	3	Forest	2017-06-03	645	3	2	BLJA	Blue Jay	0	0	1	0	0	1	0	0	0	0	0	0
AD	3	Forest	2017-06-03	645	3	2	PIWO	Pileated Woodpecker	0	0	1	0	0	0	1	0	0	0	0	0
AD	3	Forest	2017-06-03	645	3	2	CEDW	Cedar Waxwing	0	1	0	0	0	2	0	0	0	2	0	0
AD	3	Forest	2017-06-03	645	3	2	OVEN	Ovenbird	0	2	0	0	0	0	1	0	0	0	1	0
AD	3	Forest	2017-06-03	645	3	2	AMRE	American Redstart	0	0	0	0	0	0	1	0	0	0	0	0
AD	3	Forest	2017-06-03	645	3	2	BTNW	Black-throated Green Warbler	0	2	1	0	0	1	1	0	0	1	1	0
AD	3	Forest	2017-06-03	645	3	2	BLWA	Blackpoll Warbler	0	0	0	0	1	0	0	0	1	0	0	0
AD	3	Forest	2017-06-03	645	3	2	EAWP	Eastern Wood-Pewee	0	1	0	0	0	1	0	0	0	0	0	0
AD	3	Forest	2017-06-03	645	3	2	WIWR	Winter Wren	0	1	0	0	0	1	0	0	0	1	0	0
AD	3	Forest	2017-06-03	645	3	2	GCFL	Great-crested Flycatcher	0	1	0	0	0	0	1	0	0	0	1	0
AD	3	Forest	2017-06-03	645	3	2	REVI	Red-eyed Vireo	0	0	0	0	0	1	1	0	0	1	1	0
AD	5	Forest	2017-06-03	727	3	2	WOTH	Wood Thrush	1	0	1	0	0	1	1	0	0	1	1	0
AD	5	Forest	2017-06-03	727	3	2	PIWO	Pileated Woodpecker	0	0	0	0	0	0	0	1	0	0	0	0
AD	5	Forest	2017-06-03	727	3	2	BCCH	Black-capped Chickadee	0	0	0	0	0	2	0	0	0	0	0	0
AD	5	Forest	2017-06-03	727	3	2	OVEN	Ovenbird	0	1	1	0	0	0	1	1	0	0	1	1
AD	5	Forest	2017-06-03	727	3	2	AMRE	American Redstart	0	1	0	0	0	1	0	0	0	0	0	0
AD	5	Forest	2017-06-03	727	3	2	BTNW	Black-throated Green Warbler	0	1	0	0	0	1	1	0	0	1	1	0
AD	5	Forest	2017-06-03	727	3	2	EAWP	Eastern Wood-Pewee	0	0	1	0	0	0	0	0	0	0	0	0
AD	5	Forest	2017-06-03	727	3	2	YBSA	Yellow-bellied Sapsucker	1	0	0	0	1	0	0	0	0	0	0	0
AD	5	Forest	2017-06-03	727	3	2	WBNU	White-breasted Nuthatch	0	0	1	0	0	0	0	0	0	0	0	0
AD	5	Forest	2017-06-03	727	3	2	GCFL	Great-crested Flycatcher	0	0	1	0	0	1	0	0	0	0	1	0
AD	5	Forest	2017-06-03	727	3	2	REVI	Red-eyed Vireo	0	1	1	0	0	1	1	0	0	1	0	0
AD	6	Forest	2017-06-03	757	3	2	WOTH	Wood Thrush	0	0	0	0	0	0	1	0	0	0	1	0
AD	6	Forest	2017-06-03	757	3	2	AMGO	American Goldfinch	0	1	0	0	0	2	0	0	1	0	0	0
AD	6	Forest	2017-06-03	757	3	2	VEER	Veery	0	0	0	0	0	0	1	0	0	0	0	1
AD	6	Forest	2017-06-03	757	3	2	CEDW	Cedar Waxwing	1	0	0	0	0	0	0	0	0	1	0	0
AD	6	Forest	2017-06-03	757	3	2	OVEN	Ovenbird	0	0	1	0	0	0	0	1	0	0	1	0
AD	6	Forest	2017-06-03	757	3	2	AMRE	American Redstart	0	0	0	0	0	0	1	0	0	0	1	0
AD	6	Forest	2017-06-03	757	3	2	BTNW	Black-throated Green Warbler	0	1	0	0	0	1	0	0	0	1	0	0
AD	6	Forest	2017-06-03	757	3	2	YBSA	Yellow-bellied Sapsucker	0	0	0	0	0	0	0	0	0	0	0	1
AD	6	Forest	2017-06-03	757	3	2	DOWO	Downy Woodpecker	1	0	0	0	0	0	0	0	0	0	0	0
AD	6	Forest	2017-06-03	757	3	2	SCTA	Scarlet Tanager	0	1	0	0	0	1	0	0	0	1	0	0
AD	6	Forest	2017-06-03	757	3	2	REVI	Red-eyed Vireo	0	1	0	0	0	1	0	0	0	0	0	0
AT	8	Forest	2017-06-03	634	3	2	VEER	Veery	0	0	0	1	0	0	0	0	0	0	0	1
AT	8	Forest	2017-06-03	634	3	2	HETH	Hermit Thrush	0	0	0	1	0	0	0	0	0	0	0	0
AT	8	Forest	2017-06-03	636	3	2	BCCH	Black-capped Chickadee	0	2	1	0	0	1	1	0	0	0	0	1
AT	8	Forest	2017-06-03	634	3	2	OVEN	Ovenbird	0	0	0	2	0	0	2	1	0	0	0	1
AT	8	Forest	2017-06-03	634	3	2	AMRE	American Redstart	0	0	0	1	0	0	0	1	0	0	0	1
AT	8	Forest	2017-06-03	647	3	2	GCFL	Great-crested Flycatcher	0	0	0	0	0	0	0	0	0	0	1	0
AT	8	Forest	2017-06-03	634	3	2	REVI	Red-eyed Vireo	0	0	2	0	0	1	1	0	0	1	0	0
AT	13	Forest	2017-06-03	721	3	1	HETH	Hermit Thrush	0	0	1	0	0	0	0	1	0	0	0	1
AT	13	Forest	2017-06-03	721	3	1	BCCH	Black-capped Chickadee	0	0	0	1	0	0	0	0	0	0	0	0
AT	13	Forest	2017-06-03	721	3	1	LEFL	Least Flycatcher	0	0	0	1	0	0	0	1	0	0	0	1
AT	13	Forest	2017-06-03	721	3	1	OVEN	Ovenbird	0	1	0	1	1	0	1	0	1	0	1	1
AT	13	Forest	2017-06-03	721	3	1	AMRE	American Redstart	0	1	0	0	0	0	1	0	0	0	0	0
AT	13	Forest	2017-06-03	721	3	1	EAWP	Eastern Wood-Pewee	0	1	0	0	0	1	1	0	0	1	0	1
AT	13	Forest	2017-06-03	721	3	1	REVI	Red-eyed Vireo	0	1	1	0	0	1	1	0	0	0	1	0
AT	14	Forest	2017-06-03	907	3	0	VEER	Veery	0	0	1	0	0	0	1	0	0	0	1	0
AT	14	Forest	2017-06-03	912	3	0	PIWO	Pileated Woodpecker	0	0	1	0	0	0	0	0	0	0	0	0
AT	14	Forest	2017-06-03	907	3	0	CEDW	Cedar Waxwing	0	2	0	0	0	0	0	0	0	0	0	0
AT	14	Forest	2017-06-03	907	3	0	LEFL	Least Flycatcher	1	0	0	0	1	0	0	0	1	0	0	0
AT	14	Forest	2017-06-03	907	3	0	OVEN	Ovenbird	0	0	1	0	0	0	1	0	0	0	0	0
AT	14	Forest	2017-06-03	907	3	0	AMRE	American Redstart	0	0	1	0	0	0	1	0	0	1	2	0
AT	14	Forest	2017-06-03	914	3	0	BTNW	Black-throated Green Warbler	0	0	0	0	0	0	0	1	0	0	0	1
AT	14	Forest	2017-06-03	907	3	0	YBSA	Yellow-bellied Sapsucker	0	0	0	1	0	0	0	1	0	0	0	0
AT	14	Forest	2017-06-03	907	3	0	GCFL	Great-crested Flycatcher	0	1	0	0	0	0	0	0	1	0	0	0
AT	14	Forest	2017-06-03	907	3	0	PHVI	Philadelphia vireo	0	1	0	0	0	0	0	0	0	0	0	0
AT	14	Forest	2017-06-03	907	3	0	REVI	Red-eyed Vireo	0	1	0	0	0	0	2	0	0	0	1	0
AT	15	Forest	2017-06-03	759	3	2	AMCR	American Crow	0	0	0	0	0	0	0	1	0	0	0	0
AT	15	Forest	2017-06-03	751	3	2	PIWO	Pileated Woodpecker	0	0	0	1	0	0	0	0	0	0	0	0
AT	15	Forest	2017-06-03	801	3	2	HETH	Hermit Thrush	0	0	0	0	0	0	0	1	0	0	0	1
AT	15	Forest	2017-06-03	754	3	2	CEDW	Cedar Waxwing	0	1	0	0	0	0	0	0	0	0	0	0
AT	15	Forest	2017-06-03	751	3	2	BCCH	Black-capped Chickadee	0	0	0	1	0	0	0	0	0	0	0	0
AT	15	Forest	2017-06-03	751	3	2	AMRE	American Redstart	0	0	0	1	0	0	1	0	0	0	1	0
AT	15	Forest	2017-06-03	751	3	2	BTNW	Black-throated Green Warbler	0	0	0	3	0	0	0	3	0	0	0	1
AT	15	Forest	2017-06-03	751	3	2	EAWP	Eastern Wood-Pewee	0	0	0	1	0	0	0	1	0	0	1	1
AT	15	Forest	2017-06-03	751	3	2	SCTA	Scarlet Tanager	0	0	1	0	0	0	1	0	0	1	0	0
AT	15	Forest	2017-06-03	754	3	2	REVI	Red-eyed Vireo	1	0	0	1	0	1	0	0	0	1	0	1
AT	35	Forest	2017-06-03	826	3	0	LEFL	Least Flycatcher	1	0	1	0	1	0	1	0	1	0	0	0
AT	35	Forest	2017-06-03	826	3	0	OVEN	Ovenbird	0	1	1	0	1	0	1	1	1	0	1	0
AT	35	Forest	2017-06-03	826	3	0	BTNW	Black-throated Green Warbler	0	0	0	1	0	0	1	1	0	0	0	1
AT	35	Forest	2017-06-03	826	3	0	BLWA	Blackpoll Warbler	0	0	0	0	0	0	1	0	0	0	1	0
AT	35	Forest	2017-06-03	826	3	0	HAWO	Hairy Woodpecker	0	1	0	0	0	0	0	0	0	0	0	0
AT	35	Forest	2017-06-03	826	3	0	EAWP	Eastern Wood-Pewee	0	0	0	1	0	0	0	0	0	0	0	1
AT	35	Forest	2017-06-03	826	3	0	YBSA	Yellow-bellied Sapsucker	0	0	0	1	0	0	0	0	0	0	0	0
AT	35	Forest	2017-06-03	826	3	0	REVI	Red-eyed Vireo	0	0	2	0	0	0	2	0	0	0	1	1
AD	25	Forest	2017-06-04	541	0	3	AMGO	American Goldfinch	0	0	0	0	1	0	0	0	0	0	0	0
AD	25	Forest	2017-06-04	541	0	3	CEDW	Cedar Waxwing	1	0	0	0	0	1	0	0	1	0	0	0
AD	25	Forest	2017-06-04	541	0	3	OVEN	Ovenbird	0	0	1	0	0	0	1	0	0	0	1	0
AD	25	Forest	2017-06-04	541	0	3	AMRE	American Redstart	0	1	0	0	0	1	0	0	0	1	0	0
AD	25	Forest	2017-06-04	541	0	3	BTNW	Black-throated Green Warbler	0	1	0	0	0	1	0	0	0	1	0	0
AD	25	Forest	2017-06-04	541	0	3	BAWW	Black and white Warbler	0	1	0	0	0	1	0	0	0	1	0	0
AD	25	Forest	2017-06-04	541	0	3	EAWP	Eastern Wood-Pewee	0	1	0	0	1	0	0	0	0	1	0	0
AD	25	Forest	2017-06-04	541	0	3	WBNU	White-breasted Nuthatch	0	1	0	0	0	0	0	0	0	0	0	0
AD	25	Forest	2017-06-04	541	0	3	REVI	Red-eyed Vireo	0	1	0	1	0	1	0	1	0	1	0	0
AD	26	Forest	2017-06-04	605	0	3	VEER	Veery	0	0	1	0	0	0	0	0	0	0	0	0
AD	26	Forest	2017-06-04	605	0	3	AMRE	American Redstart	0	0	1	0	0	0	0	0	0	1	0	0
AD	26	Forest	2017-06-04	605	0	3	BTNW	Black-throated Green Warbler	0	0	1	0	0	0	1	0	0	0	0	0
AD	26	Forest	2017-06-04	605	0	3	NAWA	Nashville Warbler	0	1	0	0	0	0	0	0	0	0	0	0
AD	26	Forest	2017-06-04	605	0	3	COYE	Common Yellowthroat	0	0	1	0	0	0	1	0	0	0	1	0
AD	26	Forest	2017-06-04	605	0	3	BAWW	Black and white Warbler	1	0	0	0	1	0	0	0	0	1	0	0
AD	26	Forest	2017-06-04	605	0	3	EAWP	Eastern Wood-Pewee	0	0	1	0	0	1	0	0	0	0	1	0
AD	26	Forest	2017-06-04	605	0	3	GCFL	Great-crested Flycatcher	0	0	1	0	1	0	1	0	1	0	0	0
AD	26	Forest	2017-06-04	605	0	3	REVI	Red-eyed Vireo	0	0	0	0	1	0	0	0	0	1	0	0
AD	34	Forest	2017-06-04	646	0	3	AMGO	American Goldfinch	0	0	2	0	1	0	0	0	1	0	0	0
AD	34	Forest	2017-06-04	646	0	3	CEDW	Cedar Waxwing	0	0	0	0	0	1	0	0	0	0	0	0
AD	34	Forest	2017-06-04	646	0	3	AMRO	American Robin	0	1	0	0	0	1	0	0	0	0	0	0
AD	34	Forest	2017-06-04	646	0	3	BCCH	Black-capped Chickadee	2	0	1	0	1	0	0	0	0	0	0	0
AD	34	Forest	2017-06-04	646	0	3	INBU	Indigo Bunting	0	0	0	0	0	0	0	0	0	0	1	0
AD	34	Forest	2017-06-04	646	0	3	EAWP	Eastern Wood-Pewee	0	0	1	0	0	0	0	0	0	0	0	0
AD	34	Forest	2017-06-04	646	0	3	YBSA	Yellow-bellied Sapsucker	0	0	0	0	0	0	0	0	0	0	1	0
AD	34	Forest	2017-06-04	646	0	3	REVI	Red-eyed Vireo	1	0	1	0	1	0	0	0	1	0	0	0
AD	37	Forest	2017-06-04	719	0	3	SOSP	Song Sparrow	0	0	1	0	0	0	1	0	0	0	0	0
AD	37	Forest	2017-06-04	719	0	3	AMGO	American Goldfinch	0	0	0	0	0	1	0	0	0	0	0	0
AD	37	Forest	2017-06-04	719	0	3	BCCH	Black-capped Chickadee	0	1	0	0	0	0	0	0	0	0	0	0
AD	37	Forest	2017-06-04	719	0	3	AMRE	American Redstart	0	0	2	1	0	0	2	0	0	0	1	0
AD	37	Forest	2017-06-04	719	0	3	BTNW	Black-throated Green Warbler	0	0	0	0	0	0	0	0	0	1	0	0
AD	37	Forest	2017-06-04	719	0	3	INBU	Indigo Bunting	0	0	0	0	0	0	1	0	0	0	0	0
AD	37	Forest	2017-06-04	719	0	3	BLWA	Blackpoll Warbler	0	1	0	0	0	1	0	0	0	0	0	0
AD	37	Forest	2017-06-04	719	0	3	HAWO	Hairy Woodpecker	0	0	0	0	1	0	0	0	1	0	0	0
AD	37	Forest	2017-06-04	719	0	3	EAWP	Eastern Wood-Pewee	0	0	1	0	0	0	0	1	0	0	0	1
AD	37	Forest	2017-06-04	719	0	3	RBNU	Red-breasted nuthatch	0	0	0	0	0	0	1	0	0	0	0	1
AD	37	Forest	2017-06-04	719	0	3	REVI	Red-eyed Vireo	1	0	1	0	1	0	1	0	0	1	1	0
AD	38	Forest	2017-06-04	748	0	2	WOTH	Wood Thrush	0	0	1	0	0	0	0	0	0	0	0	0
AD	38	Forest	2017-06-04	748	0	2	RBGR	Rose-breasted Grosbeak	0	0	1	0	1	0	0	0	1	0	0	0
AD	38	Forest	2017-06-04	748	0	2	AMGO	American Goldfinch	1	0	0	0	0	1	0	0	0	0	0	0
AD	38	Forest	2017-06-04	748	0	2	GRCA	Grey Catbird	0	0	0	0	0	0	1	0	0	0	1	0
AD	38	Forest	2017-06-04	748	0	2	LEFL	Least Flycatcher	0	1	0	0	0	1	0	0	0	1	0	0
AD	38	Forest	2017-06-04	748	0	2	OVEN	Ovenbird	0	0	0	0	0	0	0	0	0	1	0	0
AD	38	Forest	2017-06-04	748	0	2	AMRE	American Redstart	0	0	1	0	0	1	1	0	0	1	1	0
AD	38	Forest	2017-06-04	748	0	2	COYE	Common Yellowthroat	0	1	0	0	0	1	0	0	0	1	0	0
AD	38	Forest	2017-06-04	748	0	2	EAWP	Eastern Wood-Pewee	0	0	1	0	0	1	1	0	0	0	1	0
AD	38	Forest	2017-06-04	748	0	2	GCFL	Great-crested Flycatcher	0	1	0	0	0	1	0	0	0	0	0	0
AD	38	Forest	2017-06-04	748	0	2	REVI	Red-eyed Vireo	0	0	1	0	0	0	1	0	0	1	1	0
AT	16	Forest	2017-06-07	546	1	0	VEER	Veery	0	0	0	1	0	0	0	1	0	0	0	1
AT	16	Forest	2017-06-07	546	1	0	HETH	Hermit Thrush	0	0	0	2	0	0	1	1	0	0	0	2
AT	16	Forest	2017-06-07	550	1	0	BCCH	Black-capped Chickadee	0	0	0	0	0	0	2	0	0	0	2	0
AT	16	Forest	2017-06-07	546	1	0	LEFL	Least Flycatcher	0	0	1	0	0	0	0	0	0	0	0	0
AT	16	Forest	2017-06-07	546	1	0	OVEN	Ovenbird	0	0	2	0	0	0	1	0	0	1	1	0
AT	16	Forest	2017-06-07	546	1	0	AMRE	American Redstart	0	0	2	0	0	0	2	1	0	1	2	0
AT	16	Forest	2017-06-07	546	1	0	EAWP	Eastern Wood-Pewee	0	0	0	1	0	0	0	1	0	0	0	1
AT	16	Forest	2017-06-07	546	1	0	YBSA	Yellow-bellied Sapsucker	1	0	0	0	0	0	0	0	0	0	0	0
AT	16	Forest	2017-06-07	557	1	0	SCTA	Scarlet Tanager	0	0	0	0	0	0	0	0	0	1	0	0
AT	16	Forest	2017-06-07	546	1	0	REVI	Red-eyed Vireo	0	0	1	0	0	0	1	0	0	0	1	0
AT	18	Forest	2017-06-07	620	1	0	VEER	Veery	0	1	1	1	0	1	1	1	0	1	1	1
AT	18	Forest	2017-06-07	631	1	0	BCCH	Black-capped Chickadee	0	0	0	0	0	0	0	0	0	0	1	0
AT	18	Forest	2017-06-07	620	1	0	OVEN	Ovenbird	0	0	0	2	0	0	0	2	0	0	0	2
AT	18	Forest	2017-06-07	620	1	0	AMRE	American Redstart	0	1	0	0	0	0	0	0	0	0	0	0
AT	18	Forest	2017-06-07	620	1	0	BTNW	Black-throated Green Warbler	0	1	0	1	0	1	0	0	0	1	0	0
AT	18	Forest	2017-06-07	620	1	0	HAWO	Hairy Woodpecker	0	1	0	0	0	0	0	0	0	0	0	0
AT	18	Forest	2017-06-07	620	1	0	EAWP	Eastern Wood-Pewee	0	1	1	0	0	1	0	0	0	1	0	0
AT	18	Forest	2017-06-07	629	1	0	GCFL	Great-crested Flycatcher	0	0	0	0	0	0	0	1	0	0	0	0
AT	18	Forest	2017-06-07	622	1	0	REVI	Red-eyed Vireo	1	0	0	0	0	1	0	0	0	0	0	0
AT	21	Forest	2017-06-07	701	1	1	BCCH	Black-capped Chickadee	0	0	0	0	0	0	0	1	0	0	0	0
AT	21	Forest	2017-06-07	655	1	1	OVEN	Ovenbird	0	0	1	1	0	0	1	1	0	0	0	2
AT	21	Forest	2017-06-07	655	1	1	BTNW	Black-throated Green Warbler	0	0	0	1	0	1	0	2	0	1	0	1
AT	21	Forest	2017-06-07	655	1	1	YBSA	Yellow-bellied Sapsucker	1	0	0	0	0	0	0	0	0	0	0	0
AT	21	Forest	2017-06-07	655	1	1	REVI	Red-eyed Vireo	0	2	0	1	0	2	0	0	0	2	0	0
AT	22	Forest	2017-06-07	745	1	0	AMGO	American Goldfinch	0	0	0	1	0	0	0	1	0	0	0	0
AT	22	Forest	2017-06-07	745	1	0	HETH	Hermit Thrush	0	0	0	1	0	0	0	1	0	0	0	1
AT	22	Forest	2017-06-07	745	1	0	OVEN	Ovenbird	0	0	1	0	0	0	0	0	1	0	0	0
AT	22	Forest	2017-06-07	745	1	0	AMRE	American Redstart	1	0	0	0	0	1	0	0	0	1	0	0
AT	22	Forest	2017-06-07	745	1	0	HAWO	Hairy Woodpecker	0	0	1	0	0	0	1	0	0	0	1	0
AT	22	Forest	2017-06-07	745	1	0	PHVI	Philadelphia vireo	0	0	1	0	0	0	0	0	0	0	0	0
AT	22	Forest	2017-06-07	745	1	0	WIWR	Winter Wren	0	0	1	0	0	0	1	0	0	0	1	0
AT	23	Forest	2017-06-07	827	1	1	HETH	Hermit Thrush	0	0	0	1	0	0	0	0	0	0	0	0
AT	23	Forest	2017-06-07	827	1	1	BCCH	Black-capped Chickadee	0	0	1	0	0	0	0	0	0	0	0	0
AT	23	Forest	2017-06-07	827	1	1	BTBW	Black-throated Blue Warbler	0	0	0	1	0	0	0	0	0	0	0	0
AT	23	Forest	2017-06-07	827	1	1	AMRE	American Redstart	1	0	0	0	0	1	0	0	0	0	1	0
AT	23	Forest	2017-06-07	827	1	1	BTNW	Black-throated Green Warbler	0	0	1	1	0	0	1	1	0	0	1	2
AT	23	Forest	2017-06-07	827	1	1	EAWP	Eastern Wood-Pewee	0	1	1	0	0	0	1	0	0	0	1	0
AT	23	Forest	2017-06-07	827	1	1	REVI	Red-eyed Vireo	0	0	1	0	0	0	0	2	0	1	0	2
AT	24	Forest	2017-06-07	910	1	1	RBGR	Rose-breasted Grosbeak	0	0	0	0	0	0	0	0	0	0	0	1
AT	24	Forest	2017-06-07	857	1	1	HETH	Hermit Thrush	0	0	0	1	0	0	0	1	0	0	0	1
AT	24	Forest	2017-06-07	858	1	1	CEDW	Cedar Waxwing	0	0	1	0	0	0	0	0	0	0	0	0
AT	24	Forest	2017-06-07	857	1	1	AMRE	American Redstart	0	0	2	0	0	0	2	0	0	0	2	0
AT	24	Forest	2017-06-07	857	1	1	BTNW	Black-throated Green Warbler	0	1	0	0	0	1	0	0	0	1	0	0
AT	24	Forest	2017-06-07	857	1	1	EAWP	Eastern Wood-Pewee	0	1	1	0	0	0	1	0	0	0	0	0
AT	24	Forest	2017-06-07	910	1	1	YBSA	Yellow-bellied Sapsucker	0	0	0	0	0	0	0	0	0	0	1	0
AT	24	Forest	2017-06-07	857	1	1	REVI	Red-eyed Vireo	0	1	1	0	0	1	1	0	0	1	1	0
AD	27	Forest	2017-06-07	517	2	0	WOTH	Wood Thrush	0	0	1	0	0	0	1	0	0	0	1	0
AD	27	Forest	2017-06-07	517	2	0	VEER	Veery	0	1	0	0	0	1	0	0	0	0	1	0
AD	27	Forest	2017-06-07	517	2	0	CEDW	Cedar Waxwing	0	0	0	0	0	0	0	0	0	1	0	0
AD	27	Forest	2017-06-07	517	2	0	AMRE	American Redstart	0	0	1	0	0	1	0	0	0	0	2	0
AD	27	Forest	2017-06-07	517	2	0	EAWP	Eastern Wood-Pewee	0	0	1	0	0	0	1	0	0	0	1	0
AD	27	Forest	2017-06-07	517	2	0	GCFL	Great-crested Flycatcher	0	0	0	0	0	0	0	0	0	0	1	0
AD	27	Forest	2017-06-07	517	2	0	REVI	Red-eyed Vireo	0	1	1	0	0	1	1	0	0	1	1	0
AD	28	Forest	2017-06-07	613	2	0	AMGO	American Goldfinch	1	0	0	0	0	0	0	0	0	0	0	0
AD	28	Forest	2017-06-07	613	2	0	BCCH	Black-capped Chickadee	0	0	0	0	1	0	0	0	0	0	0	0
AD	28	Forest	2017-06-07	613	2	0	OVEN	Ovenbird	0	0	2	0	0	0	2	0	0	0	2	0
AD	28	Forest	2017-06-07	613	2	0	BTNW	Black-throated Green Warbler	1	1	0	0	0	1	0	0	1	0	1	0
AD	28	Forest	2017-06-07	613	2	0	EAWP	Eastern Wood-Pewee	0	0	0	0	0	0	0	0	0	0	1	0
AD	28	Forest	2017-06-07	613	2	0	SCTA	Scarlet Tanager	0	0	0	0	0	0	1	0	0	1	0	0
AD	28	Forest	2017-06-07	613	2	0	PHVI	Philadelphia vireo	0	1	0	0	0	1	0	0	0	0	1	0
AD	28	Forest	2017-06-07	613	2	0	REVI	Red-eyed Vireo	0	0	2	0	0	1	0	0	1	0	0	0
AD	29	Forest	2017-06-07	705	1	0	HETH	Hermit Thrush	0	1	0	0	0	1	0	0	0	1	0	0
AD	29	Forest	2017-06-07	705	1	0	BCCH	Black-capped Chickadee	0	2	0	0	0	2	0	0	0	3	0	0
AD	29	Forest	2017-06-07	705	1	0	OVEN	Ovenbird	0	1	1	0	0	1	1	0	0	0	0	0
AD	29	Forest	2017-06-07	705	1	0	BTNW	Black-throated Green Warbler	0	1	0	0	0	1	0	0	0	1	0	0
AD	29	Forest	2017-06-07	705	1	0	BLBW	Blackburnian Warbler	0	0	0	0	0	1	0	0	0	1	0	0
AD	29	Forest	2017-06-07	705	1	0	BAWW	Black and white Warbler	0	0	0	0	0	0	0	0	0	1	0	0
AD	29	Forest	2017-06-07	705	1	0	REVI	Red-eyed Vireo	0	1	0	1	1	0	0	1	0	1	0	1
AD	30	Forest	2017-06-07	639	2	0	AMGO	American Goldfinch	0	0	0	0	2	0	0	0	0	1	0	0
AD	30	Forest	2017-06-07	639	2	0	BCCH	Black-capped Chickadee	3	0	0	0	3	0	0	0	0	0	0	0
AD	30	Forest	2017-06-07	639	2	0	OVEN	Ovenbird	0	1	0	1	0	1	1	0	0	1	0	0
AD	30	Forest	2017-06-07	639	2	0	BTNW	Black-throated Green Warbler	0	1	0	0	0	1	0	0	0	1	0	0
AD	30	Forest	2017-06-07	639	2	0	BLBW	Blackburnian Warbler	1	0	0	0	0	1	0	0	0	1	0	0
AD	30	Forest	2017-06-07	639	2	0	EAWP	Eastern Wood-Pewee	0	1	0	0	0	1	0	0	0	1	0	0
AD	30	Forest	2017-06-07	639	2	0	REVI	Red-eyed Vireo	0	2	0	0	1	1	0	1	1	1	0	0
AD	31	Forest	2017-06-07	743	1	0	AMGO	American Goldfinch	0	1	0	0	0	1	0	0	0	0	0	0
AD	31	Forest	2017-06-07	743	1	0	PIWO	Pileated Woodpecker	0	0	0	0	0	0	1	0	0	0	0	0
AD	31	Forest	2017-06-07	743	1	0	BCCH	Black-capped Chickadee	0	1	0	0	0	1	0	0	0	0	0	0
AD	31	Forest	2017-06-07	743	1	0	AMRE	American Redstart	0	1	0	0	0	1	0	0	0	0	0	0
AD	31	Forest	2017-06-07	743	1	0	BTNW	Black-throated Green Warbler	0	1	0	0	0	1	0	0	0	0	0	0
AD	31	Forest	2017-06-07	743	1	0	DOWO	Downy Woodpecker	0	0	0	0	0	0	0	0	1	0	0	0
AD	31	Forest	2017-06-07	743	1	0	GCFL	Great-crested Flycatcher	0	0	1	0	0	0	0	0	0	0	0	0
AD	31	Forest	2017-06-07	743	1	0	REVI	Red-eyed Vireo	0	2	0	0	0	2	0	0	0	1	1	0
AD	36	Forest	2017-06-07	543	2	0	AMGO	American Goldfinch	1	0	0	0	0	1	1	0	0	0	0	0
AD	36	Forest	2017-06-07	543	2	0	VEER	Veery	0	0	0	0	0	0	0	0	0	0	1	0
AD	36	Forest	2017-06-07	543	2	0	PIWO	Pileated Woodpecker	0	0	0	0	0	0	0	0	0	0	1	0
AD	36	Forest	2017-06-07	543	2	0	BCCH	Black-capped Chickadee	1	0	0	0	0	0	0	0	2	0	0	0
AD	36	Forest	2017-06-07	543	2	0	OVEN	Ovenbird	0	0	1	1	0	1	0	0	0	0	0	1
AD	36	Forest	2017-06-07	543	2	0	AMRE	American Redstart	0	1	0	0	0	1	1	0	0	0	0	0
AD	36	Forest	2017-06-07	543	2	0	BTNW	Black-throated Green Warbler	1	1	0	0	0	1	1	0	0	1	0	0
AD	36	Forest	2017-06-07	543	2	0	EAWP	Eastern Wood-Pewee	0	1	0	0	0	0	0	0	1	0	0	0
AD	36	Forest	2017-06-07	543	2	0	YBSA	Yellow-bellied Sapsucker	0	0	0	0	0	0	0	0	1	0	0	0
AD	36	Forest	2017-06-07	543	2	0	SCTA	Scarlet Tanager	0	0	0	0	0	0	0	0	0	1	0	0
AD	36	Forest	2017-06-07	543	2	0	REVI	Red-eyed Vireo	0	1	1	1	0	0	0	1	0	0	1	1
AT	1	Forest	2017-06-08	826	1	3	CEDW	Cedar Waxwing	0	2	0	0	0	0	1	0	0	0	1	0
AT	1	Forest	2017-06-08	823	1	3	BCCH	Black-capped Chickadee	0	0	2	0	0	0	2	0	0	0	1	0
AT	1	Forest	2017-06-08	833	1	3	OVEN	Ovenbird	0	0	0	0	0	0	0	0	0	1	0	0
AT	1	Forest	2017-06-08	823	1	3	BTNW	Black-throated Green Warbler	0	0	0	1	0	0	0	1	0	0	0	1
AT	1	Forest	2017-06-08	827	1	3	YBSA	Yellow-bellied Sapsucker	0	0	1	0	0	0	1	0	0	0	1	0
AT	1	Forest	2017-06-08	823	1	3	REVI	Red-eyed Vireo	0	0	1	0	0	0	1	1	0	0	1	1
AT	2	Forest	2017-06-08	540	1	0	CAGO	Canada Goose	0	0	0	0	0	0	0	0	0	0	0	1
AT	2	Forest	2017-06-08	532	1	0	CEDW	Cedar Waxwing	0	0	0	2	0	0	0	2	0	0	0	0
AT	2	Forest	2017-06-08	526	1	0	AMRE	American Redstart	0	0	0	1	0	0	0	1	0	0	0	1
AT	2	Forest	2017-06-08	532	1	0	BTNW	Black-throated Green Warbler	0	0	0	0	0	0	0	1	0	0	0	0
AT	2	Forest	2017-06-08	539	1	0	WBNU	White-breasted Nuthatch	0	0	0	0	0	0	0	0	0	0	0	1
AT	2	Forest	2017-06-08	526	1	0	REVI	Red-eyed Vireo	0	1	0	0	0	0	0	1	0	0	1	1
AT	3	Forest	2017-06-08	740	1	2	HETH	Hermit Thrush	0	0	0	1	0	0	0	1	0	0	0	1
AT	3	Forest	2017-06-08	748	1	2	AMCR	American Crow	0	0	0	0	0	0	0	1	0	0	0	0
AT	3	Forest	2017-06-08	740	1	2	BCCH	Black-capped Chickadee	0	0	1	0	0	0	0	0	0	0	0	0
AT	3	Forest	2017-06-08	740	1	2	BTNW	Black-throated Green Warbler	0	0	1	1	0	0	1	1	0	0	1	1
AT	3	Forest	2017-06-08	740	1	2	REVI	Red-eyed Vireo	1	0	1	0	1	0	0	0	1	0	0	0
AT	5	Forest	2017-06-08	655	1	2	WOTH	Wood Thrush	0	0	1	0	0	0	1	0	0	0	0	1
AT	5	Forest	2017-06-08	708	1	2	WIWR	Winter Wren	0	0	0	0	0	0	0	0	0	0	1	0
AT	5	Forest	2017-06-08	708	1	2	AMGO	American Goldfinch	0	0	0	0	0	0	0	0	0	0	1	0
AT	5	Forest	2017-06-08	655	1	2	BCCH	Black-capped Chickadee	0	0	1	0	0	0	0	0	0	0	0	0
AT	5	Forest	2017-06-08	655	1	2	OVEN	Ovenbird	1	0	1	1	1	0	1	0	0	0	1	0
AT	5	Forest	2017-06-08	701	1	2	EAWP	Eastern Wood-Pewee	0	0	0	0	1	0	0	0	1	0	0	0
AT	5	Forest	2017-06-08	700	1	2	WBNU	White-breasted Nuthatch	0	0	0	0	0	0	0	1	0	0	0	0
AT	5	Forest	2017-06-08	655	1	2	REVI	Red-eyed Vireo	0	0	1	0	0	1	0	0	0	0	0	0
AT	6	Forest	2017-06-08	624	1	1	CAGO	Canada Goose	0	0	0	1	0	0	0	1	0	0	0	0
AT	6	Forest	2017-06-08	620	1	1	VEER	Veery	0	0	0	1	0	0	0	0	0	0	0	0
AT	6	Forest	2017-06-08	624	1	1	HETH	Hermit Thrush	0	0	0	1	0	0	0	1	0	0	0	1
AT	6	Forest	2017-06-08	620	1	1	LEFL	Least Flycatcher	0	0	1	0	0	0	2	0	0	0	0	1
AT	6	Forest	2017-06-08	620	1	1	OVEN	Ovenbird	0	0	0	2	0	0	0	2	0	0	0	1
AT	6	Forest	2017-06-08	620	1	1	BTNW	Black-throated Green Warbler	0	0	0	1	0	0	0	0	0	0	0	2
AT	6	Forest	2017-06-08	627	1	1	EAWP	Eastern Wood-Pewee	0	0	0	0	0	0	0	1	0	0	0	0
AT	6	Forest	2017-06-08	631	1	1	SCTA	Scarlet Tanager	0	0	0	0	0	0	0	0	0	0	0	1
AT	6	Forest	2017-06-08	620	1	1	REVI	Red-eyed Vireo	1	0	0	1	1	0	0	1	1	0	0	1
AD	7	Forest	2017-06-08	538	2	1	WOTH	Wood Thrush	0	0	0	0	0	0	0	0	0	0	0	0
AD	7	Forest	2017-06-08	538	2	1	VEER	Veery	0	0	0	0	0	0	0	0	0	0	0	0
AD	7	Forest	2017-06-08	538	2	1	BCCH	Black-capped Chickadee	0	0	0	0	0	0	0	0	0	0	0	0
AD	7	Forest	2017-06-08	538	2	1	OVEN	Ovenbird	0	0	0	0	0	0	0	0	0	0	0	0
AD	7	Forest	2017-06-08	538	2	1	AMRE	American Redstart	0	0	0	0	0	0	0	0	0	0	0	0
AD	7	Forest	2017-06-08	538	2	1	BAWW	Black and white Warbler	0	0	0	0	0	0	0	0	0	0	0	0
AD	7	Forest	2017-06-08	538	2	1	EAWP	Eastern Wood-Pewee	0	0	0	0	0	0	0	0	0	0	0	0
AD	7	Forest	2017-06-08	538	2	1	PHVI	Philadelphia vireo	0	0	0	0	0	0	0	0	0	0	0	0
AD	7	Forest	2017-06-08	538	2	1	BHVI	Blue-headed Vireo	0	0	0	0	0	0	0	0	0	0	0	0
AD	7	Forest	2017-06-08	538	2	1	REVI	Red-eyed Vireo	0	0	0	0	0	0	0	0	0	0	0	0
AD	9	Forest	2017-06-08	640	2	1	AMGO	American Goldfinch	0	0	0	0	0	2	0	0	0	0	0	0
AD	9	Forest	2017-06-08	640	2	1	VEER	Veery	0	1	0	0	0	0	0	0	0	0	0	0
AD	9	Forest	2017-06-08	640	2	1	CEDW	Cedar Waxwing	1	0	0	0	2	0	0	0	0	0	0	0
AD	9	Forest	2017-06-08	640	2	1	BCCH	Black-capped Chickadee	0	2	0	0	0	0	0	0	0	0	0	0
AD	9	Forest	2017-06-08	640	2	1	YRWA	Yellow-rumped Warbler	0	0	0	0	1	0	0	0	0	0	0	0
AD	9	Forest	2017-06-08	640	2	1	OVEN	Ovenbird	0	0	1	0	0	0	1	0	0	0	0	0
AD	9	Forest	2017-06-08	640	2	1	AMRE	American Redstart	0	1	0	0	0	1	0	0	0	0	0	0
AD	9	Forest	2017-06-08	640	2	1	BTNW	Black-throated Green Warbler	0	0	0	0	0	1	0	0	0	0	0	0
AD	9	Forest	2017-06-08	640	2	1	EAWP	Eastern Wood-Pewee	0	1	0	0	1	0	0	0	0	0	0	0
AD	9	Forest	2017-06-08	640	2	1	GCFL	Great-crested Flycatcher	0	1	0	0	0	0	0	0	0	0	0	0
AD	9	Forest	2017-06-08	640	2	1	REVI	Red-eyed Vireo	0	1	1	0	0	1	1	0	0	0	0	0
AD	10	Forest	2017-06-08	607	2	1	VEER	Veery	0	1	1	0	1	1	0	0	1	0	1	0
AD	10	Forest	2017-06-08	607	2	1	YRWA	Yellow-rumped Warbler	0	0	0	0	0	0	0	0	1	0	0	0
AD	10	Forest	2017-06-08	607	2	1	OVEN	Ovenbird	0	0	0	1	0	0	0	0	0	0	0	0
AD	10	Forest	2017-06-08	607	2	1	AMRE	American Redstart	1	0	0	0	0	1	0	0	0	1	0	0
AD	10	Forest	2017-06-08	607	2	1	BTNW	Black-throated Green Warbler	1	0	0	0	0	1	0	0	0	1	0	0
AD	10	Forest	2017-06-08	607	2	1	COYE	Common Yellowthroat	0	0	1	0	0	0	1	0	0	0	1	0
AD	10	Forest	2017-06-08	607	2	1	EAWP	Eastern Wood-Pewee	0	0	0	0	0	0	0	0	0	1	0	0
AD	10	Forest	2017-06-08	607	2	1	YBSA	Yellow-bellied Sapsucker	0	0	1	0	0	0	0	0	0	0	0	0
AD	10	Forest	2017-06-08	607	2	1	GCFL	Great-crested Flycatcher	0	0	1	0	0	0	1	0	0	0	1	0
AD	10	Forest	2017-06-08	607	2	1	REVI	Red-eyed Vireo	2	0	0	0	0	1	1	0	0	1	0	0
AD	11	Forest	2017-06-08	743	1	1	CEDW	Cedar Waxwing	0	1	0	0	0	1	0	0	0	1	0	0
AD	11	Forest	2017-06-08	743	1	1	BLBW	Blackburnian Warbler	1	0	0	0	1	0	0	0	0	0	0	0
AD	11	Forest	2017-06-08	743	1	1	BAWW	Black and white Warbler	0	1	0	0	0	0	0	0	0	0	0	0
AD	11	Forest	2017-06-08	743	1	1	EAWP	Eastern Wood-Pewee	0	1	0	0	0	0	0	0	0	0	0	0
AD	11	Forest	2017-06-08	743	1	1	SCTA	Scarlet Tanager	0	1	0	0	0	0	1	0	0	0	1	0
AD	11	Forest	2017-06-08	743	1	1	GCFL	Great-crested Flycatcher	0	1	0	0	0	1	0	0	0	0	0	1
AD	11	Forest	2017-06-08	743	1	1	REVI	Red-eyed Vireo	0	1	0	0	0	2	0	0	0	2	0	0
AD	12	Forest	2017-06-08	717	2	1	AMGO	American Goldfinch	0	1	0	0	0	0	0	0	0	0	0	0
AD	12	Forest	2017-06-08	717	2	1	OVEN	Ovenbird	1	0	0	0	0	0	0	0	0	0	0	0
AD	12	Forest	2017-06-08	717	2	1	BTNW	Black-throated Green Warbler	0	1	0	0	0	1	0	0	0	1	0	0
AD	12	Forest	2017-06-08	717	2	1	EAWP	Eastern Wood-Pewee	0	0	1	0	0	0	0	1	0	0	0	0
AD	12	Forest	2017-06-08	717	2	1	REVI	Red-eyed Vireo	0	0	0	0	0	1	0	0	0	1	0	0
AD	8	Forest	2017-06-09	828	3	3	BCCH	Black-capped Chickadee	0	0	0	1	0	0	0	0	0	1	0	0
AD	8	Forest	2017-06-09	828	3	3	OVEN	Ovenbird	0	0	0	0	0	0	0	0	0	0	0	1
AD	8	Forest	2017-06-09	828	3	3	BTNW	Black-throated Green Warbler	0	1	0	0	0	0	0	0	0	1	0	0
AD	8	Forest	2017-06-09	828	3	3	BTNW	Black-throated Green Warbler	0	0	0	0	0	1	0	0	0	1	0	0
AD	8	Forest	2017-06-09	828	3	3	EAWP	Eastern Wood-Pewee	0	0	0	0	0	1	0	0	0	0	0	0
AD	13	Forest	2017-06-09	748	3	3	AMGO	American Goldfinch	1	0	0	0	0	0	0	0	0	0	0	0
AD	13	Forest	2017-06-09	748	3	3	OVEN	Ovenbird	0	0	0	0	0	0	1	0	0	0	0	0
AD	13	Forest	2017-06-09	748	3	3	EAWP	Eastern Wood-Pewee	0	1	0	0	1	0	0	0	0	0	0	0
AD	13	Forest	2017-06-09	748	3	3	REVI	Red-eyed Vireo	1	0	0	0	0	1	0	0	0	0	0	0
AD	14	Forest	2017-06-09	608	3	0	VEER	Veery	0	1	0	0	0	1	0	0	0	1	0	0
AD	14	Forest	2017-06-09	608	3	0	LEFL	Least Flycatcher	1	0	1	0	1	0	0	0	1	0	0	0
AD	14	Forest	2017-06-09	608	3	0	OVEN	Ovenbird	0	0	1	0	0	0	0	0	0	0	0	0
AD	14	Forest	2017-06-09	608	3	0	BAWW	Black and white Warbler	0	0	0	0	2	0	0	0	2	0	0	0
AD	14	Forest	2017-06-09	608	3	0	HAWO	Hairy Woodpecker	0	0	0	0	1	0	0	0	0	0	0	0
AD	14	Forest	2017-06-09	608	3	0	EAWP	Eastern Wood-Pewee	0	0	0	0	1	0	0	0	0	0	0	0
AD	14	Forest	2017-06-09	608	3	0	WBNU	White-breasted Nuthatch	0	1	0	0	0	1	0	0	0	0	0	0
AD	14	Forest	2017-06-09	608	3	0	WIWR	Winter Wren	0	1	0	0	0	0	1	0	0	0	1	0
AD	14	Forest	2017-06-09	608	3	0	PHVI	Philadelphia vireo	0	1	0	0	1	0	0	0	1	0	0	0
AD	14	Forest	2017-06-09	608	3	0	REVI	Red-eyed Vireo	0	0	1	0	0	0	0	0	0	0	0	0
AD	15	Forest	2017-06-09	722	3	3	AMGO	American Goldfinch	1	0	0	0	0	0	0	0	0	0	0	0
AD	15	Forest	2017-06-09	722	3	3	CEDW	Cedar Waxwing	0	0	0	0	1	0	0	0	0	0	0	0
AD	15	Forest	2017-06-09	722	3	3	BLWA	Blackpoll Warbler	0	1	0	0	0	0	0	0	0	0	0	0
AD	15	Forest	2017-06-09	722	3	3	EAWP	Eastern Wood-Pewee	0	1	0	0	0	1	0	0	0	1	0	0
AD	15	Forest	2017-06-09	722	3	3	REVI	Red-eyed Vireo	0	1	0	0	0	0	1	0	0	1	0	0
AD	35	Forest	2017-06-09	654	3	1	VEER	Veery	0	0	0	0	0	0	0	0	0	1	0	0
AD	35	Forest	2017-06-09	654	3	1	HETH	Hermit Thrush	0	0	0	0	0	0	1	0	0	0	0	0
AD	35	Forest	2017-06-09	654	3	1	LEFL	Least Flycatcher	1	0	0	0	1	0	1	0	1	0	0	0
AD	35	Forest	2017-06-09	654	3	1	OVEN	Ovenbird	0	0	0	0	0	0	0	0	0	0	0	1
AD	35	Forest	2017-06-09	654	3	1	MAWA	Magnolia Warbler	0	1	0	0	0	1	0	0	0	0	0	0
AD	35	Forest	2017-06-09	654	3	1	EAWP	Eastern Wood-Pewee	0	1	0	0	0	0	1	0	0	1	0	0
AD	35	Forest	2017-06-09	654	3	1	YBSA	Yellow-bellied Sapsucker	1	0	0	0	1	0	0	0	1	0	0	0
AD	35	Forest	2017-06-09	654	3	1	SCTA	Scarlet Tanager	0	0	1	0	0	0	0	0	0	0	0	0
AD	35	Forest	2017-06-09	654	3	1	REVI	Red-eyed Vireo	0	0	2	0	0	1	0	0	0	2	0	0
RC	21	Forest	2018-05-28	721	3	4	OVEN	Ovenbird	0	1	0	0	0	0	0	0	0	0	0	0
RC	21	Forest	2018-05-28	721	3	4	HETH	Hermit Thrush	0	0	1	0	0	0	0	0	0	0	0	0
RC	21	Forest	2018-05-28	721	3	4	AMRE	American Redstart	0	1	0	0	0	1	0	0	0	1	0	0
RC	21	Forest	2018-05-28	721	3	4	REVI	Red-eyed Vireo	0	0	0	0	0	0	1	0	0	0	1	0
RC	21	Forest	2018-05-28	721	3	4	RBNU	Red-breasted nuthatch	0	0	0	0	0	0	0	1	0	0	0	0
RC	23	Forest	2018-05-28	645	3	3	REVI	Red-eyed Vireo	0	1	0	0	0	1	0	0	0	1	0	0
RC	23	Forest	2018-05-28	645	3	3	BTBW	Black-throated Blue Warbler	0	1	0	0	0	0	0	0	0	0	0	0
RC	23	Forest	2018-05-28	645	3	3	MODO	Mourning Dove	0	0	0	0	0	0	1	0	0	0	0	0
RC	23	Forest	2018-05-28	645	3	3	EAWP	Eastern Wood-Pewee	0	0	0	0	0	0	0	1	0	0	0	1
RC	23	Forest	2018-05-28	645	3	3	AMRE	American Redstart	0	0	0	0	0	1	0	0	1	1	0	0
RC	23	Forest	2018-05-28	645	3	3	BCCH	Black-capped Chickadee	0	0	0	0	0	0	1	0	0	0	0	0
RC	23	Forest	2018-05-28	645	3	3	BTNW	Black-throated Green Warbler	0	0	0	0	0	0	0	1	0	0	0	1
RC	23	Forest	2018-05-28	645	3	3	RBGR	Rose-breasted Grosbeak	0	0	0	0	0	0	1	0	0	0	1	0
RC	23	Forest	2018-05-28	645	3	3	DOWO	Downy Woodpecker	0	0	0	0	0	0	0	0	0	1	0	0
RC	26	Forest	2018-05-28	613	3	4	EAWP	Eastern Wood-Pewee	0	1	0	0	0	0	0	1	0	0	0	1
RC	26	Forest	2018-05-28	613	3	4	BAWW	Black and white Warbler	0	1	0	0	0	1	0	0	0	0	0	0
RC	26	Forest	2018-05-28	613	3	4	REVI	Red-eyed Vireo	0	0	2	0	0	1	1	0	0	1	1	0
RC	26	Forest	2018-05-28	613	3	4	OVEN	Ovenbird	0	0	1	0	0	0	1	0	0	0	0	1
RC	26	Forest	2018-05-28	613	3	4	BTNW	Black-throated Green Warbler	0	0	1	0	0	0	0	0	0	0	0	0
RC	26	Forest	2018-05-28	613	3	4	BCCH	Black-capped Chickadee	0	0	0	1	0	0	0	0	0	0	0	0
RC	26	Forest	2018-05-28	613	3	4	BLBW	Blackburnian Warbler	0	0	0	0	0	0	0	0	0	0	1	0
RC	26	Forest	2018-05-28	613	3	4	MODO	Mourning Dove	0	0	0	0	0	0	0	0	0	0	0	1
RC	34	Forest	2018-05-28	540	3	4	AMCR	American Crow	0	1	0	0	0	1	0	0	0	1	0	0
RC	34	Forest	2018-05-28	540	3	4	REVI	Red-eyed Vireo	0	0	1	0	0	0	0	0	0	0	0	0
RC	34	Forest	2018-05-28	540	3	4	BCCH	Black-capped Chickadee	0	0	1	0	0	0	0	0	0	0	0	0
RC	34	Forest	2018-05-28	540	3	4	PIWO	Pileated Woodpecker	0	0	0	1	0	0	0	1	0	0	0	0
RC	34	Forest	2018-05-28	540	3	4	WIWA	Wilson's Warbler	0	0	0	0	0	0	0	1	0	0	0	0
RC	2	Forest	2018-05-29	726	1	2	PHVI	Philadelphia vireo	0	1	0	0	1	1	0	0	0	1	0	0
RC	2	Forest	2018-05-29	726	1	2	BTNW	Black-throated Green Warbler	0	1	1	0	0	1	0	0	0	1	0	0
RC	2	Forest	2018-05-29	726	1	2	HETH	Hermit Thrush	0	0	1	1	0	0	1	0	0	0	1	1
RC	2	Forest	2018-05-29	726	1	2	BLWA	Blackpoll Warbler	0	0	0	0	0	2	0	0	0	1	0	0
RC	2	Forest	2018-05-29	726	1	2	LEFL	Least Flycatcher	0	0	0	0	0	1	0	0	0	1	0	0
RC	2	Forest	2018-05-29	726	1	2	WIWA	Wilson's Warbler	0	0	0	0	0	0	0	0	0	1	0	0
RC	2	Forest	2018-05-29	726	1	2	AMRE	American Redstart	0	0	0	0	0	0	0	0	0	0	0	0
RC	2	Forest	2018-05-29	802	1	2	LEFL	Least Flycatcher	1	0	0	0	0	0	1	0	0	0	0	0
RC	2	Forest	2018-05-29	802	1	2	EAWP	Eastern Wood-Pewee	0	1	0	0	0	0	0	1	0	0	1	0
RC	2	Forest	2018-05-29	802	1	2	BCCH	Black-capped Chickadee	0	1	1	0	0	1	0	0	0	0	0	1
RC	2	Forest	2018-05-29	802	1	2	REVI	Red-eyed Vireo	0	1	0	0	0	1	0	0	0	1	0	0
RC	2	Forest	2018-05-29	802	1	2	BLJA	Blue Jay	0	0	1	0	0	0	1	0	0	0	0	0
RC	2	Forest	2018-05-29	802	1	2	HETH	Hermit Thrush	0	1	0	0	0	1	0	0	0	1	0	0
RC	2	Forest	2018-05-29	802	1	2	COGR	Common Grackle	0	0	0	0	1	0	0	0	0	0	0	0
RC	2	Forest	2018-05-29	802	1	2	RTHU	Ruby-throated Hummingbird	0	0	0	0	1	0	0	0	0	0	0	0
RC	2	Forest	2018-05-29	802	1	2	YBSA	Yellow-bellied Sapsucker	0	0	0	0	0	0	1	0	0	0	1	0
RC	2	Forest	2018-05-29	802	1	2	BHVI	Blue-headed Vireo	0	0	0	0	0	0	1	0	0	0	0	0
RC	2	Forest	2018-05-29	802	1	2	BTNW	Black-throated Green Warbler	0	0	0	0	0	0	0	0	0	0	1	0
RC	7	Forest	2018-05-29	650	1	2	LEFL	Least Flycatcher	0	1	0	0	1	0	0	0	1	0	0	0
RC	7	Forest	2018-05-29	650	1	2	REVI	Red-eyed Vireo	0	0	1	0	0	0	0	0	0	0	0	0
RC	7	Forest	2018-05-29	650	1	2	AMRE	American Redstart	0	1	0	0	1	0	0	0	0	1	0	0
RC	7	Forest	2018-05-29	650	1	2	BTNW	Black-throated Green Warbler	0	1	1	0	0	1	0	0	0	1	0	0
RC	7	Forest	2018-05-29	650	1	2	CEDW	Cedar Waxwing	0	0	0	0	0	1	0	0	0	0	0	0
RC	7	Forest	2018-05-29	650	1	2	BCCH	Black-capped Chickadee	0	0	0	0	0	0	1	0	0	0	1	0
RC	7	Forest	2018-05-29	650	1	2	EAWP	Eastern Wood-Pewee	0	0	0	0	0	0	1	0	0	0	0	1
RC	7	Forest	2018-05-29	650	1	2	WIWA	Wilson's Warbler	0	0	0	0	0	1	0	0	0	0	0	0
RC	7	Forest	2018-05-29	650	1	2	BTBW	Black-throated Blue Warbler	0	0	0	0	0	0	0	0	0	0	1	0
RC	7	Forest	2018-05-29	650	1	2	VEER	Veery	0	0	0	0	0	0	0	0	0	0	1	0
RC	9	Forest	2018-05-29	615	1	1	REVI	Red-eyed Vireo	0	1	1	0	0	1	1	0	0	1	0	0
RC	9	Forest	2018-05-29	615	1	1	PIWO	Pileated Woodpecker	0	0	1	0	0	0	1	0	0	0	0	0
RC	9	Forest	2018-05-29	615	1	1	AMRE	American Redstart	0	1	0	0	0	1	0	0	0	1	0	0
RC	9	Forest	2018-05-29	615	1	1	SCTA	Scarlet Tanager	0	0	1	0	0	0	1	0	0	0	0	0
RC	9	Forest	2018-05-29	615	1	1	MODO	Mourning Dove	0	0	1	0	0	0	1	0	0	0	1	0
RC	9	Forest	2018-05-29	615	1	1	BCCH	Black-capped Chickadee	0	0	0	0	0	0	0	0	0	0	1	0
RC	9	Forest	2018-05-29	615	1	1	OVEN	Ovenbird	0	0	0	0	0	0	0	0	0	1	0	0
RC	9	Forest	2018-05-29	615	1	1	LEFL	Least Flycatcher	0	0	0	0	0	0	0	0	0	1	0	0
RC	9	Forest	2018-05-29	615	1	1	YEWA	Yellow Warbler	0	0	0	0	0	0	0	0	0	1	0	0
RC	11	Forest	2018-05-29	555	1	1	OVEN	Ovenbird	1	1	0	1	0	1	0	0	0	1	0	1
RC	11	Forest	2018-05-29	555	1	1	REVI	Red-eyed Vireo	0	0	1	0	0	0	1	0	0	0	1	0
RC	11	Forest	2018-05-29	555	1	1	EAWP	Eastern Wood-Pewee	0	0	0	1	0	0	0	1	0	0	0	1
RC	11	Forest	2018-05-29	555	1	1	BCCH	Black-capped Chickadee	0	0	0	0	0	0	1	0	0	0	0	0
RC	11	Forest	2018-05-29	555	1	1	DOWO	Downy Woodpecker	0	0	0	0	0	0	0	0	0	0	1	0
RC	11	Forest	2018-05-29	555	1	1	BTNW	Black-throated Green Warbler	0	0	0	0	0	0	0	0	0	0	1	0
RC	11	Forest	2018-05-29	555	1	1	BTBW	Black-throated Blue Warbler	0	0	0	0	0	0	1	0	0	0	0	0
VS	6	Forest	2018-06-06	540	3	0	EAWP	Eastern Wood-Pewee	0	0	0	1	0	0	1	1	0	0	1	1
VS	6	Forest	2018-06-06	540	3	0	REVI	Red-eyed Vireo	1	0	0	0	1	0	1	1	1	0	1	0
VS	6	Forest	2018-06-06	540	3	0	OVEN	Ovenbird	1	1	0	0	0	1	0	0	0	0	0	0
VS	6	Forest	2018-06-06	540	3	0	BCCH	Black-capped Chickadee	0	0	0	0	0	0	0	1	0	0	0	1
RC	25	Forest	2018-06-06	540	2	2	REVI	Red-eyed Vireo	0	1	0	0	0	1	0	0	0	1	0	0
RC	25	Forest	2018-06-06	540	2	2	OVEN	Ovenbird	0	1	0	0	0	1	0	0	0	0	0	0
RC	25	Forest	2018-06-06	540	2	2	EAWP	Eastern Wood-Pewee	0	0	1	0	0	0	0	0	0	0	1	0
RC	25	Forest	2018-06-06	540	2	2	PIWO	Pileated Woodpecker	0	0	0	0	0	0	0	0	0	0	0	1
RC	25	Forest	2018-06-06	540	2	2	AMGO	American Goldfinch	0	1	0	0	0	1	0	0	0	1	0	0
RC	25	Forest	2018-06-06	540	2	2	GCFL	Great-crested Flycatcher	0	1	0	0	0	1	0	0	0	1	0	0
VS	A6	Open	2018-06-06	501	3	0	EAWP	Eastern Wood-Pewee	0	0	0	1	0	0	1	1	0	0	1	1
VS	A6	Open	2018-06-06	501	3	0	REVI	Red-eyed Vireo	1	0	0	0	1	0	1	1	1	0	1	0
VS	A6	Open	2018-06-06	501	3	0	OVEN	Ovenbird	1	2	0	0	0	1	0	0	0	0	0	0
VS	A6	Open	2018-06-06	501	3	0	BCCH	Black-capped Chickadee	0	0	0	0	0	0	0	1	0	0	0	1
VS	5	Forest	2018-06-07	540	2	3	BCCH	Black-capped Chickadee	0	1	0	0	0	1	0	0	0	1	0	0
VS	5	Forest	2018-06-07	540	2	3	REVI	Red-eyed Vireo	0	0	1	0	1	1	0	0	0	1	0	0
VS	5	Forest	2018-06-07	540	2	3	AMRE	American Redstart	1	0	0	0	1	1	0	0	1	0	0	0
VS	5	Forest	2018-06-07	540	2	3	EAPH	Eastern Phoebe	1	0	0	0	1	1	0	0	1	0	0	0
VS	5	Forest	2018-06-07	540	2	3	CEDW	Cedar Waxwing	1	1	0	0	1	0	0	0	0	1	0	0
VS	5	Forest	2018-06-07	540	2	3	SOSP	Song Sparrow	1	0	0	0	1	0	0	0	0	1	0	0
VS	5	Forest	2018-06-07	540	2	3	GCFL	Great-crested Flycatcher	0	1	0	0	1	0	0	0	0	1	0	0
CSP	A18	Open	2018-06-07	530	3	2	BHCO	Brown-headed Cowbird	0	1	0	0	1	0	0	0	0	0	0	0
CSP	A18	Open	2018-06-07	530	3	2	AMGO	American Goldfinch	0	0	2	0	2	0	0	0	3	0	0	0
CSP	A18	Open	2018-06-07	530	3	2	VEER	Veery	1	1	0	0	0	0	1	0	0	0	0	0
CSP	A18	Open	2018-06-07	530	3	2	INBU	Indigo Bunting	0	1	1	0	0	0	0	0	0	0	0	0
CSP	A18	Open	2018-06-07	530	3	2	EAPH	Eastern Phoebe	0	0	0	1	0	0	0	0	0	0	0	0
CSP	A18	Open	2018-06-07	530	3	2	CEDW	Cedar Waxwing	2	1	0	0	1	0	0	0	0	0	0	0
CSP	A18	Open	2018-06-07	530	3	2	WIDU	Wild Duck	0	0	2	0	0	0	0	0	0	0	0	0
CSP	A18	Open	2018-06-07	530	3	2	AMRE	American Redstart	1	2	1	0	0	0	1	0	0	1	0	0
CSP	A18	Open	2018-06-07	530	3	2	OVEN	Ovenbird	0	0	1	0	0	0	0	0	0	0	0	0
CSP	A18	Open	2018-06-07	530	3	2	EAKI	Eastern Kingbird	0	1	0	0	0	0	0	0	0	0	0	0
CSP	A18	Open	2018-06-07	530	3	2	AMCR	American Crow	0	0	0	0	1	0	0	0	1	0	0	0
CSP	A18	Open	2018-06-07	530	3	2	SCTA	Scarlet Tanager	0	0	0	0	0	0	1	0	0	0	1	0
CSP	A18	Open	2018-06-07	530	3	2	SOSP	Song Sparrow	0	0	0	0	1	1	0	0	1	1	0	0
CSP	A18	Open	2018-06-07	530	3	2	COYE	Common Yellowthroat	0	0	0	0	0	1	0	0	1	0	0	0
CSP	A18	Open	2018-06-07	530	3	2	REVI	Red-eyed Vireo	0	0	0	0	1	0	0	0	1	0	0	0
RC	A5	Open	2018-06-07	530	2	2	BCCH	Black-capped Chickadee	0	1	0	0	0	1	0	0	0	0	1	0
RC	A5	Open	2018-06-07	530	2	2	CEDW	Cedar Waxwing	1	0	0	0	0	1	0	0	0	2	0	0
RC	A5	Open	2018-06-07	530	2	2	COYE	Common Yellowthroat	0	1	0	0	0	1	0	0	1	0	0	0
RC	A5	Open	2018-06-07	530	2	2	AMGO	American Goldfinch	0	1	0	0	0	1	0	0	0	1	0	0
RC	A5	Open	2018-06-07	530	2	2	OVEN	Ovenbird	0	0	1	0	0	0	0	0	0	0	0	0
RC	A5	Open	2018-06-07	530	2	2	AMRE	American Redstart	0	1	0	0	1	0	0	0	1	0	0	0
RC	A5	Open	2018-06-07	530	2	2	INBU	Indigo Bunting	0	0	0	0	0	0	1	0	0	0	0	0
RC	A5	Open	2018-06-07	530	2	2	REVI	Red-eyed Vireo	0	0	0	0	0	0	1	0	0	0	1	0
RC	A5	Open	2018-06-07	530	2	2	SOSP	Song Sparrow	0	0	0	0	0	1	1	0	0	0	1	0
VS	A5	Open	2018-06-07	501	2	3	BCCH	Black-capped Chickadee	0	2	0	0	0	2	0	0	0	0	1	0
VS	A5	Open	2018-06-07	501	2	3	REVI	Red-eyed Vireo	0	0	1	0	1	2	0	0	0	2	0	0
VS	A5	Open	2018-06-07	501	2	3	AMRE	American Redstart	1	0	0	0	1	1	0	0	2	0	0	0
VS	A5	Open	2018-06-07	501	2	3	EAPH	Eastern Phoebe	1	0	0	0	1	1	0	0	1	0	0	0
VS	A5	Open	2018-06-07	501	2	3	CEDW	Cedar Waxwing	1	1	0	0	1	0	0	0	0	1	0	0
VS	A5	Open	2018-06-07	501	2	3	SOSP	Song Sparrow	2	0	0	0	2	0	0	0	0	1	0	0
VS	A5	Open	2018-06-07	501	2	3	GCFL	Great-crested Flycatcher	0	1	0	0	1	0	0	0	0	1	0	0
CSP	27	Forest	2018-06-08	545	2	2	REVI	Red-eyed Vireo	0	2	0	0	2	0	0	0	2	0	0	0
CSP	27	Forest	2018-06-08	545	2	2	AMGO	American Goldfinch	3	0	0	0	1	1	0	0	0	3	0	0
CSP	27	Forest	2018-06-08	545	2	2	VEER	Veery	2	0	0	0	2	0	0	0	2	0	0	0
CSP	27	Forest	2018-06-08	545	2	2	SCTA	Scarlet Tanager	0	2	0	0	2	0	0	0	2	0	0	0
CSP	27	Forest	2018-06-08	545	2	2	OVEN	Ovenbird	1	1	0	0	0	2	0	0	1	1	0	0
CSP	27	Forest	2018-06-08	545	2	2	BTNW	Black-throated Green Warbler	0	1	0	0	0	1	0	0	1	0	0	0
CSP	27	Forest	2018-06-08	545	2	2	BAWW	Black and white Warbler	1	0	0	0	1	0	0	0	1	0	0	0
CSP	27	Forest	2018-06-08	545	2	2	AMRE	American Redstart	1	1	0	0	2	0	0	0	1	1	0	0
CSP	27	Forest	2018-06-08	545	2	2	WBNU	White-breasted Nuthatch	1	0	0	0	0	1	0	0	0	0	0	0
CSP	27	Forest	2018-06-08	545	2	2	WIWR	Winter Wren	0	0	1	0	0	0	1	0	0	0	1	0
CSP	27	Forest	2018-06-08	545	2	2	AMCR	American Crow	2	0	0	0	0	0	0	0	0	0	0	0
VS	28	Forest	2018-06-08	540	2	0	EAWP	Eastern Wood-Pewee	1	1	0	0	1	1	0	0	1	0	0	0
VS	28	Forest	2018-06-08	540	2	0	REVI	Red-eyed Vireo	1	1	0	0	1	1	0	0	1	1	0	0
VS	28	Forest	2018-06-08	540	2	0	BCCH	Black-capped Chickadee	1	1	0	0	0	1	0	0	0	1	0	0
VS	28	Forest	2018-06-08	540	2	0	VEER	Veery	0	1	0	0	0	0	1	0	0	1	0	0
VS	28	Forest	2018-06-08	540	2	0	AMCR	American Crow	1	0	0	0	1	0	0	0	1	1	0	0
VS	28	Forest	2018-06-08	540	2	0	OVEN	Ovenbird	0	0	1	0	0	1	0	0	1	1	0	0
VS	28	Forest	2018-06-08	540	2	0	BTNW	Black-throated Green Warbler	0	1	0	0	1	0	0	0	1	0	0	0
RC	30	Forest	2018-06-08	642	1	0	OVEN	Ovenbird	0	1	0	0	0	0	1	0	0	1	0	0
RC	30	Forest	2018-06-08	642	1	0	REVI	Red-eyed Vireo	0	1	0	0	0	0	0	0	0	0	0	0
RC	30	Forest	2018-06-08	642	1	0	GCFL	Great-crested Flycatcher	0	0	1	0	0	0	1	0	0	0	1	0
RC	30	Forest	2018-06-08	642	1	0	EAWP	Eastern Wood-Pewee	0	0	0	1	0	0	0	1	0	0	0	1
RC	30	Forest	2018-06-08	642	1	0	BTNW	Black-throated Green Warbler	0	1	0	0	1	1	0	0	0	1	0	0
RC	30	Forest	2018-06-08	642	1	0	BCCH	Black-capped Chickadee	0	0	0	1	0	0	0	0	0	0	0	1
RC	30	Forest	2018-06-08	642	1	0	CEDW	Cedar Waxwing	1	0	0	0	0	0	0	0	0	0	0	0
RC	30	Forest	2018-06-08	642	1	0	AMRO	American Robin	0	1	0	0	0	1	0	0	0	1	0	0
RC	30	Forest	2018-06-08	642	1	0	AMGO	American Goldfinch	0	0	0	0	1	0	0	0	1	0	0	0
RC	30	Forest	2018-06-08	642	1	0	RBNU	Red-breasted nuthatch	0	0	0	0	0	0	1	0	0	0	0	0
RC	30	Forest	2018-06-08	642	1	0	PIWO	Pileated Woodpecker	0	0	0	0	0	0	0	0	0	0	0	1
PBO	36	Forest	2018-06-08	618	2	0	REVI	Red-eyed Vireo	1	1	2	0	1	0	3	0	0	2	1	0
PBO	36	Forest	2018-06-08	618	2	0	EAWP	Eastern Wood-Pewee	0	0	1	0	0	0	1	0	0	0	0	0
PBO	36	Forest	2018-06-08	618	2	0	AMRE	American Redstart	0	2	0	0	0	3	1	0	0	1	0	0
PBO	36	Forest	2018-06-08	618	2	0	BTNW	Black-throated Green Warbler	0	0	0	1	0	0	0	0	0	0	1	0
PBO	36	Forest	2018-06-08	618	2	0	OVEN	Ovenbird	1	0	1	0	1	1	1	0	0	1	2	0
PBO	36	Forest	2018-06-08	618	2	0	AMCR	American Crow	0	0	0	1	0	0	0	0	0	0	0	0
PBO	36	Forest	2018-06-08	618	2	0	HETH	Hermit Thrush	0	0	0	1	0	0	1	0	0	0	1	0
PBO	36	Forest	2018-06-08	618	2	0	CEDW	Cedar Waxwing	2	1	0	0	0	0	0	0	0	0	0	0
PBO	36	Forest	2018-06-08	618	2	0	BCCH	Black-capped Chickadee	0	0	0	0	0	0	1	0	0	0	0	0
PBO	36	Forest	2018-06-08	630	2	0	AMGO	American Goldfinch	0	0	0	0	0	0	0	0	0	2	0	0
RC	22	Forest	2018-06-11	550	1	1	HAWO	Hairy Woodpecker	0	1	0	0	0	1	0	0	1	0	0	0
RC	22	Forest	2018-06-11	550	1	1	OVEN	Ovenbird	0	1	0	0	1	1	0	0	0	1	0	0
RC	22	Forest	2018-06-11	550	1	1	REVI	Red-eyed Vireo	0	0	1	0	0	0	1	1	0	1	0	0
RC	22	Forest	2018-06-11	550	1	1	GCFL	Great-crested Flycatcher	0	0	1	0	0	0	0	0	0	0	0	0
RC	22	Forest	2018-06-11	550	1	1	SCTA	Scarlet Tanager	0	1	0	0	0	1	0	0	0	0	0	0
RC	22	Forest	2018-06-11	550	1	1	BBWA	Bay-breasted warbler	0	0	0	0	0	1	0	0	0	1	0	0
RC	22	Forest	2018-06-11	550	1	1	EAWP	Eastern Wood-Pewee	0	0	0	0	0	0	0	0	0	0	1	0
RC	22	Forest	2018-06-11	550	1	1	BCCH	Black-capped Chickadee	0	0	0	0	0	0	0	0	0	1	0	0
RC	22	Forest	2018-06-11	550	1	1	BAWW	Black and white Warbler	0	0	0	0	0	0	0	0	0	1	0	0
PBO	24	Forest	2018-06-11	815	1	2	REVI	Red-eyed Vireo	0	0	0	0	1	1	0	0	0	0	1	0
PBO	24	Forest	2018-06-11	815	1	2	AMRE	American Redstart	1	0	0	0	0	1	0	0	1	2	0	0
PBO	24	Forest	2018-06-11	815	1	2	EAWP	Eastern Wood-Pewee	0	0	0	0	0	0	0	0	0	0	0	0
PBO	24	Forest	2018-06-11	815	1	2	SCTA	Scarlet Tanager	0	1	0	0	0	0	0	0	0	1	1	0
PBO	24	Forest	2018-06-11	815	1	2	BTNW	Black-throated Green Warbler	0	1	0	0	0	1	0	0	0	2	0	0
PBO	24	Forest	2018-06-11	815	1	2	COYE	Common Yellowthroat	0	0	0	0	0	0	0	0	0	0	0	0
PBO	24	Forest	2018-06-11	815	1	2	OVEN	Ovenbird	0	0	1	0	0	0	1	0	0	0	2	0
PBO	24	Forest	2018-06-11	815	1	2	BCCH	Black-capped Chickadee	0	1	0	0	0	0	0	0	0	0	0	0
PBO	24	Forest	2018-06-11	815	1	2	YSFL	Northern Flicker	0	0	0	1	0	0	0	0	0	0	0	0
PBO	24	Forest	2018-06-11	815	1	2	BTBW	Black-throated Blue Warbler	1	0	0	0	0	0	0	0	0	0	0	0
PBO	24	Forest	2018-06-11	815	1	2	PIWO	Pileated Woodpecker	0	0	1	0	0	0	1	0	0	0	0	0
PBO	24	Forest	2018-06-11	815	1	2	YBSA	Yellow-bellied Sapsucker	0	0	0	0	1	0	0	0	0	0	0	0
PBO	24	Forest	2018-06-11	815	1	2	AMGO	American Goldfinch	0	0	0	0	0	0	0	0	0	1	0	0
PBO	24	Forest	2018-06-11	815	1	2	CAGO	Canada Goose	0	0	0	0	0	0	0	0	0	0	1	0
VS	A8	Open	2018-06-11	545	1	0	REVI	Red-eyed Vireo	1	0	0	0	1	1	0	0	0	1	0	0
VS	A8	Open	2018-06-11	545	1	0	BTNW	Black-throated Green Warbler	1	1	0	0	1	0	0	0	1	1	0	0
VS	A8	Open	2018-06-11	545	1	0	OVEN	Ovenbird	0	1	0	0	1	1	0	0	0	0	0	0
VS	A8	Open	2018-06-11	545	1	0	DOWO	Downy Woodpecker	0	1	0	0	0	1	0	0	1	0	0	0
VS	A8	Open	2018-06-11	545	1	0	AMCR	American Crow	0	0	0	0	0	1	0	0	0	0	0	0
VS	A8	Open	2018-06-11	545	1	0	WOTH	Wood Thrush	0	0	0	0	0	0	0	0	0	0	1	0
VS	A8	Open	2018-06-11	545	1	0	PIWO	Pileated Woodpecker	0	1	0	0	1	0	0	0	1	0	0	0
VS	A8	Open	2018-06-11	545	1	0	SCTA	Scarlet Tanager	1	0	0	0	1	0	0	0	0	0	0	0
VS	A8	Open	2018-06-11	545	1	0	PHVI	Philadelphia vireo	0	0	0	0	1	0	0	0	0	0	0	0
JB	A8	Open	2018-06-11	545			PHVI	Philadelphia vireo	0	0	0	0	1	0	0	0	0	0	0	0
JB	A8	Open	2018-06-11	545			AMCR	American Crow	0	0	0	0	0	1	0	0	0	0	0	0
JB	A8	Open	2018-06-11	545			WOTH	Wood Thrush	0	0	0	0	0	0	0	0	0	0	1	0
JB	A8	Open	2018-06-11	545			PIWO	Pileated Woodpecker	0	1	0	0	1	0	0	0	1	0	0	0
JB	A8	Open	2018-06-11	545			SCTA	Scarlet Tanager	1	0	0	0	1	0	0	0	0	0	0	0
VS	29	Forest	2018-06-12	543	2	2	BTNW	Black-throated Green Warbler	0	1	1	0	1	0	0	0	0	1	0	0
VS	29	Forest	2018-06-12	543	2	2	PHVI	Philadelphia vireo	1	1	0	0	0	1	0	0	1	1	0	0
VS	29	Forest	2018-06-12	543	2	2	REVI	Red-eyed Vireo	1	1	1	0	0	1	0	0	0	1	0	0
VS	29	Forest	2018-06-12	543	2	2	BCCH	Black-capped Chickadee	0	0	0	1	0	0	0	0	1	0	0	0
VS	29	Forest	2018-06-12	543	2	2	OVEN	Ovenbird	0	0	0	0	0	0	0	0	1	0	0	0
VS	29	Forest	2018-06-12	543	2	2	NAWA	Nashville Warbler	1	0	0	0	1	0	0	0	0	0	0	0
VS	29	Forest	2018-06-12	543	2	2	AMRO	American Robin	0	1	0	0	0	1	0	0	0	0	0	0
VS	29	Forest	2018-06-12	543	2	2	SCTA	Scarlet Tanager	0	1	0	0	0	1	0	0	0	0	0	0
VS	29	Forest	2018-06-12	543	2	2	AMCR	American Crow	1	0	0	0	0	1	0	0	0	0	0	0
JB	29	Forest	2018-06-12	543	2	2	BTNW	Black-throated Green Warbler	0	1	1	0	1	0	0	0	0	2	0	0
JB	29	Forest	2018-06-12	543	2	2	REVI	Red-eyed Vireo	1	1	1	0	0	1	0	0	0	1	0	0
JB	29	Forest	2018-06-12	543	2	2	BCCH	Black-capped Chickadee	0	0	0	1	0	0	0	0	1	0	0	0
JB	29	Forest	2018-06-12	543	2	2	OVEN	Ovenbird	0	0	0	0	0	0	0	0	1	0	0	0
JB	29	Forest	2018-06-12	543	2	2	NAWA	Nashville Warbler	1	0	0	0	1	0	0	0	0	0	0	0
JB	29	Forest	2018-06-12	543	2	2	AMRO	American Robin	0	1	0	0	0	1	0	0	0	0	0	0
PBO	31	Forest	2018-06-12	713	1	1	BTNW	Black-throated Green Warbler	1	1	0	0	2	1	0	0	1	0	0	0
PBO	31	Forest	2018-06-12	713	1	1	AMRE	American Redstart	0	0	0	0	0	0	0	0	1	0	0	0
PBO	31	Forest	2018-06-12	713	1	1	CEDW	Cedar Waxwing	0	0	0	0	0	0	0	0	1	0	0	0
PBO	31	Forest	2018-06-12	713	1	1	EAWP	Eastern Wood-Pewee	1	0	0	0	1	0	0	0	1	1	0	0
PBO	31	Forest	2018-06-12	713	1	1	REVI	Red-eyed Vireo	1	1	0	0	0	2	0	0	2	1	0	0
PBO	31	Forest	2018-06-12	713	1	1	BCCH	Black-capped Chickadee	2	1	0	0	4	0	0	0	0	0	1	0
PBO	31	Forest	2018-06-12	713	1	1	SCTA	Scarlet Tanager	1	1	0	0	0	0	1	0	0	0	0	0
PBO	31	Forest	2018-06-12	713	1	1	CAGO	Canada Goose	0	0	0	0	0	0	0	0	0	0	0	1
PBO	31	Forest	2018-06-12	713	1	1	AMGO	American Goldfinch	0	0	0	0	0	0	0	0	2	0	0	0
PBO	31	Forest	2018-06-12	713	1	1	PIWO	Pileated Woodpecker	0	0	0	0	0	0	0	1	0	0	0	1
PBO	31	Forest	2018-06-12	723	1	1	GCFL	Great-crested Flycatcher	0	0	0	0	0	0	0	1	0	0	1	0
PBO	31	Forest	2018-06-12	723	1	1	YBSA	Yellow-bellied Sapsucker	2	0	0	0	0	0	0	0	0	0	0	0
PBO	31	Forest	2018-06-12	723	1	1	VEER	Veery	1	0	1	0	0	0	1	0	0	0	0	0
JB	A11	Open	2018-06-12	520	2	1	BCCH	Black-capped Chickadee	1	0	0	0	1	0	0	0	1	1	0	0
JB	A11	Open	2018-06-12	520	2	1	NOCA	Northern cardinal	1	1	0	0	1	1	0	0	0	2	0	0
JB	A11	Open	2018-06-12	520	2	1	AMGO	American Goldfinch	0	0	0	0	1	0	0	0	1	0	0	0
JB	A11	Open	2018-06-12	520	2	1	AMRE	American Redstart	1	0	1	0	1	0	1	0	0	1	0	0
JB	A11	Open	2018-06-12	520	2	1	AMCR	American Crow	0	0	1	0	0	0	0	1	0	0	1	0
JB	A11	Open	2018-06-12	520	2	1	REVI	Red-eyed Vireo	0	1	0	0	1	0	0	0	0	1	0	0
JB	A11	Open	2018-06-12	520	2	1	CHSP	Chipping Sparrow	0	1	0	0	0	1	1	0	1	0	0	0
JB	A11	Open	2018-06-12	520	2	1	CSWA	Chestnut-sided Warbler	0	1	0	0	0	1	0	0	0	0	0	0
JB	A11	Open	2018-06-12	520	2	1	EUST	European Starling	0	0	0	0	0	0	0	0	0	0	1	0
JB	A11	Open	2018-06-12	520	2	1	CEDW	Cedar Waxwing	0	1	0	0	1	0	0	0	0	2	0	0
JB	A11	Open	2018-06-12	520	2	1	WBNU	White-breasted Nuthatch	0	0	0	0	0	0	1	0	0	0	1	0
JB	A11	Open	2018-06-12	520	2	1	AMRO	American Robin	0	0	0	0	0	0	0	0	0	0	1	0
JB	A11	Open	2018-06-12	520	2	1	SCJU	Dark-eyed Junco	0	0	0	0	0	0	0	0	1	0	0	0
JB	A11	Open	2018-06-12	520	2	1	INBU	Indigo Bunting	0	0	0	0	1	0	0	0	1	0	0	0
JB	A11	Open	2018-06-12	520	2	1	RBGR	Rose-breasted Grosbeak	0	0	0	0	0	0	0	0	0	0	1	0
RC	A12	Open	2018-06-12	536	2	1	INBU	Indigo Bunting	1	0	0	0	1	0	0	0	1	0	0	0
RC	A12	Open	2018-06-12	536	2	1	REVI	Red-eyed Vireo	0	1	0	0	0	0	1	0	0	0	1	0
RC	A12	Open	2018-06-12	536	2	1	NOCA	Northern cardinal	0	1	0	0	0	0	0	0	0	0	0	0
RC	A12	Open	2018-06-12	536	2	1	BCCH	Black-capped Chickadee	0	1	0	0	0	1	0	0	0	0	0	0
RC	A12	Open	2018-06-12	536	2	1	GCFL	Great-crested Flycatcher	0	1	0	0	0	0	1	0	0	0	1	0
RC	A12	Open	2018-06-12	536	2	1	AMRE	American Redstart	0	1	0	0	0	1	0	0	0	1	0	0
RC	A12	Open	2018-06-12	536	2	1	DOWO	Downy Woodpecker	0	0	0	0	0	0	1	0	0	0	1	0
CSP	3	Forest	2018-06-13	550	1	2	BRCR	Brown Creeper	0	0	0	0	0	0	0	0	1	0	0	0
CSP	3	Forest	2018-06-13	550	1	2	WIWR	Winter Wren	0	0	1	0	0	0	1	0	0	0	1	0
CSP	3	Forest	2018-06-13	550	1	2	LEFL	Least Flycatcher	0	0	2	0	0	0	2	0	0	0	2	0
CSP	3	Forest	2018-06-13	550	1	2	EAWP	Eastern Wood-Pewee	1	1	0	0	0	2	0	0	0	2	0	0
CSP	3	Forest	2018-06-13	550	1	2	OVEN	Ovenbird	1	0	0	0	1	0	0	0	1	0	0	0
CSP	3	Forest	2018-06-13	550	1	2	AMRE	American Redstart	1	1	0	0	1	1	0	0	1	1	0	0
CSP	3	Forest	2018-06-13	550	1	2	BAWW	Black and white Warbler	0	1	0	0	0	1	0	0	0	1	0	0
CSP	3	Forest	2018-06-13	550	1	2	BTNW	Black-throated Green Warbler	1	0	0	0	1	0	0	0	0	1	0	0
CSP	3	Forest	2018-06-13	550	1	2	REVI	Red-eyed Vireo	0	2	0	0	2	0	0	0	2	0	0	0
CSP	3	Forest	2018-06-13	550	1	2	VEER	Veery	1	1	0	0	1	1	0	0	1	1	0	0
CSP	3	Forest	2018-06-13	550	1	2	AMGO	American Goldfinch	0	0	2	0	0	0	0	0	0	0	0	0
CSP	3	Forest	2018-06-13	550	1	2	YBSA	Yellow-bellied Sapsucker	0	1	0	0	0	1	0	0	1	0	0	0
CSP	3	Forest	2018-06-13	550	1	2	PIWO	Pileated Woodpecker	0	0	0	0	0	1	0	0	0	0	1	0
CSP	3	Forest	2018-06-13	550	1	2	CEDW	Cedar Waxwing	0	0	0	0	0	0	0	0	0	3	0	0
RC	5	Forest	2018-06-13	615	1	1	EAWP	Eastern Wood-Pewee	0	0	1	0	0	0	1	0	0	0	0	1
RC	5	Forest	2018-06-13	615	1	1	REVI	Red-eyed Vireo	0	1	0	0	0	1	1	0	0	1	1	0
RC	5	Forest	2018-06-13	615	1	1	PIWO	Pileated Woodpecker	0	1	0	0	0	0	0	0	0	0	1	0
RC	5	Forest	2018-06-13	615	1	1	DOWO	Downy Woodpecker	0	1	0	0	0	0	0	0	0	0	0	0
RC	5	Forest	2018-06-13	615	1	1	LEFL	Least Flycatcher	0	1	0	0	0	0	0	0	0	0	0	0
RC	5	Forest	2018-06-13	615	1	1	BTNW	Black-throated Green Warbler	0	0	1	0	0	0	0	0	0	0	0	0
RC	5	Forest	2018-06-13	615	1	1	WBNU	White-breasted Nuthatch	0	1	0	0	0	0	0	0	0	0	0	0
RC	5	Forest	2018-06-13	615	1	1	BAWW	Black and white Warbler	0	0	0	0	0	1	0	0	0	0	0	0
RC	5	Forest	2018-06-13	615	1	1	HETH	Hermit Thrush	0	0	0	0	0	0	0	0	0	0	1	0
RC	5	Forest	2018-06-13	615	1	1	YBSA	Yellow-bellied Sapsucker	0	0	0	0	0	0	0	0	0	1	0	0
RC	5	Forest	2018-06-13	615	1	1	BTBW	Black-throated Blue Warbler	0	0	0	0	0	0	0	0	0	1	0	0
JB	6	Forest	2018-06-13	635	2	1	BTNW	Black-throated Green Warbler	2	0	0	0	2	1	0	0	2	1	0	0
JB	6	Forest	2018-06-13	635	2	1	REVI	Red-eyed Vireo	2	0	0	0	1	0	0	0	1	1	0	0
JB	6	Forest	2018-06-13	635	2	1	AMRE	American Redstart	1	0	0	0	0	1	0	0	0	2	0	0
JB	6	Forest	2018-06-13	635	2	1	SCTA	Scarlet Tanager	1	0	0	0	0	0	0	0	0	1	0	0
JB	6	Forest	2018-06-13	635	2	1	HAWO	Hairy Woodpecker	0	1	0	0	0	0	1	0	0	0	0	0
JB	6	Forest	2018-06-13	635	2	1	BCCH	Black-capped Chickadee	0	2	0	0	0	0	0	0	0	0	0	0
JB	6	Forest	2018-06-13	635	2	1	AMRO	American Robin	0	1	0	0	0	1	0	0	0	1	0	0
JB	6	Forest	2018-06-13	635	2	1	AMGO	American Goldfinch	1	0	0	0	0	0	0	0	0	0	0	0
JB	6	Forest	2018-06-13	635	2	1	OVEN	Ovenbird	0	0	0	0	0	0	1	0	0	1	0	1
JB	6	Forest	2018-06-13	635	2	1	WOTH	Wood Thrush	0	0	0	0	0	0	0	0	0	1	0	0
JB	6	Forest	2018-06-13	635	2	1	CEDW	Cedar Waxwing	0	0	0	0	0	0	0	0	2	0	0	0
VS	8	Forest	2018-06-13	608	1	1	HETH	Hermit Thrush	1	0	0	0	1	0	0	0	1	0	0	0
VS	8	Forest	2018-06-13	608	1	1	SCTA	Scarlet Tanager	0	1	0	0	1	0	0	0	1	0	0	0
VS	8	Forest	2018-06-13	608	1	1	REVI	Red-eyed Vireo	0	1	0	0	0	1	0	0	1	1	0	0
VS	8	Forest	2018-06-13	608	1	1	PHVI	Philadelphia vireo	1	0	0	0	1	0	0	0	1	1	0	0
VS	8	Forest	2018-06-13	608	1	1	DOWO	Downy Woodpecker	1	0	0	0	0	0	0	0	0	0	0	0
VS	8	Forest	2018-06-13	608	1	1	OVEN	Ovenbird	0	1	0	0	1	0	0	0	1	0	0	0
VS	8	Forest	2018-06-13	608	1	1	AMRO	American Robin	0	0	0	0	0	1	0	0	0	0	0	0
VS	8	Forest	2018-06-13	608	1	1	AMCR	American Crow	0	0	0	0	0	1	0	0	0	1	0	0
VS	8	Forest	2018-06-13	608	1	1	PIWO	Pileated Woodpecker	1	0	0	0	1	1	0	0	1	0	0	0
VS	8	Forest	2018-06-13	608	1	1	EAWP	Eastern Wood-Pewee	0	1	0	0	0	1	0	0	0	0	0	0
JB	8	Forest	2018-06-13	608	1	1	HETH	Hermit Thrush	1	0	0	0	1	0	0	0	1	0	0	0
JB	8	Forest	2018-06-13	608	1	1	SCTA	Scarlet Tanager	0	1	0	0	1	0	0	0	1	0	0	0
JB	8	Forest	2018-06-13	608	1	1	REVI	Red-eyed Vireo	0	1	0	0	0	1	0	0	1	1	0	0
JB	8	Forest	2018-06-13	608	1	1	DOWO	Downy Woodpecker	0	0	0	0	0	0	0	0	0	0	0	0
JB	8	Forest	2018-06-13	608	1	1	OVEN	Ovenbird	0	1	0	0	1	0	0	0	1	0	0	0
JB	8	Forest	2018-06-13	608	1	1	AMRO	American Robin	0	0	0	0	0	1	0	0	0	0	0	0
JB	8	Forest	2018-06-13	608	1	1	AMCR	American Crow	0	0	0	0	0	1	0	0	0	1	0	0
JB	8	Forest	2018-06-13	608	1	1	PIWO	Pileated Woodpecker	1	0	0	0	1	1	0	0	1	0	0	0
JB	8	Forest	2018-06-13	608	1	1	EAWP	Eastern Wood-Pewee	0	1	0	0	0	1	0	0	0	0	0	0
JB	8	Forest	2018-06-13	608	1	1	PHVI	Philadelphia vireo	1	0	0	0	1	0	0	0	1	1	0	0
JB	10	Forest	2018-06-15	610	4	1	AMRE	American Redstart	2	0	0	0	1	1	0	0	0	1	0	0
JB	10	Forest	2018-06-15	610	4	1	REVI	Red-eyed Vireo	2	0	1	0	1	1	1	0	1	1	0	0
JB	10	Forest	2018-06-15	610	4	1	SCTA	Scarlet Tanager	1	0	0	0	0	0	0	0	0	0	0	0
JB	10	Forest	2018-06-15	610	4	1	AMGO	American Goldfinch	0	1	0	0	0	1	0	0	0	0	0	0
JB	10	Forest	2018-06-15	610	4	1	WIWR	Winter Wren	0	1	0	0	0	0	0	0	0	0	0	0
JB	10	Forest	2018-06-15	610	4	1	BAWW	Black and white Warbler	1	0	0	0	1	0	0	0	1	0	0	0
JB	10	Forest	2018-06-15	610	4	1	VEER	Veery	1	0	0	0	1	1	0	0	1	0	0	0
JB	10	Forest	2018-06-15	610	4	1	OVEN	Ovenbird	0	0	0	0	1	0	0	0	1	0	0	0
JB	10	Forest	2018-06-15	610	4	1	BCCH	Black-capped Chickadee	0	0	0	0	0	0	0	0	0	1	0	0
JB	10	Forest	2018-06-15	610	4	1	MAWA	Magnolia Warbler	1	0	0	0	1	0	0	0	0	1	0	0
JB	10	Forest	2018-06-15	610	4	1	RBNU	Red-breasted nuthatch	0	1	0	0	0	0	0	0	0	0	0	0
PBO	12	Forest	2018-06-15	815	4	2	BAWW	Black and white Warbler	1	0	0	0	0	0	0	0	0	1	0	0
PBO	12	Forest	2018-06-15	815	4	2	GCFL	Great-crested Flycatcher	0	2	0	0	1	0	1	0	2	1	1	0
PBO	12	Forest	2018-06-15	815	4	2	COYE	Common Yellowthroat	0	2	0	0	1	1	0	0	1	0	0	0
PBO	12	Forest	2018-06-15	815	4	2	BTNW	Black-throated Green Warbler	0	0	1	0	1	1	0	0	1	1	0	0
PBO	12	Forest	2018-06-15	815	4	2	EAWP	Eastern Wood-Pewee	1	0	0	0	1	0	0	0	0	0	0	0
PBO	12	Forest	2018-06-15	815	4	2	AMGO	American Goldfinch	1	0	0	0	0	2	0	0	0	0	0	0
PBO	12	Forest	2018-06-15	815	4	2	AMRE	American Redstart	1	0	0	0	0	0	0	0	0	1	0	0
PBO	12	Forest	2018-06-15	815	4	2	PHVI	Philadelphia vireo	0	0	0	0	1	0	0	0	0	0	0	0
PBO	12	Forest	2018-06-15	815	4	2	CEDW	Cedar Waxwing	0	0	0	0	2	0	0	0	0	0	0	0
PBO	12	Forest	2018-06-15	815	4	2	REVI	Red-eyed Vireo	0	0	0	0	1	0	0	0	0	0	0	0
PBO	12	Forest	2018-06-15	815	4	2	RBNU	Red-breasted nuthatch	0	0	0	0	0	0	0	0	1	0	0	0
PBO	12	Forest	2018-06-15	815	4	2	OVEN	Ovenbird	0	0	0	0	0	0	0	0	0	0	1	0
PBO	12	Forest	2018-06-15	815	4	2	BLBW	Blackburnian Warbler	0	0	0	0	0	0	0	0	0	1	0	0
PBO	12	Forest	2018-06-15	815	4	2	LEFL	Least Flycatcher	0	0	0	0	0	0	0	0	0	1	0	0
PBO	12	Forest	2018-06-15	815	4	2	BCCH	Black-capped Chickadee	0	0	0	0	0	0	0	0	0	1	0	0
PBO	12	Forest	2018-06-15	815	4	2	YTVI	Yellow-throated Vireo	0	0	1	0	0	0	1	0	0	0	1	0
CSP	15	Forest	2018-06-15	530	2	2	BTBW	Black-throated Blue Warbler	0	1	0	0	1	0	0	0	1	0	0	0
CSP	15	Forest	2018-06-15	530	2	2	EAWP	Eastern Wood-Pewee	0	2	0	0	1	1	0	0	0	1	1	0
CSP	15	Forest	2018-06-15	530	2	2	BAOW	Barred Owl	2	0	0	0	0	2	0	0	0	0	0	0
CSP	15	Forest	2018-06-15	530	2	2	REVI	Red-eyed Vireo	0	0	0	0	0	0	2	0	0	0	2	0
CSP	15	Forest	2018-06-15	530	2	2	LEFL	Least Flycatcher	0	2	0	0	0	2	0	0	0	1	1	0
CSP	15	Forest	2018-06-15	530	2	2	WIWR	Winter Wren	0	0	1	0	0	0	1	0	0	0	1	0
CSP	15	Forest	2018-06-15	530	2	2	SCTA	Scarlet Tanager	0	0	1	0	0	1	1	0	0	0	2	0
CSP	15	Forest	2018-06-15	530	2	2	GCFL	Great-crested Flycatcher	1	1	0	0	0	2	0	0	2	0	0	0
CSP	15	Forest	2018-06-15	530	2	2	OVEN	Ovenbird	1	1	0	0	2	0	0	0	0	2	0	0
CSP	15	Forest	2018-06-15	530	2	2	BTNW	Black-throated Green Warbler	0	0	1	0	0	0	2	0	0	1	1	0
CSP	15	Forest	2018-06-15	530	2	2	AMRE	American Redstart	0	2	0	0	1	1	0	0	1	1	0	0
CSP	15	Forest	2018-06-15	530	2	2	VEER	Veery	0	0	1	0	0	0	1	0	0	1	0	0
CSP	15	Forest	2018-06-15	530	2	2	HETH	Hermit Thrush	1	0	1	1	2	0	1	0	0	2	0	1
PBO	14	Forest	2018-06-16	633	3	2	VEER	Veery	1	0	0	0	1	0	0	0	1	0	0	0
PBO	14	Forest	2018-06-16	633	3	2	BTNW	Black-throated Green Warbler	1	0	0	0	0	2	0	0	0	1	0	0
PBO	14	Forest	2018-06-16	633	3	2	LEFL	Least Flycatcher	1	0	0	0	1	1	0	0	1	0	0	0
PBO	14	Forest	2018-06-16	633	3	2	REVI	Red-eyed Vireo	1	1	0	0	0	1	0	0	1	0	0	0
PBO	14	Forest	2018-06-16	633	3	2	PIWO	Pileated Woodpecker	0	0	0	0	0	0	1	0	0	0	0	0
PBO	14	Forest	2018-06-16	633	3	2	CEDW	Cedar Waxwing	0	1	0	0	0	1	0	0	0	0	0	0
PBO	14	Forest	2018-06-16	633	3	2	BCCH	Black-capped Chickadee	0	0	0	0	0	2	0	0	0	0	0	0
PBO	14	Forest	2018-06-16	633	3	2	AMRE	American Redstart	0	0	0	0	0	1	0	0	0	1	0	0
PBO	14	Forest	2018-06-16	633	3	2	HETH	Hermit Thrush	0	0	0	0	0	1	0	0	0	1	0	0
PBO	14	Forest	2018-06-16	633	3	2	SOSP	Song Sparrow	0	0	1	0	0	0	0	0	0	0	1	0
PBO	14	Forest	2018-06-16	633	3	2	BLBW	Blackburnian Warbler	0	1	0	0	0	0	0	0	0	1	0	0
VS	16	Forest	2018-06-16	600	2	1	OVEN	Ovenbird	1	0	0	0	1	0	0	0	0	0	0	0
VS	16	Forest	2018-06-16	600	2	1	EAWP	Eastern Wood-Pewee	0	1	0	0	1	1	0	0	1	0	0	0
VS	16	Forest	2018-06-16	600	2	1	HETH	Hermit Thrush	1	1	0	0	1	1	0	0	1	0	0	0
VS	16	Forest	2018-06-16	600	2	1	WOTH	Wood Thrush	0	1	0	0	0	0	0	0	0	0	1	0
VS	16	Forest	2018-06-16	600	2	1	SCTA	Scarlet Tanager	1	0	0	0	0	1	0	0	1	0	0	0
VS	16	Forest	2018-06-16	600	2	1	REVI	Red-eyed Vireo	0	1	0	0	0	1	0	0	1	0	0	0
VS	16	Forest	2018-06-16	600	2	1	NAWA	Nashville Warbler	1	0	0	0	1	0	0	0	0	0	0	0
VS	16	Forest	2018-06-16	600	2	1	AMRO	American Robin	0	1	0	0	0	0	0	0	0	1	0	0
VS	16	Forest	2018-06-16	600	2	1	BCCH	Black-capped Chickadee	0	0	0	0	1	0	0	0	0	0	0	0
VS	16	Forest	2018-06-16	600	2	1	BTNW	Black-throated Green Warbler	0	0	0	0	0	0	0	0	0	1	0	0
VS	16	Forest	2018-06-16	600	2	1	HAWO	Hairy Woodpecker	0	1	0	0	0	0	0	0	0	1	0	0
VS	16	Forest	2018-06-16	600	2	1	WBNU	White-breasted Nuthatch	1	0	0	0	0	0	0	0	1	0	0	0
VS	16	Forest	2018-06-16	600	2	1	RBNU	Red-breasted nuthatch	1	0	0	0	0	0	0	0	0	0	0	0
CSP	18	Forest	2018-06-16	555	3	3	AMRE	American Redstart	1	0	0	0	1	0	0	0	1	0	0	0
CSP	18	Forest	2018-06-16	555	3	3	REVI	Red-eyed Vireo	0	0	0	0	0	0	0	0	0	1	0	0
CSP	18	Forest	2018-06-16	555	3	3	VEER	Veery	0	0	1	0	0	1	0	0	0	0	1	0
CSP	18	Forest	2018-06-16	555	3	3	AMRO	American Robin	0	0	0	0	0	0	0	0	0	1	0	0
CSP	18	Forest	2018-06-16	555	3	3	BCCH	Black-capped Chickadee	3	0	0	0	3	0	0	0	3	0	0	0
CSP	18	Forest	2018-06-16	555	3	3	WBNU	White-breasted Nuthatch	0	0	0	0	0	0	0	0	1	0	0	0
CSP	18	Forest	2018-06-16	555	3	3	OVEN	Ovenbird	0	2	0	0	0	2	0	0	2	0	0	0
CSP	18	Forest	2018-06-16	545	3	3	REVI	Red-eyed Vireo	0	2	0	0	0	2	0	0	0	2	0	0
CSP	18	Forest	2018-06-16	545	3	3	OVEN	Ovenbird	0	1	0	0	0	1	0	0	0	1	0	0
CSP	18	Forest	2018-06-16	545	3	3	AMRE	American Redstart	1	0	0	0	1	0	0	0	1	0	0	0
CSP	18	Forest	2018-06-16	545	3	3	VEER	Veery	0	0	1	0	0	0	1	0	0	0	1	0
CSP	18	Forest	2018-06-16	545	3	3	YBSA	Yellow-bellied Sapsucker	0	0	0	0	0	1	0	0	0	1	0	0
CSP	18	Forest	2018-06-16	545	3	3	HETH	Hermit Thrush	0	0	1	0	0	0	1	0	0	0	1	0
CSP	18	Forest	2018-06-16	555	3	3	YTVI	Yellow-throated Vireo	1	0	0	0	0	0	0	0	0	0	0	0
CSP	18	Forest	2018-06-16	545	3	3	YTVI	Yellow-throated Vireo	0	1	0	0	0	0	0	0	0	0	1	0
JB	35	Forest	2018-06-16	630	1	3	HETH	Hermit Thrush	1	0	0	0	0	0	1	0	0	0	1	0
JB	35	Forest	2018-06-16	630	1	3	REVI	Red-eyed Vireo	1	0	0	0	1	0	0	0	0	0	0	0
JB	35	Forest	2018-06-16	630	1	3	OVEN	Ovenbird	0	1	0	0	0	1	0	0	0	1	0	0
JB	35	Forest	2018-06-16	630	1	3	EAWP	Eastern Wood-Pewee	0	0	1	0	0	0	1	0	0	0	1	0
JB	35	Forest	2018-06-16	630	1	3	CEDW	Cedar Waxwing	0	1	0	0	0	0	0	0	0	0	0	0
JB	35	Forest	2018-06-16	630	1	3	DOWO	Downy Woodpecker	0	0	1	0	0	0	0	0	0	0	0	0
JB	35	Forest	2018-06-16	630	1	3	BCCH	Black-capped Chickadee	1	0	0	0	0	0	0	0	0	0	0	0
JB	35	Forest	2018-06-16	630	1	3	LEFL	Least Flycatcher	1	0	0	0	0	0	0	0	0	0	0	0
JB	35	Forest	2018-06-16	630	1	3	RBGR	Rose-breasted Grosbeak	1	0	0	0	0	0	0	0	0	0	0	0
CSP	A6	Open	2018-06-18	620	3	1	RBGU	Ring-billed Gull	0	0	0	0	0	0	0	1	0	0	0	0
CSP	A6	Open	2018-06-18	620	3	1	VEER	Veery	1	0	0	0	0	1	0	0	0	1	0	0
CSP	A6	Open	2018-06-18	620	3	1	COYE	Common Yellowthroat	1	0	0	0	0	0	0	0	0	0	0	0
CSP	A6	Open	2018-06-18	620	3	1	CHSP	Chipping Sparrow	0	0	0	0	0	2	0	0	1	1	0	0
CSP	A6	Open	2018-06-18	620	3	1	AMGO	American Goldfinch	0	1	0	0	0	0	2	0	3	0	0	0
CSP	A6	Open	2018-06-18	620	3	1	SOSP	Song Sparrow	0	0	0	0	0	2	0	0	1	1	0	0
CSP	A6	Open	2018-06-18	620	3	1	INBU	Indigo Bunting	0	0	0	0	1	0	0	0	0	0	0	0
CSP	A6	Open	2018-06-18	620	3	1	CEDW	Cedar Waxwing	0	0	0	0	0	3	0	0	0	0	0	0
CSP	A6	Open	2018-06-18	620	3	1	BTNW	Black-throated Green Warbler	0	0	0	0	0	0	1	0	0	0	0	0
CSP	A6	Open	2018-06-18	620	3	1	GCFL	Great-crested Flycatcher	0	0	0	0	0	0	1	0	0	0	0	0
CSP	A6	Open	2018-06-18	620	3	1	AMRE	American Redstart	0	0	0	0	0	0	1	0	0	0	0	0
RC	37	Forest	2018-06-19	550	1	3	OVEN	Ovenbird	0	1	0	0	0	1	0	0	1	0	0	0
RC	37	Forest	2018-06-19	550	1	3	BCCH	Black-capped Chickadee	0	1	0	0	0	1	1	0	0	0	0	0
RC	37	Forest	2018-06-19	550	1	3	EAWP	Eastern Wood-Pewee	0	0	1	0	0	1	0	0	0	0	0	0
RC	37	Forest	2018-06-19	550	1	3	AMGO	American Goldfinch	0	1	0	0	0	1	0	0	0	1	0	0
RC	37	Forest	2018-06-19	550	1	3	AMRE	American Redstart	0	1	0	0	0	1	0	0	1	0	0	0
RC	37	Forest	2018-06-19	550	1	3	YBSA	Yellow-bellied Sapsucker	0	1	0	0	0	0	0	0	0	0	0	0
RC	37	Forest	2018-06-19	550	1	3	REVI	Red-eyed Vireo	0	1	0	0	0	1	0	0	0	1	0	0
RC	37	Forest	2018-06-19	550	1	3	DOWO	Downy Woodpecker	0	1	0	0	0	0	0	0	1	0	0	0
RC	37	Forest	2018-06-19	550	1	3	BAOW	Barred Owl	0	0	1	0	0	0	0	0	0	1	0	0
RC	37	Forest	2018-06-19	550	1	3	CEDW	Cedar Waxwing	0	0	0	0	0	1	0	0	0	1	0	0
RC	37	Forest	2018-06-19	550	1	3	BTNW	Black-throated Green Warbler	0	0	0	0	0	0	0	0	0	0	0	0
JB	A14	Open	2018-06-19	550	2	2	RBGU	Ring-billed Gull	0	0	0	0	0	0	1	0	0	0	0	0
JB	A14	Open	2018-06-19	550	2	2	SOSP	Song Sparrow	1	2	0	0	0	1	0	0	0	1	1	0
JB	A14	Open	2018-06-19	550	2	2	AMGO	American Goldfinch	0	0	1	0	1	1	0	0	2	0	0	0
JB	A14	Open	2018-06-19	550	2	2	CEDW	Cedar Waxwing	0	2	0	0	0	0	0	0	0	0	0	0
JB	A14	Open	2018-06-19	550	2	2	COYE	Common Yellowthroat	0	0	0	0	0	1	0	0	1	0	0	0
JB	A14	Open	2018-06-19	550	2	2	AMRO	American Robin	0	0	0	0	2	0	0	0	0	1	0	0
JB	A14	Open	2018-06-19	550	2	2	LEFL	Least Flycatcher	0	0	0	0	1	0	0	0	1	0	0	0
JB	A14	Open	2018-06-19	550	2	2	AMRE	American Redstart	0	0	0	0	0	0	0	0	1	0	0	0
JB	A14	Open	2018-06-19	550	2	2	RBGR	Rose-breasted Grosbeak	0	1	0	0	0	1	0	0	0	1	1	0
JB	A14	Open	2018-06-19	550	2	2	YEWA	Yellow Warbler	3	0	0	0	2	0	0	0	2	1	1	0
PBO	A17	Open	2018-06-19	542	2	2	AMGO	American Goldfinch	2	3	0	0	0	3	0	0	0	1	2	0
PBO	A17	Open	2018-06-19	542	2	2	BHCO	Brown-headed Cowbird	1	0	0	0	1	0	0	0	1	0	0	0
PBO	A17	Open	2018-06-19	542	2	2	CSWA	Chestnut-sided Warbler	1	0	0	0	1	0	0	0	1	0	0	0
PBO	A17	Open	2018-06-19	542	2	2	SOSP	Song Sparrow	1	2	0	0	0	2	0	0	1	1	0	0
PBO	A17	Open	2018-06-19	542	2	2	COYE	Common Yellowthroat	0	1	0	0	0	1	0	0	1	0	0	0
PBO	A17	Open	2018-06-19	542	2	2	CHSP	Chipping Sparrow	0	0	0	0	2	0	0	0	0	0	0	0
PBO	A17	Open	2018-06-19	542	2	2	VEER	Veery	0	1	0	0	0	1	0	0	0	0	0	0
PBO	A17	Open	2018-06-19	542	2	2	HAWO	Hairy Woodpecker	1	0	0	0	0	0	0	0	0	0	0	0
PBO	A17	Open	2018-06-19	542	2	2	RWBL	Red-winged Blackbird	2	2	0	0	0	1	0	0	0	0	0	0
PBO	A17	Open	2018-06-19	542	2	2	CEDW	Cedar Waxwing	0	0	0	0	0	2	0	0	0	0	0	0
PBO	A17	Open	2018-06-19	542	2	2	REVI	Red-eyed Vireo	0	0	0	0	2	0	0	0	0	0	0	0
PBO	A17	Open	2018-06-19	542	2	2	SMFL	Small flycatcher	0	0	0	0	0	1	0	0	1	0	0	0
PBO	A17	Open	2018-06-19	542	2	2	YEWA	Yellow Warbler	0	0	0	0	0	1	0	0	0	1	0	0
PBO	A17	Open	2018-06-19	542	2	2	GRCA	Grey Catbird	2	0	0	0	2	0	0	0	0	0	0	0
PBO	A17	Open	2018-06-19	542	2	2	BCCH	Black-capped Chickadee	0	0	0	0	0	1	0	0	0	0	0	0
PBO	A17	Open	2018-06-19	542	2	2	BTNW	Black-throated Green Warbler	0	0	0	0	0	0	0	0	0	0	1	0
PBO	A17	Open	2018-06-19	542	2	2	RBGR	Rose-breasted Grosbeak	0	0	0	0	0	0	0	0	0	0	1	0
PBO	A17	Open	2018-06-19	542	2	2	COGR	Common Grackle	1	1	0	0	0	0	0	0	0	0	0	0
VS	A4	Open	2018-06-19	600	2	3	SOSP	Song Sparrow	2	0	0	0	1	0	0	0	3	0	0	0
VS	A4	Open	2018-06-19	600	2	3	BCCH	Black-capped Chickadee	0	1	0	0	0	0	0	0	0	0	0	0
VS	A4	Open	2018-06-19	600	2	3	AMRO	American Robin	1	0	0	0	0	1	0	0	1	0	0	0
VS	A4	Open	2018-06-19	600	2	3	AMCR	American Crow	0	1	0	0	0	0	0	0	0	0	0	0
VS	A4	Open	2018-06-19	600	2	3	EAWP	Eastern Wood-Pewee	0	1	0	0	0	0	0	0	0	0	0	0
VS	A4	Open	2018-06-19	600	2	3	AMGO	American Goldfinch	1	0	0	0	2	0	0	0	1	0	0	0
VS	A4	Open	2018-06-19	600	2	3	BLJA	Blue Jay	0	1	0	0	0	0	0	0	1	0	0	0
VS	A4	Open	2018-06-19	600	2	3	GCFL	Great-crested Flycatcher	0	0	0	0	2	0	0	0	2	0	0	0
VS	A4	Open	2018-06-19	600	2	3	NOCA	Northern cardinal	0	0	0	0	0	1	0	0	0	1	0	0
VS	A4	Open	2018-06-19	600	2	3	RWBL	Red-winged Blackbird	0	0	0	0	0	0	0	0	2	0	0	0
CSP	A16	Open	2018-06-20	600	1	2	INBU	Indigo Bunting	1	0	0	0	0	1	0	0	0	1	0	0
CSP	A16	Open	2018-06-20	600	1	2	GRCA	Grey Catbird	3	0	1	0	3	1	0	0	3	1	0	0
CSP	A16	Open	2018-06-20	600	1	2	YEWA	Yellow Warbler	2	0	0	0	2	0	0	0	2	1	0	0
CSP	A16	Open	2018-06-20	600	1	2	AMRE	American Redstart	2	0	0	0	2	0	0	0	1	1	0	0
CSP	A16	Open	2018-06-20	600	1	2	COYE	Common Yellowthroat	2	0	0	0	2	0	0	0	2	0	0	0
CSP	A16	Open	2018-06-20	600	1	2	RBGR	Rose-breasted Grosbeak	2	0	0	0	1	0	0	0	2	0	0	0
CSP	A16	Open	2018-06-20	600	1	2	NOCA	Northern cardinal	0	2	0	0	1	1	0	0	1	1	0	0
CSP	A16	Open	2018-06-20	600	1	2	HOWR	House Wren	0	1	1	0	0	1	1	0	0	1	1	0
CSP	A16	Open	2018-06-20	600	1	2	CEDW	Cedar Waxwing	2	3	0	0	3	2	0	0	4	1	0	0
CSP	A16	Open	2018-06-20	600	1	2	VEER	Veery	1	1	0	0	1	1	0	0	2	0	0	0
CSP	A16	Open	2018-06-20	600	1	2	BHCO	Brown-headed Cowbird	1	0	0	0	1	0	0	0	1	0	0	0
CSP	A16	Open	2018-06-20	600	1	2	AMGO	American Goldfinch	0	2	0	0	2	0	0	0	1	2	0	0
CSP	A16	Open	2018-06-20	600	1	2	SOSP	Song Sparrow	0	1	0	0	0	1	0	0	0	1	0	0
CSP	A16	Open	2018-06-20	600	1	2	SMFL	Small flycatcher	0	1	0	0	0	1	0	0	0	1	0	0
CSP	A16	Open	2018-06-20	600	1	2	DOWO	Downy Woodpecker	2	0	0	0	2	0	0	0	2	0	0	0
CSP	A16	Open	2018-06-20	600	1	2	YSFL	Northern Flicker	0	0	1	0	0	0	0	0	0	0	0	0
CSP	A16	Open	2018-06-20	600	1	2	COGR	Common Grackle	0	0	0	0	0	0	0	0	0	0	1	0
CSP	A16	Open	2018-06-20	600	1	2	RTHU	Ruby-throated Hummingbird	0	0	0	0	0	0	0	0	0	0	1	0
CSP	A16	Open	2018-06-20	600	1	2	WIDU	Wild Duck	0	0	0	0	0	0	0	0	0	0	1	0
CSP	A16	Open	2018-06-20	600	1	2	CSWA	Chestnut-sided Warbler	0	0	1	0	0	0	1	0	0	0	1	0
CSP	A16	Open	2018-06-20	600	1	2	BAOR	Baltimore oriole	0	0	0	0	0	0	0	0	0	1	0	0
PBO	A9	Open	2018-06-20	536	1	3	BHCO	Brown-headed Cowbird	1	0	0	0	1	0	0	0	0	0	0	0
PBO	A9	Open	2018-06-20	536	1	3	SOSP	Song Sparrow	1	1	0	0	1	2	0	0	2	1	0	0
PBO	A9	Open	2018-06-20	536	1	3	NOCA	Northern cardinal	0	1	0	0	1	1	0	0	0	1	0	0
PBO	A9	Open	2018-06-20	536	1	3	CHSP	Chipping Sparrow	1	0	0	0	0	1	0	0	0	0	0	0
PBO	A9	Open	2018-06-20	536	1	3	GCFL	Great-crested Flycatcher	1	0	0	0	0	0	0	0	0	0	0	0
PBO	A9	Open	2018-06-20	536	1	3	AMRE	American Redstart	0	0	0	0	0	0	0	0	0	2	0	0
PBO	A9	Open	2018-06-20	536	1	3	RWBL	Red-winged Blackbird	2	0	0	0	0	0	0	0	0	0	0	0
PBO	A9	Open	2018-06-20	536	1	3	YBSA	Yellow-bellied Sapsucker	0	0	0	0	1	0	0	0	0	0	0	0
PBO	A9	Open	2018-06-20	536	1	3	REVI	Red-eyed Vireo	0	0	0	0	0	0	0	0	0	1	0	0
PBO	A9	Open	2018-06-20	536	1	3	VEER	Veery	0	0	0	0	0	0	0	0	0	0	0	0
PBO	A9	Open	2018-06-20	536	1	3	VEER	Veery	0	0	0	0	0	0	0	0	0	1	0	0
PBO	A9	Open	2018-06-20	536	1	3	COGR	Common Grackle	0	0	0	0	0	2	0	0	0	0	0	0
PBO	A9	Open	2018-06-20	536	1	3	COYE	Common Yellowthroat	0	1	0	0	0	1	0	0	1	0	0	0
PBO	A9	Open	2018-06-20	536	1	3	CEDW	Cedar Waxwing	3	0	0	0	1	0	0	0	0	0	0	0
PBO	A9	Open	2018-06-20	536	1	3	AMGO	American Goldfinch	2	0	0	0	2	1	0	0	2	2	0	0
PBO	A9	Open	2018-06-20	536	1	3	INBU	Indigo Bunting	0	1	0	0	0	0	0	0	0	0	0	0
VS	38	Forest	2018-06-21	540	1	3	OVEN	Ovenbird	1	0	0	0	1	0	0	0	2	0	0	0
VS	38	Forest	2018-06-21	540	1	3	AMCR	American Crow	2	1	0	0	0	0	0	0	0	0	0	0
VS	38	Forest	2018-06-21	540	1	3	REVI	Red-eyed Vireo	0	1	0	0	0	0	0	0	0	0	0	0
RC	A1	Open	2018-06-21	550	1	3	CEDW	Cedar Waxwing	1	0	0	0	1	0	0	0	0	1	0	0
RC	A1	Open	2018-06-21	550	1	3	AMGO	American Goldfinch	0	1	0	0	0	1	0	0	0	1	0	0
RC	A1	Open	2018-06-21	550	1	3	SOSP	Song Sparrow	0	1	0	0	0	1	0	0	0	1	0	0
RC	A1	Open	2018-06-21	550	1	3	COYE	Common Yellowthroat	0	1	0	0	0	1	0	0	0	1	0	0
RC	A1	Open	2018-06-21	550	1	3	VEER	Veery	0	0	0	0	0	0	1	0	0	0	0	0
RC	A1	Open	2018-06-21	550	1	3	RBGR	Rose-breasted Grosbeak	0	0	0	0	0	0	1	0	0	0	0	0
RC	A1	Open	2018-06-21	550	1	3	INBU	Indigo Bunting	0	0	0	0	0	0	0	0	0	1	0	0
PBO	A2	Open	2018-06-21	642	1	4	HOWR	House Wren	1	0	0	0	1	0	0	0	1	0	0	0
PBO	A2	Open	2018-06-21	642	1	4	COYE	Common Yellowthroat	0	1	0	0	0	0	0	0	0	0	0	0
PBO	A2	Open	2018-06-21	642	1	4	CEDW	Cedar Waxwing	0	3	0	0	0	0	0	0	0	0	0	0
PBO	A2	Open	2018-06-21	642	1	4	PHVI	Philadelphia vireo	1	0	0	0	0	1	0	0	0	0	0	0
PBO	A2	Open	2018-06-21	642	1	4	AMRE	American Redstart	0	2	0	0	1	0	0	0	0	0	0	0
PBO	A2	Open	2018-06-21	642	1	4	SOSP	Song Sparrow	0	0	1	0	0	0	0	0	0	0	0	0
PBO	A2	Open	2018-06-21	642	1	4	VEER	Veery	1	0	0	0	1	0	0	0	1	1	0	0
PBO	A2	Open	2018-06-21	642	1	4	CSWA	Chestnut-sided Warbler	0	0	0	0	0	0	0	0	1	0	0	0
JB	A3	Open	2018-06-21	540	1	3	BCCH	Black-capped Chickadee	2	1	0	0	2	0	0	0	2	1	0	0
JB	A3	Open	2018-06-21	540	1	3	EAWP	Eastern Wood-Pewee	0	1	0	0	0	1	0	0	0	0	0	0
JB	A3	Open	2018-06-21	540	1	3	AMRE	American Redstart	1	1	0	0	0	0	0	0	0	1	0	0
JB	A3	Open	2018-06-21	540	1	3	VEER	Veery	0	1	0	0	0	1	0	0	0	0	0	0
JB	A3	Open	2018-06-21	540	1	3	LEFL	Least Flycatcher	1	0	0	0	1	0	0	0	1	0	0	0
JB	A3	Open	2018-06-21	540	1	3	CEDW	Cedar Waxwing	1	0	0	0	1	0	0	0	0	0	0	0
JB	A3	Open	2018-06-21	540	1	3	OVEN	Ovenbird	0	0	0	0	0	0	0	0	0	1	0	0
JB	A3	Open	2018-06-21	540	1	3	AMGO	American Goldfinch	0	0	0	0	0	0	0	0	1	2	0	0
JB	A3	Open	2018-06-21	550	1	3	REVI	Red-eyed Vireo	0	0	0	0	0	0	0	0	0	2	0	0
JB	A3	Open	2018-06-21	550	1	3	BTNW	Black-throated Green Warbler	0	0	0	0	0	0	0	0	1	0	0	0
JB	A3	Open	2018-06-21	550	1	3	INBU	Indigo Bunting	0	0	0	0	0	0	0	0	0	0	0	0
JB	A3	Open	2018-06-21	550	1	3	CEDW	Cedar Waxwing	0	0	0	0	0	0	0	0	0	0	0	0
CSP	1	Forest	2018-06-22	930	1	1	CHSW	Chimey swift	3	0	0	0	3	0	0	0	0	0	0	0
CSP	1	Forest	2018-06-22	930	1	1	PIWO	Pileated Woodpecker	2	0	0	0	0	2	0	0	0	2	0	0
CSP	1	Forest	2018-06-22	930	1	1	AMRO	American Robin	2	1	0	0	0	3	0	0	0	3	0	0
CSP	1	Forest	2018-06-22	930	1	1	BCCH	Black-capped Chickadee	0	0	0	0	0	2	0	0	0	2	0	0
CSP	1	Forest	2018-06-22	930	1	1	REVI	Red-eyed Vireo	1	0	0	0	1	0	0	0	1	0	0	0
CSP	1	Forest	2018-06-22	930	1	1	EAWP	Eastern Wood-Pewee	0	0	0	0	0	0	0	0	2	0	0	0
CSP	1	Forest	2018-06-22	930	1	1	GCFL	Great-crested Flycatcher	0	0	0	0	0	0	0	0	1	0	0	0
CSP	1	Forest	2018-06-22	930	1	1	DOWO	Downy Woodpecker	0	0	0	0	0	0	0	0	1	0	0	0
RC	2	Forest	2018-06-22	938	1	0	TUVU	Turkey Vulture	2	0	0	0	1	0	0	0	1	0	0	0
RC	2	Forest	2018-06-22	938	1	0	BAOW	Barred Owl	1	0	0	0	0	0	0	0	0	0	0	0
RC	2	Forest	2018-06-22	938	1	0	BTNW	Black-throated Green Warbler	0	1	0	0	0	1	0	0	0	1	0	0
RC	2	Forest	2018-06-22	938	1	0	BWHA	Broad-winged Hawk	0	0	1	0	0	0	0	0	0	0	0	0
RC	2	Forest	2018-06-22	938	1	0	REVI	Red-eyed Vireo	0	0	1	0	0	0	1	0	0	0	0	0
RC	2	Forest	2018-06-22	938	1	0	EAWP	Eastern Wood-Pewee	0	0	0	0	0	0	1	0	0	0	1	0
RC	2	Forest	2018-06-22	938	1	0	AMGO	American Goldfinch	0	0	0	0	0	1	0	0	0	1	0	0
RC	2	Forest	2018-06-22	938	1	0	HETH	Hermit Thrush	0	0	0	0	1	0	0	0	0	0	0	0
RC	2	Forest	2018-06-22	938	1	0	GCFL	Great-crested Flycatcher	0	0	0	0	0	0	0	0	0	0	1	0
VS	7	Forest	2018-06-22	1000	1	1	RBGU	Ring-billed Gull	0	1	0	0	0	0	0	0	0	0	0	0
VS	7	Forest	2018-06-22	1000	1	1	YSFL	Northern Flicker	0	1	0	0	0	0	0	0	0	1	0	0
VS	7	Forest	2018-06-22	1000	1	1	BTNW	Black-throated Green Warbler	2	0	0	0	1	0	0	0	0	1	0	0
VS	7	Forest	2018-06-22	1000	1	1	BLJA	Blue Jay	1	0	0	0	0	0	0	0	0	0	0	0
VS	7	Forest	2018-06-22	1000	1	1	DOWO	Downy Woodpecker	0	1	0	0	1	0	0	0	1	0	0	0
VS	7	Forest	2018-06-22	1000	1	1	REVI	Red-eyed Vireo	1	0	0	0	1	0	0	0	0	0	0	0
VS	7	Forest	2018-06-22	1000	1	1	SCTA	Scarlet Tanager	1	0	0	0	1	0	0	0	0	0	0	0
VS	7	Forest	2018-06-22	1000	1	1	VEER	Veery	1	0	0	0	1	0	0	0	0	0	0	0
VS	7	Forest	2018-06-22	1000	1	1	CEDW	Cedar Waxwing	0	1	0	0	0	0	1	0	0	1	0	0
AD	9	Forest	2018-06-22	707	1	0	SCTA	Scarlet Tanager	0	1	0	0	0	1	1	0	0	0	0	0
AD	9	Forest	2018-06-22	707	1	0	YBSA	Yellow-bellied Sapsucker	0	1	0	0	0	1	0	0	0	0	0	0
AD	9	Forest	2018-06-22	707	1	0	REVI	Red-eyed Vireo	0	1	1	0	0	0	0	0	0	1	1	0
AD	9	Forest	2018-06-22	707	1	0	AMRE	American Redstart	0	1	0	0	1	0	0	0	0	1	0	0
AD	9	Forest	2018-06-22	707	1	0	GCFL	Great-crested Flycatcher	0	1	0	0	0	0	1	0	0	0	0	0
AD	9	Forest	2018-06-22	707	1	0	SCJU	Dark-eyed Junco	1	0	0	0	0	1	0	0	1	0	0	0
AD	9	Forest	2018-06-22	707	1	0	EAWP	Eastern Wood-Pewee	0	0	1	0	0	0	0	0	0	0	0	0
AD	9	Forest	2018-06-22	707	1	0	BHVI	Blue-headed Vireo	0	1	0	0	0	0	0	0	1	0	0	0
AD	9	Forest	2018-06-22	707	1	0	BAWW	Black and white Warbler	0	0	0	0	0	0	0	0	1	0	0	0
AD	9	Forest	2018-06-22	707	1	0	OVEN	Ovenbird	0	0	0	0	0	0	0	0	0	0	0	1
AD	9	Forest	2018-06-22	707	1	0	BTNW	Black-throated Green Warbler	0	0	0	0	0	0	0	0	0	0	1	0
AD	11	Forest	2018-06-22	639	1	0	EAWP	Eastern Wood-Pewee	0	1	0	0	0	1	0	0	0	1	0	0
AD	11	Forest	2018-06-22	639	1	0	AMRE	American Redstart	0	1	0	0	0	1	0	0	0	0	0	0
AD	11	Forest	2018-06-22	639	1	0	OVEN	Ovenbird	0	0	1	0	0	0	1	1	0	0	0	0
AD	11	Forest	2018-06-22	639	1	0	LEFL	Least Flycatcher	0	1	0	0	0	1	0	0	0	2	0	0
AD	11	Forest	2018-06-22	639	1	0	BLBW	Blackburnian Warbler	0	1	0	0	0	1	0	0	0	1	0	0
AD	11	Forest	2018-06-22	639	1	0	GCFL	Great-crested Flycatcher	0	0	1	0	0	0	0	0	0	0	0	0
AD	11	Forest	2018-06-22	639	1	0	REVI	Red-eyed Vireo	0	1	1	0	0	1	1	0	0	1	1	0
AD	11	Forest	2018-06-22	639	1	0	WBNU	White-breasted Nuthatch	0	0	1	0	0	1	0	0	0	0	0	0
AD	11	Forest	2018-06-22	639	1	0	BCCH	Black-capped Chickadee	0	0	0	0	2	0	0	0	0	0	0	0
AD	11	Forest	2018-06-22	639	1	0	BLJA	Blue Jay	0	0	0	0	1	0	0	0	0	0	0	0
AD	11	Forest	2018-06-22	639	1	0	DOWO	Downy Woodpecker	0	0	0	0	1	1	0	0	0	0	0	0
AD	11	Forest	2018-06-22	639	1	0	BTNW	Black-throated Green Warbler	0	0	0	0	0	1	0	0	1	1	0	0
AD	11	Forest	2018-06-22	639	1	0	AMGO	American Goldfinch	0	0	0	0	0	0	0	0	0	1	0	0
JB	21	Forest	2018-06-22	950	2	2	EAWP	Eastern Wood-Pewee	1	0	0	0	1	0	0	0	0	0	1	0
JB	21	Forest	2018-06-22	950	2	2	REVI	Red-eyed Vireo	1	1	0	0	0	2	0	0	0	1	0	0
JB	21	Forest	2018-06-22	950	2	2	OVEN	Ovenbird	1	0	0	0	1	0	0	0	0	2	0	0
JB	21	Forest	2018-06-22	950	2	2	CEDW	Cedar Waxwing	0	1	0	0	0	1	0	0	0	0	0	0
JB	21	Forest	2018-06-22	950	2	2	HAWO	Hairy Woodpecker	0	0	0	0	2	0	0	0	2	0	0	0
JB	21	Forest	2018-06-22	950	2	2	AMGO	American Goldfinch	0	0	0	0	0	0	0	0	0	2	0	0
JB	21	Forest	2018-06-22	950	2	2	YBSA	Yellow-bellied Sapsucker	0	0	0	0	0	0	0	0	1	0	0	0
AD	23	Forest	2018-06-22	805	1	0	BTNW	Black-throated Green Warbler	1	1	0	0	1	1	0	0	0	2	0	0
AD	23	Forest	2018-06-22	805	1	0	REVI	Red-eyed Vireo	0	1	0	1	0	1	1	0	0	1	1	0
AD	23	Forest	2018-06-22	805	1	0	EAWP	Eastern Wood-Pewee	0	0	1	0	0	0	1	0	0	0	1	0
AD	23	Forest	2018-06-22	805	1	0	OVEN	Ovenbird	0	0	1	0	0	0	0	1	0	0	0	1
AD	23	Forest	2018-06-22	805	1	0	BCCH	Black-capped Chickadee	0	2	0	0	0	2	0	0	0	0	0	0
AD	23	Forest	2018-06-22	805	1	0	YBSA	Yellow-bellied Sapsucker	0	0	0	0	1	0	0	0	0	0	0	0
AD	23	Forest	2018-06-22	805	1	0	HETH	Hermit Thrush	0	0	0	0	0	1	0	0	0	1	0	0
AD	23	Forest	2018-06-22	805	1	0	AMRE	American Redstart	0	0	0	0	0	1	0	0	0	1	0	0
AD	23	Forest	2018-06-22	805	1	0	BTBW	Black-throated Blue Warbler	0	0	0	0	0	1	0	0	0	1	0	0
AD	23	Forest	2018-06-22	805	1	0	AMGO	American Goldfinch	0	0	0	0	0	0	0	0	0	1	0	0
AD	23	Forest	2018-06-22	805	1	0	GCFL	Great-crested Flycatcher	0	0	0	0	0	0	0	0	0	1	0	0
AD	26	Forest	2018-06-22	944	1	2	REVI	Red-eyed Vireo	1	1	0	0	0	1	2	0	0	1	2	0
AD	26	Forest	2018-06-22	944	1	2	AMRE	American Redstart	0	1	0	0	0	0	1	0	0	0	1	0
AD	26	Forest	2018-06-22	944	1	2	OVEN	Ovenbird	0	0	1	0	0	0	1	0	1	0	0	0
AD	26	Forest	2018-06-22	944	1	2	SOSP	Song Sparrow	0	0	1	0	0	0	0	0	0	0	1	0
AD	26	Forest	2018-06-22	944	1	2	HAWO	Hairy Woodpecker	1	0	0	0	0	0	0	0	0	0	0	0
AD	26	Forest	2018-06-22	944	1	2	BCCH	Black-capped Chickadee	0	1	0	0	0	0	0	0	0	1	0	0
AD	26	Forest	2018-06-22	944	1	2	AMGO	American Goldfinch	0	0	0	0	0	1	0	0	0	0	0	0
AD	26	Forest	2018-06-22	944	1	2	COYE	Common Yellowthroat	0	0	0	0	0	0	1	0	0	0	1	0
AD	26	Forest	2018-06-22	944	1	2	YEWA	Yellow Warbler	0	0	0	0	0	0	0	0	0	0	1	0
AD	26	Forest	2018-06-22	944	1	2	HETH	Hermit Thrush	0	0	0	0	0	0	0	0	0	1	0	0
PBO	34	Forest	2018-06-22	935	1	3	WBNU	White-breasted Nuthatch	1	0	0	0	0	1	0	0	0	0	0	0
PBO	34	Forest	2018-06-22	935	1	3	BCCH	Black-capped Chickadee	0	4	1	0	0	3	1	0	1	4	0	0
PBO	34	Forest	2018-06-22	935	1	3	AMGO	American Goldfinch	0	1	0	0	0	2	0	0	1	0	0	0
PBO	34	Forest	2018-06-22	935	1	3	EAWP	Eastern Wood-Pewee	0	0	1	0	0	0	1	0	0	1	0	0
PBO	34	Forest	2018-06-22	935	1	3	BTNW	Black-throated Green Warbler	0	0	0	0	0	1	0	0	1	0	0	0
PBO	34	Forest	2018-06-22	935	1	3	REVI	Red-eyed Vireo	0	0	0	0	0	1	0	0	1	0	0	0
PBO	34	Forest	2018-06-22	935	1	3	CEDW	Cedar Waxwing	0	0	0	0	0	1	0	0	0	0	0	0
PBO	34	Forest	2018-06-22	935	1	3	PIWO	Pileated Woodpecker	0	0	0	0	0	0	1	0	0	0	0	0
PBO	34	Forest	2018-06-22	935	1	3	NOCA	Northern cardinal	0	0	0	0	0	0	0	0	0	0	1	0
JB	25	Forest	2018-06-25	530	4	3	BTNW	Black-throated Green Warbler	1	0	0	0	0	1	0	0	0	0	0	0
JB	25	Forest	2018-06-25	530	4	3	REVI	Red-eyed Vireo	0	0	0	0	0	1	0	0	0	1	0	0
JB	25	Forest	2018-06-25	530	4	3	OVEN	Ovenbird	0	0	0	0	0	0	0	0	0	0	0	0
JB	25	Forest	2018-06-25	530	4	3	BCCH	Black-capped Chickadee	0	0	0	0	1	0	0	0	0	2	0	0
JB	25	Forest	2018-06-25	530	4	3	HETH	Hermit Thrush	1	0	1	0	0	0	0	0	0	0	0	0
JB	25	Forest	2018-06-25	530	4	3	VEER	Veery	0	0	0	0	0	1	0	0	1	0	0	0
JB	25	Forest	2018-06-25	530	4	3	EAWP	Eastern Wood-Pewee	0	0	0	0	0	1	0	0	0	1	0	0
JB	25	Forest	2018-06-25	530	4	3	BAWW	Black and white Warbler	0	0	0	0	0	0	0	0	0	1	0	0
JB	25	Forest	2018-06-25	530	4	3	CEDW	Cedar Waxwing	0	0	0	0	2	0	0	0	0	0	0	0
JB	25	Forest	2018-06-25	530	4	3	HAWO	Hairy Woodpecker	0	0	0	0	0	0	0	0	1	0	0	0
CSP	A5	Open	2018-06-25	600	4	3	EAPH	Eastern Phoebe	2	0	0	0	2	0	0	0	2	0	0	0
RC	A6	Open	2018-06-25	535	3	1	INBU	Indigo Bunting	0	1	0	0	0	0	0	0	0	0	0	0
RC	A6	Open	2018-06-25	535	3	1	AMGO	American Goldfinch	1	0	0	0	0	0	0	0	0	0	0	0
RC	A6	Open	2018-06-25	535	3	1	OVEN	Ovenbird	0	1	0	0	0	1	0	0	0	0	0	0
RC	A6	Open	2018-06-25	535	3	1	BTNW	Black-throated Green Warbler	0	0	1	0	0	0	0	0	0	0	0	0
RC	A6	Open	2018-06-25	535	3	1	SOSP	Song Sparrow	0	1	0	0	0	1	0	0	0	1	0	0
RC	A6	Open	2018-06-25	535	3	1	COYE	Common Yellowthroat	0	1	0	0	0	0	0	0	0	0	0	0
RC	A6	Open	2018-06-25	535	3	1	AMRO	American Robin	0	0	1	0	0	0	0	0	0	0	0	0
RC	A6	Open	2018-06-25	535	3	1	CEDW	Cedar Waxwing	2	0	0	0	0	0	0	0	0	1	0	0
RC	A6	Open	2018-06-25	535	3	1	HETH	Hermit Thrush	0	0	0	0	0	0	1	0	0	0	0	0
RC	A6	Open	2018-06-25	535	3	1	AMGO	American Goldfinch	0	0	0	0	0	1	0	0	0	1	0	0
RC	A6	Open	2018-06-25	535	3	1	INBU	Indigo Bunting	0	0	0	0	0	1	0	0	0	0	0	0
RC	A6	Open	2018-06-25	535	3	1	BCCH	Black-capped Chickadee	0	0	0	0	0	0	0	0	0	4	0	0
PBO	A8	Open	2018-06-25	541	2	0	WOTH	Wood Thrush	1	1	0	0	0	0	0	0	0	2	0	0
PBO	A8	Open	2018-06-25	541	2	0	BAWW	Black and white Warbler	1	0	0	0	1	0	0	0	1	0	0	0
PBO	A8	Open	2018-06-25	541	2	0	CHSP	Chipping Sparrow	1	0	0	0	1	0	0	0	1	0	0	0
PBO	A8	Open	2018-06-25	541	2	0	BTNW	Black-throated Green Warbler	0	1	0	0	0	1	0	0	0	0	1	0
PBO	A8	Open	2018-06-25	541	2	0	REVI	Red-eyed Vireo	1	0	0	0	1	2	0	0	1	2	0	0
PBO	A8	Open	2018-06-25	541	2	0	OVEN	Ovenbird	0	1	0	0	0	1	0	0	0	0	1	0
PBO	A8	Open	2018-06-25	541	2	0	AMGO	American Goldfinch	0	0	0	0	0	1	0	0	0	2	0	0
VS	27	Forest	2018-06-26	530	2	2	PIWO	Pileated Woodpecker	1	0	0	0	0	1	0	0	0	1	0	0
VS	27	Forest	2018-06-26	530	2	2	REVI	Red-eyed Vireo	1	0	0	0	2	0	0	0	2	0	0	0
VS	27	Forest	2018-06-26	530	2	2	WOTH	Wood Thrush	1	1	0	0	1	0	0	0	0	0	0	0
VS	27	Forest	2018-06-26	530	2	2	VEER	Veery	1	0	0	0	1	0	0	0	2	0	0	0
VS	27	Forest	2018-06-26	530	2	2	BCCH	Black-capped Chickadee	0	1	0	0	0	0	0	0	0	0	1	0
VS	27	Forest	2018-06-26	530	2	2	AMCR	American Crow	0	0	0	0	2	0	0	0	1	0	0	0
VS	27	Forest	2018-06-26	530	2	2	YSFL	Northern Flicker	0	0	0	0	1	0	0	0	0	0	0	0
PBO	28	Forest	2018-06-26	549	1	1	REVI	Red-eyed Vireo	0	2	0	0	0	2	0	0	1	0	1	0
PBO	28	Forest	2018-06-26	549	1	1	OVEN	Ovenbird	0	1	0	0	0	1	0	0	0	1	0	0
PBO	28	Forest	2018-06-26	549	1	1	BTNW	Black-throated Green Warbler	0	1	0	0	1	0	0	0	1	0	0	0
PBO	28	Forest	2018-06-26	549	1	1	EAWP	Eastern Wood-Pewee	2	1	0	0	1	0	0	0	0	1	0	0
PBO	28	Forest	2018-06-26	549	1	1	BCCH	Black-capped Chickadee	0	3	0	0	0	1	0	0	2	0	0	0
PBO	28	Forest	2018-06-26	549	1	1	GCFL	Great-crested Flycatcher	1	1	0	0	0	0	0	0	0	0	1	0
PBO	28	Forest	2018-06-26	549	1	1	AMCR	American Crow	2	0	1	0	0	0	0	0	0	0	0	0
PBO	28	Forest	2018-06-26	549	1	1	RBNU	Red-breasted nuthatch	0	1	0	0	0	1	0	0	0	1	0	0
PBO	28	Forest	2018-06-26	549	1	1	AMGO	American Goldfinch	0	0	0	0	0	1	0	0	0	1	0	0
PBO	28	Forest	2018-06-26	549	1	1	YSFL	Northern Flicker	0	0	0	0	0	0	0	1	0	0	0	0
PBO	28	Forest	2018-06-26	549	1	1	WIWR	Winter Wren	0	0	0	0	0	0	0	1	0	0	1	0
PBO	28	Forest	2018-06-26	549	1	1	HETH	Hermit Thrush	0	0	0	0	0	0	0	0	0	1	0	0
PBO	28	Forest	2018-06-26	549	1	1	BLBW	Blackburnian Warbler	0	0	0	0	0	0	0	0	0	0	1	0
RC	30	Forest	2018-06-26	535	1	0	REVI	Red-eyed Vireo	0	1	0	0	0	1	1	0	0	0	0	0
RC	30	Forest	2018-06-26	535	1	0	BTNW	Black-throated Green Warbler	0	1	0	0	0	0	1	0	0	1	0	0
RC	30	Forest	2018-06-26	535	1	0	HETH	Hermit Thrush	0	1	0	0	0	0	0	0	0	0	0	0
RC	30	Forest	2018-06-26	535	1	0	BCCH	Black-capped Chickadee	0	1	0	0	0	1	1	0	0	1	1	0
RC	30	Forest	2018-06-26	535	1	0	PIWO	Pileated Woodpecker	0	0	0	0	0	0	1	0	0	0	0	0
RC	30	Forest	2018-06-26	535	1	0	EAWP	Eastern Wood-Pewee	0	0	0	0	0	0	1	0	0	0	1	0
RC	30	Forest	2018-06-26	535	1	0	OVEN	Ovenbird	0	0	0	0	0	0	1	0	0	1	0	0
RC	30	Forest	2018-06-26	535	1	0	PIWO	Pileated Woodpecker	0	0	0	0	0	0	1	0	0	0	0	0
RC	30	Forest	2018-06-26	535	1	0	GCFL	Great-crested Flycatcher	0	0	0	0	0	0	0	0	0	1	0	0
JB	31	Forest	2018-06-26	530	2	1	BAOW	Barred Owl	2	0	0	0	2	0	0	0	2	0	0	0
JB	36	Forest	2018-06-26	540	1	0	OVEN	Ovenbird	1	0	0	0	1	0	0	0	1	0	1	0
JB	36	Forest	2018-06-26	540	1	0	REVI	Red-eyed Vireo	1	1	1	0	0	2	1	0	1	1	0	0
JB	36	Forest	2018-06-26	540	1	0	VEER	Veery	0	0	1	0	0	0	0	0	0	0	0	0
JB	36	Forest	2018-06-26	540	1	0	PIWO	Pileated Woodpecker	0	1	0	0	0	0	1	0	0	0	0	1
JB	36	Forest	2018-06-26	540	1	0	GCFL	Great-crested Flycatcher	0	0	1	0	1	0	0	0	1	0	0	0
JB	36	Forest	2018-06-26	540	1	0	BTNW	Black-throated Green Warbler	1	0	0	0	2	1	0	0	1	1	0	0
JB	36	Forest	2018-06-26	540	1	0	EAWP	Eastern Wood-Pewee	0	1	0	0	0	1	0	0	0	0	1	0
JB	36	Forest	2018-06-26	540	1	0	AMGO	American Goldfinch	0	0	0	0	2	0	0	0	1	0	0	0
JB	36	Forest	2018-06-26	540	1	0	AMCR	American Crow	0	0	0	0	0	0	0	1	0	0	1	1
JB	36	Forest	2018-06-26	540	1	0	BCCH	Black-capped Chickadee	0	0	0	0	0	0	0	0	0	0	1	0
CSP	A7	Open	2018-06-26	530	0	3	WOTH	Wood Thrush	0	0	1	0	0	0	0	0	0	0	0	0
CSP	A7	Open	2018-06-26	530	0	3	GCFL	Great-crested Flycatcher	0	1	0	0	1	0	0	0	0	1	0	0
CSP	A7	Open	2018-06-26	530	0	3	BAWW	Black and white Warbler	1	0	0	0	0	1	0	0	0	1	0	0
CSP	A7	Open	2018-06-26	530	0	3	OVEN	Ovenbird	0	0	1	0	0	1	0	0	0	0	0	0
CSP	A7	Open	2018-06-26	530	0	3	CEDW	Cedar Waxwing	0	2	0	0	0	0	1	0	0	0	0	0
CSP	A7	Open	2018-06-26	530	0	3	AMGO	American Goldfinch	1	1	0	0	0	1	0	0	0	0	0	0
CSP	A7	Open	2018-06-26	530	0	3	AMRE	American Redstart	1	1	0	0	2	0	0	0	1	0	0	0
CSP	A7	Open	2018-06-26	530	0	3	RBNU	Red-breasted nuthatch	1	0	0	0	0	0	0	0	0	0	0	0
CSP	A7	Open	2018-06-26	530	0	3	PIWO	Pileated Woodpecker	0	0	1	0	0	0	0	0	0	0	0	1
CSP	A7	Open	2018-06-26	530	0	3	REVI	Red-eyed Vireo	0	2	0	0	0	1	0	0	0	1	0	0
CSP	A7	Open	2018-06-26	530	0	3	CHSP	Chipping Sparrow	0	1	0	0	2	0	0	0	2	0	0	0
CSP	A7	Open	2018-06-26	530	0	3	YBSA	Yellow-bellied Sapsucker	0	0	1	0	0	1	0	0	0	0	1	0
CSP	29	Forest	2018-06-27	600	1	1	BCCH	Black-capped Chickadee	1	2	0	0	3	0	0	0	0	3	0	0
CSP	29	Forest	2018-06-27	600	1	1	AMGO	American Goldfinch	0	2	0	0	0	2	0	0	0	2	0	0
CSP	29	Forest	2018-06-27	600	1	1	SCTA	Scarlet Tanager	0	1	0	0	1	0	0	0	1	0	0	0
CSP	29	Forest	2018-06-27	600	1	1	OVEN	Ovenbird	1	1	0	0	2	0	0	0	2	0	0	0
CSP	29	Forest	2018-06-27	600	1	1	BLBW	Blackburnian Warbler	0	0	1	0	0	1	0	0	0	1	0	0
CSP	29	Forest	2018-06-27	600	1	1	REVI	Red-eyed Vireo	1	1	0	0	0	2	0	0	2	0	0	0
CSP	29	Forest	2018-06-27	600	1	1	EAWP	Eastern Wood-Pewee	0	0	0	0	0	0	0	0	0	0	1	0
CSP	29	Forest	2018-06-27	600	1	1	HETH	Hermit Thrush	0	1	0	0	1	0	0	0	1	0	0	0
CSP	29	Forest	2018-06-27	600	1	1	GCFL	Great-crested Flycatcher	1	1	0	0	1	1	0	0	0	0	2	0
CSP	29	Forest	2018-06-27	600	1	1	BTNW	Black-throated Green Warbler	0	2	0	0	0	2	0	0	0	2	0	0
CSP	29	Forest	2018-06-27	600	1	1	WBNU	White-breasted Nuthatch	1	0	0	0	1	0	0	0	1	0	0	0
CSP	29	Forest	2018-06-27	600	1	1	DOWO	Downy Woodpecker	1	0	0	0	0	0	1	0	0	0	0	0
JB	31	Forest	2018-06-27	530	2	1	REVI	Red-eyed Vireo	1	0	0	0	1	0	0	0	0	1	1	0
JB	31	Forest	2018-06-27	530	2	1	EAWP	Eastern Wood-Pewee	0	1	0	0	1	0	0	0	1	0	0	0
JB	31	Forest	2018-06-27	530	2	1	DOWO	Downy Woodpecker	0	0	1	0	0	0	0	0	0	0	0	0
JB	31	Forest	2018-06-27	530	2	1	YSFL	Northern Flicker	0	0	1	0	0	0	0	0	0	0	0	0
JB	31	Forest	2018-06-27	530	2	1	WBNU	White-breasted Nuthatch	0	2	0	0	0	2	0	0	0	2	0	0
JB	31	Forest	2018-06-27	530	2	1	YBSA	Yellow-bellied Sapsucker	1	0	0	0	1	0	0	0	1	0	0	0
JB	31	Forest	2018-06-27	530	2	1	BTNW	Black-throated Green Warbler	1	0	0	0	1	0	0	0	1	0	0	0
JB	31	Forest	2018-06-27	530	2	1	HETH	Hermit Thrush	0	0	0	0	1	0	0	0	0	0	0	0
JB	31	Forest	2018-06-27	530	2	1	NOCA	Northern cardinal	0	0	0	0	0	1	0	0	0	1	0	0
JB	31	Forest	2018-06-27	530	2	1	LEFL	Least Flycatcher	0	0	0	0	0	0	0	0	1	0	0	0
PBO	A11	Open	2018-06-27	519	2	0	CEDW	Cedar Waxwing	2	0	0	0	0	0	0	0	0	0	0	0
PBO	A11	Open	2018-06-27	519	2	0	REVI	Red-eyed Vireo	1	2	0	0	1	1	0	0	0	1	0	0
PBO	A11	Open	2018-06-27	519	2	0	WIWR	Winter Wren	0	1	0	0	0	1	0	0	0	1	0	0
PBO	A11	Open	2018-06-27	519	2	0	NOCA	Northern cardinal	0	0	1	0	0	1	0	0	0	0	0	0
PBO	A11	Open	2018-06-27	519	2	0	AMGO	American Goldfinch	0	2	0	0	0	1	0	0	3	2	0	0
PBO	A11	Open	2018-06-27	519	2	0	COYE	Common Yellowthroat	0	0	1	0	0	0	0	0	0	0	1	0
PBO	A11	Open	2018-06-27	519	2	0	AMRE	American Redstart	0	0	1	0	0	1	0	0	0	0	0	0
PBO	A11	Open	2018-06-27	519	2	0	SOSP	Song Sparrow	0	1	0	0	2	0	0	0	2	0	0	0
PBO	A11	Open	2018-06-27	519	2	0	AMCR	American Crow	0	5	0	0	0	5	0	0	1	0	0	0
PBO	A11	Open	2018-06-27	519	2	0	EAPH	Eastern Phoebe	1	0	0	0	0	0	0	0	0	0	0	0
PBO	A11	Open	2018-06-27	519	2	0	BCCH	Black-capped Chickadee	0	0	0	0	1	0	0	0	0	1	1	0
PBO	A11	Open	2018-06-27	519	2	0	HEGU	Herring Gull	0	0	0	0	0	1	0	0	0	0	0	0
PBO	A11	Open	2018-06-27	519	2	0	SCJU	Dark-eyed Junco	0	0	0	0	0	0	0	0	0	1	1	0
PBO	A11	Open	2018-06-27	519	2	0	GCFL	Great-crested Flycatcher	0	0	0	0	0	0	0	0	0	1	1	0
PBO	A11	Open	2018-06-27	519	2	0	EAKI	Eastern Kingbird	0	0	0	0	0	1	0	0	1	0	0	0
PBO	A11	Open	2018-06-27	519	2	0	PIWA	Pine warbler	0	1	0	0	0	0	0	0	0	0	0	0
VS	A12	Open	2018-06-27	510	1	0	CEDW	Cedar Waxwing	0	0	0	0	0	0	0	0	1	0	0	0
VS	A12	Open	2018-06-27	510	1	0	AMCR	American Crow	1	1	0	0	0	0	0	0	0	0	0	0
VS	A12	Open	2018-06-27	510	1	0	BLJA	Blue Jay	1	0	0	0	0	0	0	0	0	0	0	0
VS	A12	Open	2018-06-27	510	1	0	AMGO	American Goldfinch	1	0	0	0	1	0	0	0	0	0	0	0
VS	A12	Open	2018-06-27	510	1	0	REVI	Red-eyed Vireo	1	0	0	0	1	0	0	0	1	0	0	0
VS	A12	Open	2018-06-27	510	1	0	NOCA	Northern cardinal	1	0	0	0	0	0	0	0	0	0	0	0
VS	A12	Open	2018-06-27	510	1	0	EAWP	Eastern Wood-Pewee	0	1	0	0	0	0	0	0	0	0	0	0
VS	A12	Open	2018-06-27	510	1	0	AMRO	American Robin	1	0	0	0	0	0	0	0	1	0	0	0
VS	A12	Open	2018-06-27	510	1	0	YBSA	Yellow-bellied Sapsucker	0	0	0	0	0	0	0	0	1	0	0	0
VS	A12	Open	2018-06-27	510	1	0	CHSP	Chipping Sparrow	0	0	0	0	0	0	0	0	1	0	0	0
VS	A12	Open	2018-06-27	510	1	0	SCJU	Dark-eyed Junco	1	0	0	0	1	0	0	0	1	0	0	0
VS	A12	Open	2018-06-27	510	1	0	PUFI	Purple Finch	0	0	0	0	0	0	0	0	1	0	0	0
CSP	22	Forest	2018-06-29	545	3	1	WOTH	Wood Thrush	1	0	0	0	1	0	0	0	1	0	0	0
CSP	22	Forest	2018-06-29	545	3	1	VEER	Veery	0	1	0	0	1	0	0	0	1	0	0	0
CSP	22	Forest	2018-06-29	545	3	1	HETH	Hermit Thrush	0	0	1	0	1	0	0	0	1	0	0	0
CSP	22	Forest	2018-06-29	545	3	1	WBNU	White-breasted Nuthatch	0	0	1	0	0	1	0	0	0	1	0	0
CSP	22	Forest	2018-06-29	545	3	1	WIWR	Winter Wren	1	0	0	0	1	0	0	0	1	0	0	0
CSP	22	Forest	2018-06-29	545	3	1	BTNW	Black-throated Green Warbler	0	0	1	0	0	1	0	0	0	1	0	0
CSP	22	Forest	2018-06-29	545	3	1	OVEN	Ovenbird	0	1	0	0	0	1	0	0	0	1	0	0
CSP	22	Forest	2018-06-29	545	3	1	BAWW	Black and white Warbler	0	1	0	0	1	0	0	0	1	0	0	0
CSP	22	Forest	2018-06-29	545	3	1	BLBW	Blackburnian Warbler	1	0	0	0	1	0	0	0	1	0	0	0
CSP	22	Forest	2018-06-29	545	3	1	REVI	Red-eyed Vireo	0	2	0	0	0	1	1	0	0	1	1	0
CSP	22	Forest	2018-06-29	545	3	1	NOCA	Northern cardinal	0	0	0	0	0	0	0	0	1	0	0	0
CSP	22	Forest	2018-06-29	545	3	1	BLJA	Blue Jay	0	0	0	0	0	0	0	0	0	6	0	0
CSP	22	Forest	2018-06-29	545	3	1	BCCH	Black-capped Chickadee	0	0	0	0	0	0	0	0	0	3	0	0
RC	24	Forest	2018-06-29	525	4	1	REVI	Red-eyed Vireo	0	1	0	0	0	0	0	0	0	1	0	0
RC	24	Forest	2018-06-29	525	4	1	HETH	Hermit Thrush	0	0	1	0	0	1	0	0	0	0	0	0
RC	24	Forest	2018-06-29	525	4	1	BTNW	Black-throated Green Warbler	0	0	1	0	0	0	0	0	0	0	0	0
RC	24	Forest	2018-06-29	525	4	1	AMRE	American Redstart	0	1	0	0	0	0	0	0	0	0	1	0
RC	24	Forest	2018-06-29	525	4	1	OVEN	Ovenbird	0	1	0	0	0	1	1	0	0	0	1	0
RC	24	Forest	2018-06-29	525	4	1	AMCR	American Crow	0	0	0	1	0	0	0	0	0	0	0	0
RC	24	Forest	2018-06-29	525	4	1	GCFL	Great-crested Flycatcher	0	0	0	0	1	0	0	0	0	1	0	0
RC	24	Forest	2018-06-29	525	4	1	EAWP	Eastern Wood-Pewee	0	0	0	0	0	0	1	0	0	1	0	0
RC	24	Forest	2018-06-29	525	4	1	AMCR	American Crow	0	0	0	0	0	0	0	1	0	0	0	0
RC	24	Forest	2018-06-29	525	4	1	YBSA	Yellow-bellied Sapsucker	0	0	0	0	0	0	0	0	1	0	0	0
RC	24	Forest	2018-06-29	525	4	1	PIWO	Pileated Woodpecker	0	0	0	0	0	0	0	0	0	0	0	1
RC	24	Forest	2018-06-29	525	4	1	WBNU	White-breasted Nuthatch	0	0	0	0	0	0	0	0	0	1	0	0
JB	A7	Open	2018-06-29	530	2	1	CEDW	Cedar Waxwing	2	0	0	0	2	0	0	0	3	0	0	0
JB	A7	Open	2018-06-29	530	2	1	WBNU	White-breasted Nuthatch	0	2	0	0	0	1	0	0	1	1	0	0
JB	A7	Open	2018-06-29	530	2	1	VEER	Veery	2	1	0	0	2	0	0	0	1	1	0	0
JB	A7	Open	2018-06-29	530	2	1	BCCH	Black-capped Chickadee	0	2	0	0	0	2	0	0	1	0	0	0
JB	A7	Open	2018-06-29	530	2	1	YBSA	Yellow-bellied Sapsucker	1	0	0	0	1	0	0	0	0	0	0	0
JB	A7	Open	2018-06-29	530	2	1	SOSP	Song Sparrow	1	0	0	0	1	0	0	0	1	0	0	0
JB	A7	Open	2018-06-29	530	2	1	AMRE	American Redstart	2	1	0	0	1	1	0	0	1	1	0	0
JB	A7	Open	2018-06-29	530	2	1	BAWW	Black and white Warbler	1	0	0	0	1	0	0	0	1	0	0	0
JB	A7	Open	2018-06-29	530	2	1	SCTA	Scarlet Tanager	0	1	0	0	0	1	0	0	1	0	0	0
JB	A7	Open	2018-06-29	530	2	1	PIWO	Pileated Woodpecker	0	0	0	0	0	0	1	0	0	1	0	0
JB	A7	Open	2018-06-29	530	2	1	OVEN	Ovenbird	0	0	0	0	0	1	0	0	0	1	0	0
JB	A7	Open	2018-06-29	530	2	1	DOWO	Downy Woodpecker	0	0	0	0	2	0	0	0	1	0	0	0
JB	A7	Open	2018-06-29	530	2	1	CHSP	Chipping Sparrow	1	0	0	0	0	0	0	0	0	0	0	0
JB	A7	Open	2018-06-29	530	2	1	REVI	Red-eyed Vireo	1	0	0	0	0	1	0	0	1	0	0	0
JB	A7	Open	2018-06-29	530	2	1	WOTH	Wood Thrush	0	0	0	0	0	1	0	0	1	0	0	0
PBO	3	Forest	2018-07-01	602	2	0	WOTH	Wood Thrush	0	1	0	0	0	0	0	0	0	0	0	0
PBO	3	Forest	2018-07-01	602	2	0	GCFL	Great-crested Flycatcher	1	0	0	0	1	1	0	0	0	1	1	0
PBO	3	Forest	2018-07-01	602	2	0	OVEN	Ovenbird	0	1	0	0	0	0	1	0	0	1	1	0
PBO	3	Forest	2018-07-01	602	2	0	BTNW	Black-throated Green Warbler	0	2	0	0	0	1	1	0	0	1	1	0
PBO	3	Forest	2018-07-01	602	2	0	REVI	Red-eyed Vireo	0	1	0	0	0	1	2	0	0	1	0	0
PBO	3	Forest	2018-07-01	602	2	0	WIWR	Winter Wren	0	0	1	0	0	0	1	0	0	0	1	0
PBO	3	Forest	2018-07-01	602	2	0	BAWW	Black and white Warbler	0	1	0	0	0	0	0	0	0	0	0	0
PBO	3	Forest	2018-07-01	602	2	0	EAWP	Eastern Wood-Pewee	0	1	0	0	0	0	0	0	0	1	0	0
PBO	3	Forest	2018-07-01	602	2	0	VEER	Veery	0	1	0	0	0	0	0	0	0	0	0	0
PBO	3	Forest	2018-07-01	602	2	0	BCCH	Black-capped Chickadee	0	0	2	0	0	0	0	0	0	0	2	0
PBO	3	Forest	2018-07-01	602	2	0	WBNU	White-breasted Nuthatch	0	0	1	0	0	0	1	0	0	1	0	0
PBO	3	Forest	2018-07-01	602	2	0	AMGO	American Goldfinch	0	1	0	0	0	3	0	0	0	2	0	0
PBO	3	Forest	2018-07-01	602	2	0	CEDW	Cedar Waxwing	0	0	0	0	0	1	0	0	0	0	0	0
PBO	3	Forest	2018-07-01	602	2	0	SCTA	Scarlet Tanager	0	0	0	0	0	1	0	0	0	0	0	0
PBO	3	Forest	2018-07-01	602	2	0	HAWO	Hairy Woodpecker	0	0	0	0	2	0	0	0	0	1	0	0
CSP	5	Forest	2018-07-01	530	2	1	BTNW	Black-throated Green Warbler	2	0	0	0	2	0	0	0	2	0	0	0
CSP	5	Forest	2018-07-01	530	2	1	OVEN	Ovenbird	0	1	0	0	1	0	0	0	1	0	0	0
CSP	5	Forest	2018-07-01	530	2	1	AMRE	American Redstart	0	1	0	0	0	1	0	0	0	1	0	0
CSP	5	Forest	2018-07-01	530	2	1	PIWO	Pileated Woodpecker	0	0	0	1	0	0	0	1	0	0	0	1
CSP	5	Forest	2018-07-01	530	2	1	YBSA	Yellow-bellied Sapsucker	0	1	0	0	1	0	0	0	0	1	0	0
CSP	5	Forest	2018-07-01	530	2	1	REVI	Red-eyed Vireo	2	1	0	0	0	3	0	0	0	3	0	0
CSP	5	Forest	2018-07-01	530	2	1	BCCH	Black-capped Chickadee	2	0	0	0	2	0	0	0	2	0	0	0
CSP	5	Forest	2018-07-01	530	2	1	EAWP	Eastern Wood-Pewee	1	1	0	0	2	0	0	0	0	2	0	0
CSP	5	Forest	2018-07-01	530	2	1	WBNU	White-breasted Nuthatch	2	0	1	0	1	0	1	0	2	1	0	0
RC	6	Forest	2018-07-01	621	1	0	WOTH	Wood Thrush	0	1	0	0	0	1	0	0	0	1	0	0
RC	6	Forest	2018-07-01	621	1	0	OVEN	Ovenbird	1	1	0	0	1	0	0	0	0	1	0	0
RC	6	Forest	2018-07-01	621	1	0	HETH	Hermit Thrush	0	1	0	0	0	1	0	0	0	1	0	0
RC	6	Forest	2018-07-01	621	1	0	BAOW	Barred Owl	0	2	0	0	0	1	0	0	0	1	0	0
RC	6	Forest	2018-07-01	621	1	0	BTNW	Black-throated Green Warbler	0	1	0	0	0	1	1	0	0	1	1	0
RC	6	Forest	2018-07-01	621	1	0	YBSA	Yellow-bellied Sapsucker	0	1	0	0	0	0	0	0	0	0	0	0
RC	6	Forest	2018-07-01	621	1	0	AMRO	American Robin	0	1	0	0	0	1	0	0	0	0	0	0
RC	6	Forest	2018-07-01	621	1	0	REVI	Red-eyed Vireo	0	0	0	0	0	1	0	0	0	1	0	0
JB	8	Forest	2018-07-01	600	3	0	WOTH	Wood Thrush	1	0	0	0	1	0	0	0	0	0	0	0
JB	8	Forest	2018-07-01	600	3	0	PIWO	Pileated Woodpecker	1	1	0	0	0	1	0	0	1	0	0	0
JB	8	Forest	2018-07-01	600	3	0	OVEN	Ovenbird	0	1	0	0	0	1	0	0	0	1	0	0
JB	8	Forest	2018-07-01	600	3	0	VEER	Veery	0	0	1	0	0	1	0	0	0	1	0	0
JB	8	Forest	2018-07-01	600	3	0	AMRE	American Redstart	0	1	0	0	0	1	0	0	1	1	0	0
JB	8	Forest	2018-07-01	600	3	0	BCCH	Black-capped Chickadee	0	1	0	0	0	0	0	0	0	2	0	0
JB	8	Forest	2018-07-01	600	3	0	HETH	Hermit Thrush	0	0	1	0	0	0	0	0	1	1	0	0
JB	8	Forest	2018-07-01	600	3	0	YBSA	Yellow-bellied Sapsucker	2	0	0	0	0	0	0	0	0	0	0	0
JB	8	Forest	2018-07-01	600	3	0	AMGO	American Goldfinch	0	0	1	0	0	0	0	0	0	1	0	0
JB	8	Forest	2018-07-01	600	3	0	BTNW	Black-throated Green Warbler	1	0	0	0	0	1	0	0	1	1	0	0
JB	8	Forest	2018-07-01	600	3	0	WBNU	White-breasted Nuthatch	1	0	0	0	0	1	0	0	0	0	0	0
JB	8	Forest	2018-07-01	600	3	0	REVI	Red-eyed Vireo	0	1	0	0	1	0	0	0	0	0	1	0
JB	8	Forest	2018-07-01	600	3	0	EAWP	Eastern Wood-Pewee	0	0	0	0	0	1	0	0	0	0	1	0
JB	8	Forest	2018-07-01	600	3	0	BAWW	Black and white Warbler	0	0	0	0	0	0	0	0	1	0	0	0
RC	10	Forest	2018-07-03	600	1	0	BRCR	Brown Creeper	0	1	0	0	0	0	0	0	0	0	0	0
RC	10	Forest	2018-07-03	600	1	0	VEER	Veery	0	1	0	0	0	1	0	0	0	1	0	0
RC	10	Forest	2018-07-03	600	1	0	HETH	Hermit Thrush	0	1	0	0	0	1	0	0	0	1	1	0
RC	10	Forest	2018-07-03	600	1	0	REVI	Red-eyed Vireo	0	1	1	0	0	1	0	0	0	2	0	0
RC	10	Forest	2018-07-03	600	1	0	AMRE	American Redstart	0	1	0	0	1	0	0	0	1	0	0	0
RC	10	Forest	2018-07-03	600	1	0	BCCH	Black-capped Chickadee	0	0	1	0	0	0	0	0	0	1	1	0
RC	10	Forest	2018-07-03	600	1	0	WBNU	White-breasted Nuthatch	0	2	0	0	0	0	0	0	0	1	0	0
RC	10	Forest	2018-07-03	600	1	0	GCFL	Great-crested Flycatcher	0	0	0	0	0	0	1	0	1	0	0	0
RC	10	Forest	2018-07-03	600	1	0	OVEN	Ovenbird	0	0	0	0	0	0	0	0	0	1	0	0
RC	10	Forest	2018-07-03	600	1	0	BTNW	Black-throated Green Warbler	0	0	0	0	0	0	0	0	0	1	0	0
PBO	12	Forest	2018-07-03	557	1	2	BTNW	Black-throated Green Warbler	1	2	0	0	0	0	1	0	0	0	0	1
PBO	12	Forest	2018-07-03	557	1	2	WBNU	White-breasted Nuthatch	0	1	0	0	0	1	0	0	0	0	1	0
PBO	12	Forest	2018-07-03	557	1	2	EAWP	Eastern Wood-Pewee	1	1	0	0	0	0	0	0	0	0	0	0
PBO	12	Forest	2018-07-03	557	1	2	GCFL	Great-crested Flycatcher	0	1	1	0	0	0	1	0	1	0	1	0
PBO	12	Forest	2018-07-03	557	1	2	BAOW	Barred Owl	0	1	0	0	0	0	0	0	0	0	0	0
PBO	12	Forest	2018-07-03	557	1	2	AMGO	American Goldfinch	2	0	0	0	0	1	0	0	0	0	0	0
PBO	12	Forest	2018-07-03	557	1	2	HETH	Hermit Thrush	0	0	0	1	0	0	0	0	0	0	0	0
PBO	12	Forest	2018-07-03	557	1	2	AMCR	American Crow	0	0	0	1	0	0	0	1	0	0	1	0
PBO	12	Forest	2018-07-03	557	1	2	REVI	Red-eyed Vireo	0	0	0	2	0	0	1	0	1	1	0	0
PBO	12	Forest	2018-07-03	557	1	2	OVEN	Ovenbird	0	0	0	0	0	1	0	0	0	1	0	0
PBO	12	Forest	2018-07-03	557	1	2	CEDW	Cedar Waxwing	0	0	0	0	0	1	0	0	0	0	0	0
PBO	12	Forest	2018-07-03	557	1	2	RBNU	Red-breasted nuthatch	0	0	0	0	0	0	0	0	1	0	0	0
PBO	12	Forest	2018-07-03	557	1	2	YTVI	Yellow-throated Vireo	0	0	1	0	0	1	0	0	0	0	1	0
VS	13	Forest	2018-07-03	540	2	2	YSFL	Northern Flicker	0	1	0	0	0	0	0	0	0	0	0	0
VS	13	Forest	2018-07-03	540	2	2	OVEN	Ovenbird	2	0	0	0	2	0	0	0	1	0	0	0
VS	13	Forest	2018-07-03	540	2	2	HETH	Hermit Thrush	1	0	0	0	1	0	0	0	1	0	0	0
VS	13	Forest	2018-07-03	540	2	2	BTNW	Black-throated Green Warbler	1	0	0	0	0	0	0	0	0	0	0	0
VS	13	Forest	2018-07-03	540	2	2	REVI	Red-eyed Vireo	1	0	0	0	1	0	0	0	0	1	0	0
VS	13	Forest	2018-07-03	540	2	2	SCTA	Scarlet Tanager	0	0	0	0	0	1	0	0	1	0	0	0
VS	13	Forest	2018-07-03	540	2	2	EAWP	Eastern Wood-Pewee	0	0	0	0	0	0	0	0	1	2	0	0
VS	13	Forest	2018-07-03	540	2	2	AMCR	American Crow	0	0	0	0	0	0	0	0	1	0	0	0
CSP	15	Forest	2018-07-03	540	2	3	SCTA	Scarlet Tanager	0	0	1	0	0	0	1	0	0	0	1	0
CSP	15	Forest	2018-07-03	540	2	3	BTNW	Black-throated Green Warbler	0	2	0	0	0	2	0	0	2	0	0	0
CSP	15	Forest	2018-07-03	540	2	3	AMRE	American Redstart	1	1	0	0	1	1	0	0	1	1	0	0
CSP	15	Forest	2018-07-03	540	2	3	OVEN	Ovenbird	1	1	0	0	1	1	0	0	1	1	0	0
CSP	15	Forest	2018-07-03	540	2	3	REVI	Red-eyed Vireo	2	0	0	0	2	0	0	0	1	1	0	0
CSP	15	Forest	2018-07-03	540	2	3	HETH	Hermit Thrush	0	2	0	0	0	1	1	0	1	0	1	0
CSP	15	Forest	2018-07-03	540	2	3	LEFL	Least Flycatcher	3	0	0	0	3	0	0	0	3	0	0	0
CSP	15	Forest	2018-07-03	540	2	3	VEER	Veery	0	0	1	0	0	1	0	0	1	0	0	0
CSP	14	Forest	2018-07-04	550	2	2	WOTH	Wood Thrush	0	1	0	0	0	1	0	0	0	1	0	0
CSP	14	Forest	2018-07-04	550	2	2	VEER	Veery	1	1	0	0	1	1	0	0	2	0	0	0
CSP	14	Forest	2018-07-04	550	2	2	HETH	Hermit Thrush	0	1	0	0	0	1	0	0	0	1	0	0
CSP	14	Forest	2018-07-04	550	2	2	BAWW	Black and white Warbler	0	1	0	0	0	1	0	0	1	0	0	0
CSP	14	Forest	2018-07-04	550	2	2	OVEN	Ovenbird	0	0	1	0	0	1	0	0	0	1	0	0
CSP	14	Forest	2018-07-04	550	2	2	BTNW	Black-throated Green Warbler	0	2	0	0	0	2	0	0	1	1	0	0
CSP	14	Forest	2018-07-04	550	2	2	AMRE	American Redstart	0	0	1	0	0	0	1	0	0	1	0	0
CSP	14	Forest	2018-07-04	550	2	2	BLBW	Blackburnian Warbler	2	0	0	0	2	0	0	0	2	0	0	0
CSP	14	Forest	2018-07-04	550	2	2	REVI	Red-eyed Vireo	0	2	1	0	0	2	1	0	0	1	2	0
CSP	14	Forest	2018-07-04	550	2	2	LEFL	Least Flycatcher	1	2	0	0	1	2	0	0	2	1	0	0
CSP	14	Forest	2018-07-04	550	2	2	EAWP	Eastern Wood-Pewee	0	1	0	0	0	1	0	0	0	1	0	0
CSP	14	Forest	2018-07-04	550	2	2	BCCH	Black-capped Chickadee	0	3	0	0	3	0	0	0	0	3	0	0
CSP	14	Forest	2018-07-04	550	2	2	PIWO	Pileated Woodpecker	0	0	1	0	0	0	0	0	0	0	0	0
CSP	14	Forest	2018-07-04	550	2	2	GCFL	Great-crested Flycatcher	0	2	0	0	2	0	0	0	2	0	0	0
CSP	14	Forest	2018-07-04	550	2	2	WBNU	White-breasted Nuthatch	1	0	0	0	1	0	0	0	1	0	0	0
CSP	14	Forest	2018-07-04	550	2	2	YTVI	Yellow-throated Vireo	0	1	0	0	0	0	1	0	0	1	0	0
VS	16	Forest	2018-07-04	550	1	0	VEER	Veery	1	0	0	0	1	0	0	0	2	0	0	0
VS	16	Forest	2018-07-04	550	1	0	OVEN	Ovenbird	1	0	0	0	1	0	0	0	2	1	0	0
VS	16	Forest	2018-07-04	550	1	0	EAWP	Eastern Wood-Pewee	1	0	0	0	1	1	0	0	0	0	0	0
VS	16	Forest	2018-07-04	550	1	0	DOWO	Downy Woodpecker	1	0	0	0	1	0	0	0	0	0	0	0
VS	16	Forest	2018-07-04	550	1	0	REVI	Red-eyed Vireo	1	0	0	0	0	0	0	0	0	0	0	0
VS	16	Forest	2018-07-04	550	1	0	HAWO	Hairy Woodpecker	1	0	0	0	1	1	0	0	0	0	0	0
VS	16	Forest	2018-07-04	550	1	0	BTNW	Black-throated Green Warbler	1	0	0	0	1	1	0	0	0	0	0	0
VS	16	Forest	2018-07-04	550	1	0	HETH	Hermit Thrush	1	0	0	0	1	0	0	0	0	0	0	0
VS	16	Forest	2018-07-04	550	1	0	WOTH	Wood Thrush	0	0	0	0	0	0	0	0	1	0	0	0
VS	16	Forest	2018-07-04	550	1	0	AMRE	American Redstart	0	0	0	0	1	0	0	0	1	0	0	0
PBO	18	Forest	2018-07-04	626	1	3	EAWP	Eastern Wood-Pewee	0	1	0	0	0	1	0	0	0	1	0	0
PBO	18	Forest	2018-07-04	626	1	3	WBNU	White-breasted Nuthatch	0	1	0	0	0	0	0	0	1	0	0	0
PBO	18	Forest	2018-07-04	626	1	3	VEER	Veery	0	0	1	0	0	0	1	0	0	0	0	0
PBO	18	Forest	2018-07-04	626	1	3	AMGO	American Goldfinch	0	1	0	0	0	0	0	0	0	0	0	0
PBO	18	Forest	2018-07-04	626	1	3	REVI	Red-eyed Vireo	0	0	0	0	0	0	2	0	0	0	0	0
PBO	18	Forest	2018-07-04	626	1	3	BTNW	Black-throated Green Warbler	0	0	0	0	0	1	1	0	0	0	0	0
PBO	18	Forest	2018-07-04	626	1	3	BCCH	Black-capped Chickadee	0	0	0	0	0	0	3	0	2	3	1	0
PBO	18	Forest	2018-07-04	626	1	3	OVEN	Ovenbird	0	0	0	0	0	0	1	0	0	0	0	0
JB	35	Forest	2018-07-04	600	2	1	BWHA	Broad-winged Hawk	0	0	1	0	0	0	0	0	0	0	0	0
JB	35	Forest	2018-07-04	600	2	1	VEER	Veery	1	0	0	0	0	0	0	0	0	0	0	0
JB	35	Forest	2018-07-04	600	2	1	REVI	Red-eyed Vireo	1	1	0	0	1	0	0	0	1	0	0	0
JB	35	Forest	2018-07-04	600	2	1	LEFL	Least Flycatcher	2	1	0	0	3	0	0	0	2	0	0	0
JB	35	Forest	2018-07-04	600	2	1	BLBW	Blackburnian Warbler	1	0	0	0	0	0	0	0	0	0	0	0
JB	35	Forest	2018-07-04	600	2	1	AMGO	American Goldfinch	2	1	0	0	3	0	0	0	0	2	0	0
JB	35	Forest	2018-07-04	600	2	1	WBNU	White-breasted Nuthatch	0	1	0	0	0	1	0	0	0	0	0	0
JB	35	Forest	2018-07-04	600	2	1	EAWP	Eastern Wood-Pewee	0	1	0	0	0	0	0	0	0	1	0	0
JB	35	Forest	2018-07-04	600	2	1	OVEN	Ovenbird	1	0	0	0	0	2	0	0	0	1	1	0
JB	35	Forest	2018-07-04	600	2	1	CEDW	Cedar Waxwing	0	0	0	0	1	0	0	0	0	0	0	0
JB	35	Forest	2018-07-04	600	2	1	HETH	Hermit Thrush	0	0	0	0	0	0	1	0	0	0	1	0
VS	37	Forest	2018-07-06	530	3	1	REVI	Red-eyed Vireo	1	0	0	0	1	1	0	0	1	0	0	0
VS	37	Forest	2018-07-06	530	3	1	BCCH	Black-capped Chickadee	1	0	0	0	0	0	0	0	0	0	0	0
VS	37	Forest	2018-07-06	530	3	1	BTNW	Black-throated Green Warbler	1	1	0	0	1	0	0	0	0	0	0	0
VS	37	Forest	2018-07-06	530	3	1	AMCR	American Crow	2	0	0	0	0	0	0	0	0	0	0	0
VS	37	Forest	2018-07-06	530	3	1	PIWO	Pileated Woodpecker	0	0	0	0	0	1	0	0	0	0	0	0
VS	37	Forest	2018-07-06	530	3	1	DOWO	Downy Woodpecker	0	0	0	0	0	1	0	0	0	0	0	0
VS	37	Forest	2018-07-06	530	3	1	EAWP	Eastern Wood-Pewee	0	0	0	0	0	0	0	0	0	1	0	0
VS	37	Forest	2018-07-06	530	3	1	VEER	Veery	0	0	0	0	0	0	0	0	2	0	0	0
VS	37	Forest	2018-07-06	530	3	1	LEFL	Least Flycatcher	0	0	0	0	0	0	0	0	0	1	0	0
JB	A14	Open	2018-07-06	540	3	3	COYE	Common Yellowthroat	2	0	0	0	2	0	0	0	2	0	0	0
JB	A14	Open	2018-07-06	540	3	3	SOSP	Song Sparrow	1	0	0	0	1	0	0	0	1	0	0	0
JB	A14	Open	2018-07-06	540	3	3	CHSP	Chipping Sparrow	0	0	0	0	0	0	0	0	0	0	0	0
JB	A14	Open	2018-07-06	540	3	3	LEFL	Least Flycatcher	1	0	0	0	1	0	0	0	1	0	0	0
JB	A14	Open	2018-07-06	540	3	3	AMRO	American Robin	0	1	0	0	0	1	0	0	0	1	0	0
JB	A14	Open	2018-07-06	540	3	3	REVI	Red-eyed Vireo	1	0	0	0	0	0	0	0	0	1	0	0
JB	A14	Open	2018-07-06	540	3	3	RWBL	Red-winged Blackbird	0	1	0	0	0	0	0	0	0	0	0	0
JB	A14	Open	2018-07-06	540	3	3	BCCH	Black-capped Chickadee	2	0	0	0	1	0	0	0	2	0	0	0
JB	A14	Open	2018-07-06	540	3	3	AMCR	American Crow	0	0	1	0	0	0	0	0	0	0	0	0
JB	A14	Open	2018-07-06	540	3	3	DOWO	Downy Woodpecker	0	0	0	0	1	0	0	0	0	0	0	0
JB	A14	Open	2018-07-06	540	3	3	AMRE	American Redstart	0	0	0	0	1	1	0	0	0	0	0	0
JB	A14	Open	2018-07-06	540	3	3	CEDW	Cedar Waxwing	0	0	0	0	2	0	0	0	2	0	0	0
JB	A14	Open	2018-07-06	540	3	3	AMGO	American Goldfinch	0	0	0	0	0	0	0	0	0	1	0	0
JB	A14	Open	2018-07-06	540	3	3	SCJU	Dark-eyed Junco	0	0	0	0	0	0	0	0	0	1	0	0
RC	A17	Open	2018-07-06	640	2	3	SOSP	Song Sparrow	1	1	0	0	1	2	0	0	0	2	0	0
RC	A17	Open	2018-07-06	640	2	3	AMGO	American Goldfinch	0	1	0	0	0	1	0	0	0	1	0	0
RC	A17	Open	2018-07-06	640	2	3	BCCH	Black-capped Chickadee	0	1	1	0	0	1	0	0	0	2	0	0
RC	A17	Open	2018-07-06	640	2	3	AMRE	American Redstart	1	0	0	0	0	1	0	0	0	1	0	0
RC	A17	Open	2018-07-06	640	2	3	COYE	Common Yellowthroat	0	1	0	0	0	1	0	0	0	1	0	0
RC	A17	Open	2018-07-06	640	2	3	DOWO	Downy Woodpecker	0	1	0	0	0	1	0	0	0	1	0	0
RC	A17	Open	2018-07-06	640	2	3	NOCA	Northern cardinal	0	1	0	0	0	0	0	0	0	0	1	0
PBO	A4	Open	2018-07-06	631	2	4	HEGU	Herring Gull	0	0	0	0	0	1	0	1	0	0	2	0
PBO	A4	Open	2018-07-06	631	2	4	COYE	Common Yellowthroat	1	0	0	0	1	0	0	0	1	1	0	0
PBO	A4	Open	2018-07-06	631	2	4	AMGO	American Goldfinch	3	2	0	0	3	0	0	0	1	2	0	0
PBO	A4	Open	2018-07-06	631	2	4	SOSP	Song Sparrow	0	2	1	0	0	0	0	0	0	1	0	0
PBO	A4	Open	2018-07-06	631	2	4	CHSP	Chipping Sparrow	0	1	0	0	0	1	0	0	0	0	0	0
PBO	A4	Open	2018-07-06	631	2	4	YSFL	Northern Flicker	0	1	0	0	0	0	0	0	0	0	0	0
PBO	A4	Open	2018-07-06	631	2	4	GRCA	Grey Catbird	1	0	0	0	1	0	0	0	0	0	0	0
PBO	A4	Open	2018-07-06	631	2	4	CEDW	Cedar Waxwing	1	2	0	0	0	1	0	0	1	0	0	0
PBO	A4	Open	2018-07-06	631	2	4	AMRE	American Redstart	1	0	0	0	0	0	0	0	0	0	0	0
PBO	A4	Open	2018-07-06	631	2	4	RBGR	Rose-breasted Grosbeak	0	1	0	0	0	0	1	0	0	0	0	0
PBO	A4	Open	2018-07-06	631	2	4	TUVU	Turkey Vulture	0	0	0	0	0	2	0	0	0	2	0	0
PBO	A4	Open	2018-07-06	631	2	4	CAGO	Canada Goose	0	0	0	0	0	0	0	0	0	0	1	0
PBO	A4	Open	2018-07-06	631	2	4	RWBL	Red-winged Blackbird	0	0	0	0	0	0	0	0	0	1	0	0
PBO	A4	Open	2018-07-06	631	2	4	YEWA	Yellow Warbler	0	0	0	0	0	0	0	0	0	1	0	0
CSP	A1	Open	2018-07-07	600	1	1	WTSP	White-throated Sparrow	3	0	0	0	3	0	0	0	3	0	0	0
CSP	A1	Open	2018-07-07	600	1	1	SOSP	Song Sparrow	2	3	0	0	3	2	0	0	4	1	0	0
CSP	A1	Open	2018-07-07	600	1	1	SWSP	Swamp Sparrow	0	1	0	0	1	0	0	0	1	0	0	0
CSP	A1	Open	2018-07-07	600	1	1	INBU	Indigo Bunting	0	1	0	0	0	0	1	0	0	1	0	0
CSP	A1	Open	2018-07-07	600	1	1	COYE	Common Yellowthroat	3	0	0	0	3	0	0	0	3	0	0	0
CSP	A1	Open	2018-07-07	600	1	1	HOWR	House Wren	0	0	1	0	0	0	1	0	0	0	1	0
CSP	A1	Open	2018-07-07	600	1	1	AMRO	American Robin	0	2	0	0	0	2	0	0	0	2	0	0
CSP	A1	Open	2018-07-07	600	1	1	CEDW	Cedar Waxwing	2	2	0	0	3	1	0	0	4	0	0	0
CSP	A1	Open	2018-07-07	600	1	1	BCCH	Black-capped Chickadee	0	3	0	0	0	3	0	0	0	3	0	0
CSP	A1	Open	2018-07-07	600	1	1	YEWA	Yellow Warbler	0	2	0	0	0	2	0	0	2	0	0	0
CSP	A1	Open	2018-07-07	600	1	1	YSFL	Northern Flicker	1	1	0	0	2	0	0	0	2	0	0	0
CSP	A1	Open	2018-07-07	600	1	1	DOWO	Downy Woodpecker	0	2	0	0	0	0	2	0	0	2	0	0
CSP	A1	Open	2018-07-07	600	1	1	HAWO	Hairy Woodpecker	0	0	0	0	0	0	0	0	0	0	1	0
CSP	A1	Open	2018-07-07	600	1	1	SCTA	Scarlet Tanager	0	0	1	0	0	0	1	0	0	0	1	0
CSP	A1	Open	2018-07-07	600	1	1	BEKI	Belted Kingfisher	0	0	1	0	0	1	0	0	0	0	1	0
VS	A2	Open	2018-07-07	550	2	0	VEER	Veery	1	1	0	0	1	0	0	0	0	0	0	0
VS	A2	Open	2018-07-07	550	2	0	PIWO	Pileated Woodpecker	1	0	0	0	1	0	0	0	0	0	0	0
VS	A2	Open	2018-07-07	550	2	0	HOWR	House Wren	1	0	0	0	1	0	0	0	1	0	0	0
VS	A2	Open	2018-07-07	550	2	0	WTSP	White-throated Sparrow	1	0	0	0	1	0	0	0	1	0	0	0
VS	A2	Open	2018-07-07	550	2	0	EAWP	Eastern Wood-Pewee	0	0	1	0	0	0	1	0	0	0	0	0
VS	A2	Open	2018-07-07	550	2	0	AMGO	American Goldfinch	1	0	0	0	1	0	0	0	1	0	0	0
VS	A2	Open	2018-07-07	550	2	0	BLJA	Blue Jay	1	0	0	0	0	0	0	0	0	0	0	0
VS	A2	Open	2018-07-07	550	2	0	AMCR	American Crow	0	0	0	0	0	0	1	0	0	0	0	0
VS	A2	Open	2018-07-07	550	2	0	REVI	Red-eyed Vireo	0	0	0	0	0	0	0	0	1	0	0	0
VS	A2	Open	2018-07-07	550	2	0	INBU	Indigo Bunting	1	1	0	0	0	0	0	0	0	0	0	0
VS	A2	Open	2018-07-07	550	2	0	COYE	Common Yellowthroat	0	0	0	0	1	0	0	0	1	0	0	0
VS	A2	Open	2018-07-07	550	2	0	PUFI	Purple Finch	0	0	0	0	1	0	0	0	1	0	0	0
PBO	A3	Open	2018-07-07	550	1	0	BCCH	Black-capped Chickadee	6	2	0	0	5	1	0	0	4	2	0	0
PBO	A3	Open	2018-07-07	550	1	0	INBU	Indigo Bunting	1	0	0	0	1	0	0	0	1	0	0	0
PBO	A3	Open	2018-07-07	550	1	0	SCTA	Scarlet Tanager	0	2	0	0	1	0	0	0	1	0	0	0
PBO	A3	Open	2018-07-07	550	1	0	COYE	Common Yellowthroat	1	0	0	0	1	0	0	0	0	0	0	0
PBO	A3	Open	2018-07-07	550	1	0	REVI	Red-eyed Vireo	0	1	0	0	0	1	0	0	0	1	0	0
PBO	A3	Open	2018-07-07	550	1	0	VEER	Veery	0	1	0	0	0	0	0	0	0	3	0	0
PBO	A3	Open	2018-07-07	550	1	0	AMGO	American Goldfinch	0	2	0	0	1	2	0	0	1	0	0	0
PBO	A3	Open	2018-07-07	550	1	0	OVEN	Ovenbird	0	1	0	0	0	1	0	0	0	1	0	0
PBO	A3	Open	2018-07-07	550	1	0	CEDW	Cedar Waxwing	0	2	0	0	2	0	0	0	1	0	0	0
PBO	A3	Open	2018-07-07	550	1	0	EAWP	Eastern Wood-Pewee	0	0	0	0	0	0	1	0	0	0	1	0
PBO	A3	Open	2018-07-07	544	1	0	GCFL	Great-crested Flycatcher	0	0	0	0	0	0	1	0	0	1	0	0
PBO	A3	Open	2018-07-07	544	1	0	DOWO	Downy Woodpecker	0	0	0	0	2	0	0	0	0	1	0	0
PBO	A3	Open	2018-07-07	544	1	0	YSFL	Northern Flicker	0	0	0	0	0	0	1	0	0	1	0	0
PBO	A3	Open	2018-07-07	544	1	0	GRCA	Grey Catbird	0	0	0	0	0	0	0	0	0	1	0	0
PBO	A3	Open	2018-07-07	550	1	0	COGR	Common Grackle	2	0	0	0	0	0	0	0	0	0	0	0
CSP	A5	Open	2018-06-25	600	4	3	INBU	Indigo Bunting	0	1	0	0	0	1	0	0	0	1	0	0
CSP	A5	Open	2018-06-25	600	4	3	CEDW	Cedar Waxwing	2	2	0	0	4	0	0	0	2	3	0	0
CSP	A5	Open	2018-06-25	600	4	3	SOSP	Song Sparrow	1	0	1	0	1	0	1	0	1	0	1	0
CSP	A5	Open	2018-06-25	600	4	3	GCFL	Great-crested Flycatcher	0	1	0	0	0	1	0	0	0	1	0	0
CSP	A5	Open	2018-06-25	600	4	3	AMRE	American Redstart	0	0	1	0	0	0	1	0	0	0	1	0
CSP	A5	Open	2018-06-25	600	4	3	COYE	Common Yellowthroat	1	0	0	0	1	0	0	0	1	0	0	0
CSP	A5	Open	2018-06-25	600	4	3	WOTH	Wood Thrush	0	0	0	1	0	0	0	1	0	0	0	1
CSP	A5	Open	2018-06-25	600	4	3	VEER	Veery	2	0	0	0	1	1	0	0	1	1	0	0
CSP	A5	Open	2018-06-25	600	4	3	CHSP	Chipping Sparrow	2	1	0	0	2	1	0	0	3	0	0	0
CSP	A5	Open	2018-06-25	600	4	3	CAGO	Canada Goose	0	0	0	0	0	0	0	0	0	0	0	1
CSP	A5	Open	2018-06-25	600	4	3	AMGO	American Goldfinch	1	2	0	0	0	1	0	0	0	1	0	0
CSP	A5	Open	2018-06-25	600	4	3	NOCA	Northern cardinal	0	0	0	0	0	0	0	0	0	1	0	0
CSP	A10-A15	Open	2018-06-20	600	1	2	INBU	Indigo Bunting	1	0	0	0	0	1	0	0	0	1	0	0
CSP	A10-A15	Open	2018-06-20	600	1	2	GRCA	Grey Catbird	3	0	1	0	3	1	0	0	3	1	0	0
CSP	A10-A15	Open	2018-06-20	600	1	2	YEWA	Yellow Warbler	2	0	0	0	2	0	0	0	2	1	0	0
CSP	A10-A15	Open	2018-06-20	600	1	2	AMRE	American Redstart	2	0	0	0	2	0	0	0	1	1	0	0
CSP	A10-A15	Open	2018-06-20	600	1	2	COYE	Common Yellowthroat	2	0	0	0	2	0	0	0	2	0	0	0
CSP	A10-A15	Open	2018-06-20	600	1	2	RBGR	Rose-breasted Grosbeak	2	0	0	0	1	0	0	0	2	0	0	0
CSP	A10-A15	Open	2018-06-20	600	1	2	NOCA	Northern cardinal	0	2	0	0	1	1	0	0	1	1	0	0
CSP	A10-A15	Open	2018-06-20	600	1	2	HOWR	House Wren	0	1	1	0	0	1	1	0	0	1	1	0
CSP	A10-A15	Open	2018-06-20	600	1	2	CEDW	Cedar Waxwing	2	3	0	0	3	2	0	0	4	1	0	0
CSP	A10-A15	Open	2018-06-20	600	1	2	VEER	Veery	1	1	0	0	1	1	0	0	2	0	0	0
CSP	A10-A15	Open	2018-06-20	600	1	2	BHCO	Brown-headed Cowbird	1	0	0	0	1	0	0	0	1	0	0	0
CSP	A10-A15	Open	2018-06-20	600	1	2	AMGO	American Goldfinch	0	2	0	0	2	0	0	0	1	2	0	0
CSP	A10-A15	Open	2018-06-20	600	1	2	SOSP	Song Sparrow	0	1	0	0	0	1	0	0	0	1	0	0
CSP	A10-A15	Open	2018-06-20	600	1	2	SMFL	Small flycatcher	0	1	0	0	0	1	0	0	0	1	0	0
CSP	A10-A15	Open	2018-06-20	600	1	2	DOWO	Downy Woodpecker	2	0	0	0	2	0	0	0	2	0	0	0
CSP	A10-A15	Open	2018-06-20	600	1	2	YSFL	Northern Flicker	0	0	1	0	0	0	0	0	0	0	0	0
CSP	A10-A15	Open	2018-06-20	600	1	2	COGR	Common Grackle	0	0	0	0	0	0	0	0	0	0	1	0
CSP	A10-A15	Open	2018-06-20	600	1	2	RTHU	Ruby-throated Hummingbird	0	0	0	0	0	0	0	0	0	0	1	0
CSP	A10-A15	Open	2018-06-20	600	1	2	WIDU	Wild Duck	0	0	0	0	0	0	0	0	0	0	1	0
CSP	A10-A15	Open	2018-06-20	600	1	2	CSWA	Chestnut-sided Warbler	0	0	1	0	0	0	1	0	0	0	1	0
CSP	A10-A15	Open	2018-06-20	600	1	2	BAOR	Baltimore oriole	0	0	0	0	0	0	0	0	0	1	0	0
CSP	A10-A15	Open	2018-06-20	600	1	2	INBU	Indigo Bunting	1	0	0	0	0	1	0	0	0	1	0	0
CSP	A10-A15	Open	2018-06-20	600	1	2	GRCA	Grey Catbird	3	0	1	0	3	1	0	0	3	1	0	0
CSP	A10-A15	Open	2018-06-20	600	1	2	YEWA	Yellow Warbler	2	0	0	0	2	0	0	0	2	1	0	0
CSP	A10-A15	Open	2018-06-20	600	1	2	AMRE	American Redstart	2	0	0	0	2	0	0	0	1	1	0	0
CSP	A10-A15	Open	2018-06-20	600	1	2	COYE	Common Yellowthroat	2	0	0	0	2	0	0	0	2	0	0	0
CSP	A10-A15	Open	2018-06-20	600	1	2	RBGR	Rose-breasted Grosbeak	2	0	0	0	1	0	0	0	2	0	0	0
CSP	A10-A15	Open	2018-06-20	600	1	2	NOCA	Northern cardinal	0	2	0	0	1	1	0	0	1	1	0	0
CSP	A10-A15	Open	2018-06-20	600	1	2	HOWR	House Wren	0	1	1	0	0	1	1	0	0	1	1	0
CSP	A10-A15	Open	2018-06-20	600	1	2	CEDW	Cedar Waxwing	2	3	0	0	3	2	0	0	4	1	0	0
CSP	A10-A15	Open	2018-06-20	600	1	2	VEER	Veery	1	1	0	0	1	1	0	0	2	0	0	0
CSP	A10-A15	Open	2018-06-20	600	1	2	BHCO	Brown-headed Cowbird	1	0	0	0	1	0	0	0	1	0	0	0
CSP	A10-A15	Open	2018-06-20	600	1	2	AMGO	American Goldfinch	0	2	0	0	2	0	0	0	1	2	0	0
CSP	A10-A15	Open	2018-06-20	600	1	2	SOSP	Song Sparrow	0	1	0	0	0	1	0	0	0	1	0	0
CSP	A10-A15	Open	2018-06-20	600	1	2	SMFL	Small flycatcher	0	1	0	0	0	1	0	0	0	1	0	0
CSP	A10-A15	Open	2018-06-20	600	1	2	DOWO	Downy Woodpecker	2	0	0	0	2	0	0	0	2	0	0	0
CSP	A10-A15	Open	2018-06-20	600	1	2	YSFL	Northern Flicker	0	0	1	0	0	0	0	0	0	0	0	0
CSP	A10-A15	Open	2018-06-20	600	1	2	COGR	Common Grackle	0	0	0	0	0	0	0	0	0	0	1	0
CSP	A10-A15	Open	2018-06-20	600	1	2	RTHU	Ruby-throated Hummingbird	0	0	0	0	0	0	0	0	0	0	1	0
CSP	A10-A15	Open	2018-06-20	600	1	2	WIDU	Wild Duck	0	0	0	0	0	0	0	0	0	0	1	0
CSP	A10-A15	Open	2018-06-20	600	1	2	CSWA	Chestnut-sided Warbler	0	0	1	0	0	0	1	0	0	0	1	0
CSP	A10-A15	Open	2018-06-20	600	1	2	BAOR	Baltimore oriole	0	0	0	0	0	0	0	0	0	1	0	0

## Sheet: Pathogens in ticks from hosts
Date	ID	Sp.name	Host.group	Larvae	Nymphs	Engorgement	Bb	Bm	Ap
2017-08-09	2810-23413	American Goldfinch	Bird	0	1	FE_PE	1	0	0
2018-08-09	2810-23414	American Goldfinch	Bird	1	0	FE_PE	0	0	0
2017-06-25	2810-23246	American Goldfinch	Bird	0	1	U	0	0	0
2018-06-21	2790-19652	American Redstart	Bird	0	1	SLE	0	0	0
2018-06-21	2790-19652	American Redstart	Bird	0	1	FE_PE	1	0	0
2018-06-21	2790-19652	American Redstart	Bird	0	1	FE_PE	0	0	0
2018-08-08	2790-19683	American Redstart	Bird	1	0	FE_PE	0	0	0
2017-06-28	2520-39788	American Redstart	Bird	0	1	FE_PE	0	0	0
2017-06-15	0872-14781	American Robin	Bird	0	1	FE_PE	1	0	0
2017-06-25	2520-39781	Black and white Warbler	Bird	0	1	FE_PE	0	0	0
2017-06-18	2520-39775	Black and white Warbler	Bird	0	1	SLE	0	0	0
2018-08-10	2880-01746	Black and white Warbler	Bird	1	0	FE_PE	0	0	0
2018-06-25	2810-23546	Black and white Warbler	Bird	0	1	SLE	0	0	0
2017-06-25	2520-39781	Black and white Warbler	Bird	1	0	FE_PE	0	0	0
2017-06-24	2520-39778	Black and white Warbler	Bird	0	1	FE_PE	0	0	0
2018-06-25	2810-23546	Black and white Warbler	Bird	0	1	SLE	0	0	0
2017-06-18	2520-39775	Black and white Warbler	Bird	1	0	SLE	0	0	0
2017-06-24	2520-39778	Black and white Warbler	Bird	0	1	FE_PE	1	0	0
2017-06-24	2520-39778	Black and white Warbler	Bird	0	1	U	0	0	0
2018-07-06	0872-14789	Black-billed Cuckoo	Bird	0	1	U	0	0	0
2018-08-09	2880-01736	Black-capped Chickadee	Bird	0	1	FE_PE	0	0	0
2018-08-09	2880-01732	Black-capped Chickadee	Bird	1	0	FE_PE	0	0	0
2018-08-08	2880-01730	Black-capped Chickadee	Bird	1	0	FE_PE	0	0	0
2018-08-08	2880-01728	Black-capped Chickadee	Bird	1	0	SLE	0	0	0
2018-06-07	U13	Black-capped Chickadee	Bird	0	1	U	1	0	0
2018-08-09	2880-01732	Black-capped Chickadee	Bird	3	0	U	0	0	0
2017-07-31	2810-23261	Black-capped Chickadee	Bird	0	1	FE_PE	0	0	0
2018-08-08	2880-01732	Black-capped Chickadee	Bird	1	0	FE_PE	0	0	0
2017-08-07	2810-23298	Black-capped Chickadee	Bird	1	0	FE_PE	0	0	0
2017-08-07	2810-23298	Black-capped Chickadee	Bird	1	0	FE_PE	0	0	0
2018-08-08	2880-01732	Black-capped Chickadee	Bird	1	0	FE_PE	0	0	0
2018-06-06	2471-39432	Brown-headed Cowbird	Bird	0	1	SLE	1	0	0
2018-06-11	1013-51655	Blue Jay	Bird	1	0	FE_PE	0	0	0
2018-06-11	1013-51655	Blue Jay	Bird	0	1	U	1	0	0
2018-06-11	1013-51655	Blue Jay	Bird	1	0	FE_PE	0	0	0
2018-06-11	1013-51655	Blue Jay	Bird	1	0	FE_PE	0	0	0
2018-06-11	1013-51655	Blue Jay	Bird	1	0	FE_PE	0	0	0
2018-06-11	1013-51655	Blue Jay	Bird	1	0	FE_PE	0	0	0
2018-06-11	1013-51655	Blue Jay	Bird	1	0	FE_PE	0	0	0
2018-06-25	2791-35528	Cedar Waxwing	Bird	0	1	SLE	0	0	1
2018-06-25	2791-35528	Cedar Waxwing	Bird	0	1	SLE	0	0	1
2018-08-08	2791-41436	Cedar Waxwing	Bird	0	1	U	0	0	0
2018-06-25	2791-35528	Cedar Waxwing	Bird	0	1	SLE	0	0	0
2018-08-08	2791-41436	Cedar Waxwing	Bird	0	1	U	1	0	0
2018-06-25	2791-35530	Cedar Waxwing	Bird	0	1	U	0	0	0
2018-08-08	2791-41436	Cedar Waxwing	Bird	0	1	U	0	0	0
2018-07-08	2471-39499	Cedar Waxwing	Bird	0	1	U	0	0	0
2018-06-25	2791-35527	Cedar Waxwing	Bird	0	1	U	0	0	0
2018-06-25	2791-35527	Cedar Waxwing	Bird	0	1	SLE	0	0	1
2018-06-27	2810-23268	Chipping Sparrow	Bird	0	1	FE_PE	0	0	0
2018-06-07	2810-23450	Chipping Sparrow	Bird	0	1	U	0	0	0
2017-08-01	2810-23268	Chipping Sparrow	Bird	1	0	SLE	0	0	0
2018-06-06	2810-23439	Chipping Sparrow	Bird	0	1	FE_PE	0	0	0
2018-06-29	2810-23566	Chipping Sparrow	Bird	1	0	FE_PE	0	0	0
2018-06-29	2810-23566	Chipping Sparrow	Bird	1	0	SLE	0	0	0
2018-06-27	2810-23268	Chipping Sparrow	Bird	0	1	U	0	0	0
2018-06-06	2810-23438	Chipping Sparrow	Bird	0	1	U	0	0	1
2018-06-06	2810-23439	Chipping Sparrow	Bird	0	1	FE_PE	0	0	0
2018-06-07	2810-23450	Chipping Sparrow	Bird	0	1	U	0	0	0
2018-06-27	2810-23268	Chipping Sparrow	Bird	0	1	FE_PE	0	0	0
2018-06-29	2810-23569	Chipping Sparrow	Bird	1	0	FE_PE	0	0	0
2018-06-07	2810-23450	Chipping Sparrow	Bird	0	1	FE_PE	0	0	0
2017-08-01	2810-23268	Chipping Sparrow	Bird	1	0	SLE	1	0	0
2018-06-29	2810-23566	Chipping Sparrow	Bird	0	1	FE_PE	0	0	0
2017-06-15	2810-23239	Chipping Sparrow	Bird	0	1	FE_PE	0	0	0
2017-08-01	2810-23268	Chipping Sparrow	Bird	1	0	SLE	0	0	0
2018-06-27	2810-23552	Chipping Sparrow	Bird	1	0	FE_PE	1	0	0
2018-06-07	2810-23450	Chipping Sparrow	Bird	0	1	U	0	0	0
2017-06-15	2810-23239	Chipping Sparrow	Bird	0	1	FE_PE	0	0	0
2017-08-07	2810-23299	Chipping Sparrow	Bird	1	0	SLE	0	0	0
2018-06-06	2810-23438	Chipping Sparrow	Bird	0	1	SLE	0	0	0
2018-06-07	2810-23450	Chipping Sparrow	Bird	0	1	FE_PE	0	0	0
2018-06-27	2810-23268	Chipping Sparrow	Bird	0	1	FE_PE	0	0	0
2018-06-29	2810-23569	Chipping Sparrow	Bird	1	0	FE_PE	0	0	0
2018-06-07	2810-23450	Chipping Sparrow	Bird	0	1	FE_PE	0	0	0
2018-06-29	2810-23569	Chipping Sparrow	Bird	1	0	FE_PE	0	0	0
2018-06-07	2810-23450	Chipping Sparrow	Bird	0	1	FE_PE	0	0	0
2017-08-01	2810-23268	Chipping Sparrow	Bird	1	0	SLE	0	0	0
2018-06-27	2790-19662	Chipping Sparrow	Bird	0	1	U	0	0	0
2018-06-07	2810-23450	Chipping Sparrow	Bird	2	0	U	0	0	0
2017-06-15	2810-23239	Chipping Sparrow	Bird	0	1	FE_PE	0	0	0
2018-06-29	2810-23566	Chipping Sparrow	Bird	1	0	FE_PE	0	0	0
2017-08-01	2810-23268	Chipping Sparrow	Bird	1	0	SLE	0	0	0
2017-06-15	2810-23239	Chipping Sparrow	Bird	0	1	U	0	0	0
2018-06-07	2810-23450	Chipping Sparrow	Bird	0	1	FE_PE	0	0	1
2018-06-07	2810-23450	Chipping Sparrow	Bird	0	1	FE_PE	1	0	0
2018-06-29	2810-23569	Chipping Sparrow	Bird	1	0	FE_PE	0	0	0
2018-06-29	2810-23566	Chipping Sparrow	Bird	0	1	U	0	0	0
2017-06-15	2810-23239	Chipping Sparrow	Bird	0	1	FE_PE	0	0	0
2018-06-29	2810-23566	Chipping Sparrow	Bird	1	0	FE_PE	0	0	0
2018-06-29	2810-23566	Chipping Sparrow	Bird	1	0	FE_PE	0	0	0
2018-06-29	2810-23569	Chipping Sparrow	Bird	1	0	SLE	0	0	0
2018-06-29	2810-23569	Chipping Sparrow	Bird	0	1	U	0	0	0
2017-08-06	2810-23294	Common Yellowthroat	Bird	1	0	SLE	0	0	0
2018-06-19	2790-19633	Common Yellowthroat	Bird	0	1	SLE	0	0	1
2018-06-21	2810-23508	Common Yellowthroat	Bird	0	1	FE_PE	0	0	0
2017-08-06	2810-23294	Common Yellowthroat	Bird	1	0	SLE	0	0	0
2017-08-06	2810-23294	Common Yellowthroat	Bird	1	0	SLE	0	0	0
2018-07-07	2810-23506	Common Yellowthroat	Bird	0	1	FE_PE	0	0	0
2017-08-06	2810-23294	Common Yellowthroat	Bird	1	0	SLE	0	0	0
2018-06-19	2790-19639	Common Yellowthroat	Bird	0	1	SLE	0	0	0
2018-07-07	2810-23290	Common Yellowthroat	Bird	0	1	FE_PE	0	0	0
2018-07-07	2810-23594	Common Yellowthroat	Bird	0	1	FE_PE	1	0	0
2018-06-20	2790-19650	Common Yellowthroat	Bird	0	1	FE_PE	0	0	0
2017-08-06	2810-23294	Common Yellowthroat	Bird	1	0	SLE	0	0	0
2017-08-06	U6	Common Yellowthroat	Bird	1	0	FE_PE	0	0	0
2018-06-19	2790-19631	Common Yellowthroat	Bird	0	1	FE_PE	0	0	0
2018-06-19	2790-19631	Common Yellowthroat	Bird	0	1	FE_PE	0	0	0
2017-08-06	2810-23294	Common Yellowthroat	Bird	1	0	SLE	0	0	0
2017-08-06	2810-23294	Common Yellowthroat	Bird	1	0	FE_PE	0	0	0
2018-06-19	2790-19642	Common Yellowthroat	Bird	0	1	SLE	0	0	1
2018-07-07	2810-23592	Common Yellowthroat	Bird	0	1	FE_PE	1	0	0
2018-07-07	2810-23506	Common Yellowthroat	Bird	0	1	FE_PE	0	0	0
2017-08-06	2810-23290	Common Yellowthroat	Bird	0	1	U	0	0	0
2018-07-07	2810-23290	Common Yellowthroat	Bird	0	1	FE_PE	0	0	0
2018-07-07	2810-23593	Common Yellowthroat	Bird	0	1	U	0	0	0
2017-08-06	2810-23294	Common Yellowthroat	Bird	1	0	SLE	0	0	0
2018-06-19	2790-19631	Common Yellowthroat	Bird	0	1	U	0	0	0
2018-06-19	2790-19637	Common Yellowthroat	Bird	0	1	FE_PE	0	0	0
2018-06-19	2790-19640	Common Yellowthroat	Bird	1	0	SLE	0	0	0
2018-06-19	2790-19637	Common Yellowthroat	Bird	0	1	FE_PE	0	0	0
2018-07-07	2810-23290	Common Yellowthroat	Bird	0	1	FE_PE	0	0	0
2018-06-25	2810-23539	Common Yellowthroat	Bird	0	1	U	0	0	0
2018-07-07	2810-23290	Common Yellowthroat	Bird	0	1	FE_PE	0	0	0
2017-08-06	2810-23290	Common Yellowthroat	Bird	0	1	SLE	0	0	0
2017-08-06	2810-23290	Common Yellowthroat	Bird	0	1	FE_PE	0	0	0
2018-06-25	2810-23519	Common Yellowthroat	Bird	0	1	FE_PE	0	0	0
2018-06-25	2810-23521	Eastern Phoebe	Bird	0	1	U	1	0	0
2018-06-20	2531-23326	Grey Catbird	Bird	0	1	U	1	0	1
2018-06-21	2531-23332	Grey Catbird	Bird	0	1	SLE	0	0	0
2018-07-08	2531-23368	Grey Catbird	Bird	0	1	SLE	0	0	0
2018-06-21	2531-23333	Grey Catbird	Bird	0	1	SLE	0	0	0
2017-06-13	2571-20185	Hermit Thrush	Bird	1	0	FE_PE	0	0	0
2017-06-14	2571-20193	Hermit Thrush	Bird	1	0	FE_PE	0	0	0
2017-06-14	2571-20193	Hermit Thrush	Bird	1	0	FE_PE	0	0	0
2017-06-14	2571-20193	Hermit Thrush	Bird	1	0	FE_PE	1	0	0
2017-06-14	2571-20193	Hermit Thrush	Bird	1	0	FE_PE	0	0	0
2017-06-14	2571-20193	Hermit Thrush	Bird	1	0	FE_PE	0	0	0
2017-06-14	2571-20193	Hermit Thrush	Bird	1	0	FE_PE	0	0	0
2017-06-14	2571-20193	Hermit Thrush	Bird	1	0	FE_PE	0	0	0
2017-06-14	2571-20193	Hermit Thrush	Bird	1	0	FE_PE	0	0	0
2017-06-14	2571-20193	Hermit Thrush	Bird	1	0	FE_PE	0	0	0
2017-06-14	2571-20193	Hermit Thrush	Bird	1	0	FE_PE	1	0	0
2017-06-14	2571-20193	Hermit Thrush	Bird	5	0	U	1	0	0
2017-06-24	2571-20047	Hermit Thrush	Bird	1	0	FE_PE	1	0	0
2017-06-24	2571-20047	Hermit Thrush	Bird	1	0	FE_PE	1	0	0
2017-06-24	2571-20048	Hermit Thrush	Bird	1	0	FE_PE	1	0	0
2018-06-26	2791-35538	Hermit Thrush	Bird	1	0	FE_PE	1	0	0
2017-06-26	2571-20051	Hermit Thrush	Bird	1	0	SLE	0	0	0
2018-06-27	2791-35552	Hermit Thrush	Bird	1	0	FE_PE	0	0	0
2017-06-13	2571-20188	Hermit Thrush	Bird	1	0	FE_PE	0	0	0
2018-06-13	2571-20080	Hermit Thrush	Bird	1	0	FE_PE	0	0	0
2017-06-22	2571-20042	Hermit Thrush	Bird	1	0	FE_PE	0	0	0
2017-06-22	2571-20042	Hermit Thrush	Bird	1	0	FE_PE	0	0	0
2017-06-13	2571-20186	Hermit Thrush	Bird	1	0	FE_PE	1	0	0
2017-06-13	2571-20186	Hermit Thrush	Bird	1	0	FE_PE	1	0	0
2017-06-13	2571-20186	Hermit Thrush	Bird	1	0	FE_PE	0	0	0
2017-06-13	2571-20186	Hermit Thrush	Bird	1	0	FE_PE	0	0	0
2017-06-13	2571-20186	Hermit Thrush	Bird	1	0	FE_PE	0	0	0
2018-07-03	2791-35564	Hermit Thrush	Bird	0	1	U	0	0	0
2018-07-03	2791-35564	Hermit Thrush	Bird	0	1	FE_PE	0	0	0
2017-06-24	2571-20045	Hermit Thrush	Bird	1	0	FE_PE	0	0	0
2017-06-28	2571-20052	Hermit Thrush	Bird	1	0	FE_PE	0	0	0
2017-06-24	2571-20045	Hermit Thrush	Bird	1	0	FE_PE	0	0	0
2017-06-24	2571-20045	Hermit Thrush	Bird	1	0	FE_PE	0	0	0
2017-06-14	2571-20190	Hermit Thrush	Bird	0	1	FE_PE	0	0	0
2017-06-14	2571-20190	Hermit Thrush	Bird	0	1	FE_PE	0	0	0
2018-06-15	2471-39468	Hermit Thrush	Bird	1	0	SLE	0	0	0
2018-06-15	2471-39468	Hermit Thrush	Bird	1	0	FE_PE	0	0	0
2017-06-24	2571-20046	Hermit Thrush	Bird	1	0	FE_PE	0	0	0
2017-06-24	2571-20046	Hermit Thrush	Bird	1	0	FE_PE	0	0	0
2018-06-26	2791-35542	Hermit Thrush	Bird	1	0	U	0	0	0
2018-06-26	2791-35538	Hermit Thrush	Bird	1	0	FE_PE	1	0	0
2018-06-26	2791-35538	Hermit Thrush	Bird	0	1	U	1	0	0
2017-06-26	2571-20051	Hermit Thrush	Bird	1	0	FE_PE	0	0	0
2017-06-24	2571-20045	Hermit Thrush	Bird	1	0	FE_PE	0	0	0
2018-06-26	2791-35539	Hermit Thrush	Bird	0	1	SLE	1	0	0
2018-06-13	2471-39463	Hermit Thrush	Bird	1	0	FE_PE	0	0	0
2017-06-24	2571-20045	Hermit Thrush	Bird	1	0	FE_PE	1	0	0
2017-06-24	2571-20045	Hermit Thrush	Bird	1	0	FE_PE	0	0	0
2017-06-13	2571-20187	Hermit Thrush	Bird	1	0	FE_PE	0	0	0
2017-06-24	2571-20046	Hermit Thrush	Bird	1	0	FE_PE	0	0	0
2017-06-14	2571-20191	Hermit Thrush	Bird	1	0	FE_PE	0	0	0
2017-06-14	2571-20191	Hermit Thrush	Bird	2	0	U	0	0	0
2017-06-25	2571-20049	Hermit Thrush	Bird	1	0	SLE	0	0	0
2017-06-26	2571-20051	Hermit Thrush	Bird	1	0	FE_PE	0	0	0
2018-06-26	2791-35538	Hermit Thrush	Bird	1	0	FE_PE	1	0	0
2018-06-08	2471-39451	Hermit Thrush	Bird	0	1	U	0	0	0
2018-06-26	2791-35539	Hermit Thrush	Bird	0	1	SLE	0	0	0
2017-08-03	2571-20080	Hermit Thrush	Bird	1	0	SLE	0	1	0
2018-06-26	2791-35541	Hermit Thrush	Bird	0	1	FE_PE	0	0	0
2018-06-13	2571-20080	Hermit Thrush	Bird	1	0	SLE	0	0	0
2018-06-15	2471-39467	Hermit Thrush	Bird	1	0	SLE	1	0	0
2018-06-15	2471-39467	Hermit Thrush	Bird	1	0	FE_PE	0	0	0
2018-07-03	2571-20052	Hermit Thrush	Bird	1	0	U	0	0	0
2017-08-06	2571-20087	Hermit Thrush	Bird	1	0	FE_PE	1	0	0
2017-08-06	2571-20087	Hermit Thrush	Bird	1	0	FE_PE	0	0	0
2018-06-26	2791-35541	Hermit Thrush	Bird	1	0	SLE	0	0	0
2018-06-26	2791-35542	Hermit Thrush	Bird	0	1	U	0	0	0
2017-06-26	2571-20051	Hermit Thrush	Bird	1	0	FE_PE	0	0	0
2018-06-26	2791-35542	Hermit Thrush	Bird	0	1	FE_PE	0	0	1
2018-06-26	2791-35538	Hermit Thrush	Bird	0	1	FE_PE	1	0	0
2018-06-26	2791-35539	Hermit Thrush	Bird	0	1	SLE	0	0	0
2018-06-13	2471-39463	Hermit Thrush	Bird	1	0	SLE	0	0	0
2018-06-11	2471-39458	Hermit Thrush	Bird	0	1	FE_PE	0	0	0
2017-06-14	2571-20190	Hermit Thrush	Bird	1	0	SLE	0	0	0
2018-06-27	2791-35552	Hermit Thrush	Bird	0	1	U	0	0	0
2017-06-24	2571-20046	Hermit Thrush	Bird	0	1	SLE	0	0	0
2018-06-26	2791-35542	Hermit Thrush	Bird	0	1	FE_PE	0	0	1
2018-07-03	2471-39474	Hermit Thrush	Bird	1	0	FE_PE	0	0	0
2018-06-29	2791-35555	Hermit Thrush	Bird	0	1	U	1	0	0
2017-06-14	2571-20189	Hermit Thrush	Bird	1	0	FE_PE	0	0	0
2017-08-08	2571-20094	Hermit Thrush	Bird	1	0	SLE	0	0	0
2017-06-13	2571-20185	Hermit Thrush	Bird	0	1	U	1	0	0
2017-06-13	2571-20185	Hermit Thrush	Bird	0	1	FE_PE	1	0	0
2018-06-08	2471-39451	Hermit Thrush	Bird	0	1	U	0	0	0
2018-06-26	2791-35542	Hermit Thrush	Bird	0	1	U	0	0	0
2017-08-08	2571-20094	Hermit Thrush	Bird	4	0	U	0	0	0
2018-06-27	2791-35552	Hermit Thrush	Bird	0	1	U	0	0	1
2018-06-11	2471-39458	Hermit Thrush	Bird	0	1	SLE	0	0	0
2018-06-08	2471-39451	Hermit Thrush	Bird	1	0	FE_PE	0	0	0
2017-06-14	2571-20189	Hermit Thrush	Bird	1	0	U	0	0	0
2018-06-29	2791-35555	Hermit Thrush	Bird	0	1	FE_PE	0	0	0
2017-06-24	2571-20046	Hermit Thrush	Bird	0	1	SLE	0	0	0
2018-06-08	2471-39451	Hermit Thrush	Bird	0	1	FE_PE	0	0	0
2018-06-26	2791-35539	Hermit Thrush	Bird	0	1	SLE	0	0	0
2018-06-26	2791-35539	Hermit Thrush	Bird	0	1	SLE	0	0	0
2018-06-26	2791-35541	Hermit Thrush	Bird	0	1	SLE	0	0	0
2018-06-26	2791-35539	Hermit Thrush	Bird	1	0	FE_PE	0	0	0
2017-08-06	2810-23292	House Wren	Bird	1	0	FE_PE	0	0	0
2017-08-06	2810-23292	House Wren	Bird	1	0	FE_PE	1	0	0
2017-08-06	2810-23292	House Wren	Bird	0	1	FE_PE	0	0	0
2017-08-06	2810-23292	House Wren	Bird	1	0	SLE	0	0	0
2017-08-06	2810-23292	House Wren	Bird	1	0	FE_PE	0	0	0
2017-08-06	2810-23292	House Wren	Bird	1	0	FE_PE	1	0	0
2017-08-06	2810-23292	House Wren	Bird	0	1	U	0	0	0
2017-08-06	2810-23292	House Wren	Bird	5	0	U	0	0	0
2018-06-25	2810-23533	Indigo Bunting	Bird	0	1	FE_PE	0	0	1
2018-08-10	2880-01745	Indigo Bunting	Bird	1	0	FE_PE	0	0	0
2018-06-25	2810-23533	Indigo Bunting	Bird	0	1	U	0	0	0
2018-06-20	2810-23495	Indigo Bunting	Bird	0	1	FE_PE	0	0	0
2018-06-06	2631-70437	Indigo Bunting	Bird	0	1	FE_PE	0	0	0
2018-06-25	2810-23533	Indigo Bunting	Bird	0	1	SLE	0	0	0
2018-06-25	2810-23533	Indigo Bunting	Bird	0	1	FE_PE	0	0	0
2018-06-25	2810-23533	Indigo Bunting	Bird	0	1	SLE	0	0	1
2018-06-25	2531-23342	Northern cardinal	Bird	0	1	SLE	1	0	0
2018-06-25	2531-23342	Northern cardinal	Bird	0	1	FE_PE	0	0	0
2018-06-07	2531-23310	Northern cardinal	Bird	0	1	SLE	0	0	0
2018-06-07	2531-23310	Northern cardinal	Bird	0	1	SLE	1	0	0
2017-06-24	1661-08186	Ovenbird	Bird	1	0	FE_PE	0	0	0
2017-06-24	1661-08187	Ovenbird	Bird	1	0	FE_PE	0	0	0
2018-06-29	2810-23459	Ovenbird	Bird	1	0	SLE	0	0	0
2017-06-24	1661-08186	Ovenbird	Bird	1	0	FE_PE	0	0	0
2017-06-24	1661-08186	Ovenbird	Bird	1	0	FE_PE	0	0	0
2017-06-24	1661-08186	Ovenbird	Bird	1	0	FE_PE	0	0	0
2017-06-24	1661-08182	Ovenbird	Bird	1	0	FE_PE	0	0	0
2018-06-29	2810-23459	Ovenbird	Bird	1	0	SLE	0	0	0
2017-06-24	1661-08189	Ovenbird	Bird	1	0	U	0	0	0
2018-06-29	2810-23459	Ovenbird	Bird	1	0	SLE	0	0	0
2018-06-29	2810-23459	Ovenbird	Bird	1	0	SLE	0	0	0
2017-06-24	1661-08186	Ovenbird	Bird	0	1	FE_PE	0	0	0
2018-06-29	2810-23459	Ovenbird	Bird	6	0	U	0	0	0
2017-06-22	1661-08178	Ovenbird	Bird	1	0	SLE	0	0	0
2018-07-03	2631-70477	Ovenbird	Bird	1	0	FE_PE	0	0	0
2017-06-24	1661-08186	Ovenbird	Bird	1	0	FE_PE	0	0	0
2017-06-19	1661-08176	Ovenbird	Bird	1	0	SLE	0	0	0
2018-07-03	1661-08178	Ovenbird	Bird	1	0	FE_PE	0	0	0
2018-06-11	2810-23461	Ovenbird	Bird	0	1	FE_PE	0	0	0
2017-06-24	1661-08181	Ovenbird	Bird	1	0	FE_PE	0	0	0
2017-06-24	1661-08182	Ovenbird	Bird	1	0	FE_PE	0	0	0
2017-06-25	1661-08190	Ovenbird	Bird	0	1	FE_PE	0	0	0
2018-06-08	2810-23452	Ovenbird	Bird	0	1	FE_PE	0	0	0
2018-06-16	2810-23482	Ovenbird	Bird	1	0	SLE	0	0	0
2017-06-24	1661-08186	Ovenbird	Bird	1	0	FE_PE	0	0	0
2017-06-19	1661-08176	Ovenbird	Bird	1	0	FE_PE	0	0	0
2018-06-29	2810-23459	Ovenbird	Bird	1	0	SLE	0	0	0
2018-06-16	2810-23482	Ovenbird	Bird	0	1	FE_PE	0	0	0
2018-06-29	2810-23459	Ovenbird	Bird	1	0	SLE	0	0	0
2017-06-24	1661-08180	Ovenbird	Bird	1	0	FE_PE	0	0	0
2018-06-29	2810-23459	Ovenbird	Bird	1	0	SLE	0	0	0
2017-06-19	1661-08177	Ovenbird	Bird	0	1	FE_PE	0	0	0
2018-06-29	2810-23459	Ovenbird	Bird	1	0	SLE	0	0	0
2017-08-08	2810-23412	Ovenbird	Bird	1	0	U	0	0	0
2018-06-25	2810-23436	Ovenbird	Bird	1	0	FE_PE	0	0	0
2018-06-29	2810-23459	Ovenbird	Bird	1	0	SLE	0	0	0
2017-06-24	1661-08180	Ovenbird	Bird	0	1	FE_PE	0	0	0
2017-06-24	1661-08184	Ovenbird	Bird	0	1	SLE	0	0	0
2018-06-29	2810-23459	Ovenbird	Bird	1	0	SLE	0	0	0
2017-06-24	1661-08184	Ovenbird	Bird	0	1	FE_PE	0	0	0
2017-06-14	1661-08159	Ovenbird	Bird	1	0	FE_PE	0	0	0
2017-06-24	1661-08180	Ovenbird	Bird	1	0	FE_PE	0	0	0
2017-06-24	1661-08184	Ovenbird	Bird	1	0	FE_PE	0	0	0
2017-06-13	1333-20121	Pileated Woodpecker	Bird	0	1	U	0	0	0
2018-08-08	1372-13506	Rose-breasted Grosbeak	Bird	0	1	SLE	0	0	0
2018-08-08	1372-13506	Rose-breasted Grosbeak	Bird	2	0	U	0	0	0
2018-06-29	2631-70472	Red-eyed Vireo	Bird	0	1	U	0	0	0
2018-06-25	2810-23441	Red-eyed Vireo	Bird	0	1	SLE	0	0	0
2017-07-31	2631-70409	Red-eyed Vireo	Bird	1	0	FE_PE	0	0	0
2018-06-29	2810-23568	Dark-eyed Junco	Bird	1	0	FE_PE	1	0	0
2018-06-11	2810-23462	Dark-eyed Junco	Bird	0	1	U	0	0	0
2018-06-11	2810-23462	Dark-eyed Junco	Bird	0	1	U	1	0	0
2017-06-19	2571-20038	Scarlet Tanager	Bird	0	1	FE_PE	1	0	0
2017-06-19	2571-20038	Scarlet Tanager	Bird	0	1	U	1	0	0
2018-06-21	2791-35520	Scarlet Tanager	Bird	1	0	SLE	0	0	0
2017-06-19	2571-20038	Scarlet Tanager	Bird	0	1	U	0	0	0
2017-08-09	2571-20095	Song Sparrow	Bird	1	0	SLE	0	0	0
2017-08-09	2471-39401	Song Sparrow	Bird	1	0	FE_PE	1	0	0
2018-06-06	2471-39434	Song Sparrow	Bird	0	1	U	1	0	0
2017-08-07	2571-20093	Song Sparrow	Bird	4	0	U	1	0	0
2018-08-09	2791-41444	Song Sparrow	Bird	1	0	FE_PE	0	0	0
2017-08-09	2471-39401	Song Sparrow	Bird	1	0	FE_PE	1	0	0
2017-08-03	2631-70426	Song Sparrow	Bird	1	0	FE_PE	0	0	0
2017-08-09	2471-39401	Song Sparrow	Bird	1	0	FE_PE	1	0	0
2018-08-09	2791-41444	Song Sparrow	Bird	1	0	FE_PE	0	0	0
2017-08-09	2471-39401	Song Sparrow	Bird	1	0	FE_PE	1	0	0
2017-08-09	2471-39403	Song Sparrow	Bird	1	0	SLE	0	0	0
2017-08-09	2471-39403	Song Sparrow	Bird	1	0	SLE	1	0	0
2017-08-09	2571-20095	Song Sparrow	Bird	1	0	SLE	1	0	0
2017-08-09	2571-20095	Song Sparrow	Bird	1	0	FE_PE	1	0	0
2017-08-09	2471-39403	Song Sparrow	Bird	7	0	U	0	0	0
2018-06-20	2631-70419	Song Sparrow	Bird	1	0	FE_PE	0	0	0
2017-08-09	2571-20096	Song Sparrow	Bird	1	0	FE_PE	0	0	0
2017-08-07	2631-70428	Song Sparrow	Bird	1	0	FE_PE	0	0	0
2017-08-09	2471-39403	Song Sparrow	Bird	1	0	SLE	0	0	0
2017-08-03	2571-20085	Song Sparrow	Bird	1	0	SLE	0	0	0
2017-08-09	2471-39401	Song Sparrow	Bird	1	0	FE_PE	1	0	0
2017-08-09	2471-39403	Song Sparrow	Bird	1	0	SLE	1	0	0
2017-08-09	2571-20098	Song Sparrow	Bird	1	0	FE_PE	0	0	0
2018-07-06	2791-35573	Song Sparrow	Bird	0	1	U	0	0	0
2018-06-19	2471-39485	Song Sparrow	Bird	1	0	SLE	1	0	0
2018-06-20	2471-39492	Song Sparrow	Bird	0	1	SLE	0	0	0
2017-08-02	2571-20072	Song Sparrow	Bird	1	0	SLE	0	0	0
2017-08-02	2571-20072	Song Sparrow	Bird	2	0	U	0	0	0
2017-08-09	U9	Song Sparrow	Bird	1	0	FE_PE	1	0	0
2017-08-09	U9	Song Sparrow	Bird	1	0	FE_PE	1	0	0
2018-08-08	2631-70438	Song Sparrow	Bird	1	0	U	0	0	0
2017-08-07	2631-70428	Song Sparrow	Bird	1	0	FE_PE	0	0	0
2017-08-09	2471-39401	Song Sparrow	Bird	6	0	U	1	0	0
2017-08-09	2471-39403	Song Sparrow	Bird	1	0	SLE	1	0	0
2017-08-03	2631-70426	Song Sparrow	Bird	1	0	FE_PE	0	0	0
2017-08-09	U9	Song Sparrow	Bird	1	0	FE_PE	0	0	0
2017-08-09	2571-20098	Song Sparrow	Bird	1	0	FE_PE	0	0	0
2017-08-09	2631-70432	Song Sparrow	Bird	1	0	FE_PE	0	0	0
2017-08-09	2471-39403	Song Sparrow	Bird	1	0	SLE	0	0	0
2018-08-08	2791-41444	Song Sparrow	Bird	0	1	U	0	0	0
2017-08-09	U9	Song Sparrow	Bird	1	0	FE_PE	1	0	0
2017-08-03	2631-70418	Song Sparrow	Bird	1	0	SLE	0	0	0
2017-08-03	2631-70418	Song Sparrow	Bird	1	0	U	0	0	0
2018-06-06	2471-39431	Song Sparrow	Bird	1	0	SLE	0	0	0
2017-08-09	2471-39403	Song Sparrow	Bird	1	0	SLE	1	0	0
2018-07-07	2791-35592	Song Sparrow	Bird	0	1	FE_PE	0	0	0
2018-07-07	2791-35592	Song Sparrow	Bird	0	1	FE_PE	1	0	0
2017-08-09	2571-20095	Song Sparrow	Bird	1	0	FE_PE	1	0	0
2017-08-07	2631-70428	Song Sparrow	Bird	1	0	FE_PE	0	0	0
2017-08-09	2571-20095	Song Sparrow	Bird	1	0	FE_PE	0	0	0
2018-06-07	2471-39445	Song Sparrow	Bird	1	0	FE_PE	0	0	0
2017-08-09	2571-20095	Song Sparrow	Bird	1	0	SLE	1	0	0
2017-08-07	2631-70429	Song Sparrow	Bird	2	0	U	0	0	0
2018-06-19	2471-39484	Song Sparrow	Bird	1	0	SLE	1	0	0
2018-06-19	2471-39481	Song Sparrow	Bird	1	0	FE_PE	0	0	0
2017-08-09	2571-20096	Song Sparrow	Bird	1	0	FE_PE	0	0	0
2017-08-03	2571-20075	Song Sparrow	Bird	1	0	FE_PE	0	0	0
2018-07-08	2631-70419	Song Sparrow	Bird	0	1	FE_PE	0	0	0
2018-06-06	2471-39433	Song Sparrow	Bird	1	0	SLE	0	0	0
2017-08-09	2571-20097	Song Sparrow	Bird	1	0	FE_PE	1	0	0
2017-08-03	2631-70419	Song Sparrow	Bird	1	0	FE_PE	0	0	0
2018-08-09	2791-41444	Song Sparrow	Bird	1	0	FE_PE	0	0	0
2018-06-25	2791-35535	Song Sparrow	Bird	1	0	SLE	0	0	0
2018-06-25	2471-39439	Song Sparrow	Bird	1	0	FE_PE	1	0	0
2017-08-09	2571-20098	Song Sparrow	Bird	1	0	FE_PE	0	0	0
2017-08-09	2571-20098	Song Sparrow	Bird	1	0	FE_PE	0	0	0
2017-08-09	2471-39401	Song Sparrow	Bird	1	0	FE_PE	1	0	0
2018-06-20	2471-39492	Song Sparrow	Bird	0	1	SLE	0	0	0
2018-06-20	2471-39492	Song Sparrow	Bird	0	1	FE_PE	0	0	0
2018-06-20	2471-39492	Song Sparrow	Bird	0	1	FE_PE	0	0	0
2018-06-20	2791-35507	Song Sparrow	Bird	0	1	U	0	0	0
2017-08-09	2471-39401	Song Sparrow	Bird	1	0	FE_PE	1	0	0
2018-06-20	2791-35507	Song Sparrow	Bird	0	1	FE_PE	0	0	0
2018-06-20	2791-35507	Song Sparrow	Bird	0	1	FE_PE	0	0	0
2018-08-08	2631-70438	Song Sparrow	Bird	1	0	FE_PE	0	0	0
2017-08-09	2471-39403	Song Sparrow	Bird	1	0	SLE	0	0	0
2017-08-09	U9	Song Sparrow	Bird	27	0	U	1	0	0
2017-08-09	2471-39403	Song Sparrow	Bird	1	0	SLE	0	0	0
2017-08-07	2631-70428	Song Sparrow	Bird	4	0	U	0	0	0
2017-08-09	2471-39403	Song Sparrow	Bird	1	0	SLE	0	0	0
2017-08-09	2471-39403	Song Sparrow	Bird	1	0	SLE	0	0	0
2018-07-07	2791-35582	Song Sparrow	Bird	1	0	U	1	0	0
2018-06-07	2471-39445	Song Sparrow	Bird	1	0	FE_PE	0	0	0
2017-08-07	2571-20092	Song Sparrow	Bird	1	0	U	0	0	0
2017-08-09	2471-39403	Song Sparrow	Bird	1	0	SLE	0	0	0
2017-08-07	2631-70428	Song Sparrow	Bird	1	0	FE_PE	0	0	0
2018-06-07	2471-39445	Song Sparrow	Bird	1	0	FE_PE	0	0	0
2018-06-07	2471-39445	Song Sparrow	Bird	1	0	FE_PE	0	0	0
2017-08-07	2631-70428	Song Sparrow	Bird	1	0	FE_PE	0	0	0
2018-07-06	2791-35572	Song Sparrow	Bird	0	1	U	0	0	0
2018-06-07	2471-39445	Song Sparrow	Bird	1	0	FE_PE	0	0	0
2018-06-07	2471-39444	Song Sparrow	Bird	0	1	U	0	0	0
2018-06-20	2791-35502	Song Sparrow	Bird	0	1	SLE	0	0	0
2017-08-07	2631-70430	Song Sparrow	Bird	1	0	FE_PE	0	0	0
2017-08-07	2631-70430	Song Sparrow	Bird	1	0	FE_PE	0	0	0
2017-08-09	2471-39401	Song Sparrow	Bird	1	0	FE_PE	1	0	0
2017-08-09	2571-20096	Song Sparrow	Bird	1	0	FE_PE	0	0	0
2018-08-08	2791-41442	Song Sparrow	Bird	1	0	FE_PE	0	0	0
2017-08-09	2571-20096	Song Sparrow	Bird	1	0	U	0	0	0
2018-08-08	2631-70438	Song Sparrow	Bird	1	0	SLE	0	0	0
2017-08-09	2571-20097	Song Sparrow	Bird	1	0	FE_PE	1	0	0
2017-08-09	2571-20097	Song Sparrow	Bird	1	0	FE_PE	1	0	0
2017-08-09	U9	Song Sparrow	Bird	1	0	FE_PE	0	0	0
2018-07-06	2791-35572	Song Sparrow	Bird	0	1	FE_PE	0	0	0
2018-06-07	2471-39445	Song Sparrow	Bird	1	0	FE_PE	0	0	0
2017-08-09	2471-39401	Song Sparrow	Bird	1	0	FE_PE	1	0	0
2018-06-07	2471-39444	Song Sparrow	Bird	0	1	U	0	0	0
2017-08-09	2471-39401	Song Sparrow	Bird	1	0	FE_PE	1	0	0
2018-08-08	2791-41442	Song Sparrow	Bird	1	0	FE_PE	0	0	0
2017-08-09	2471-39401	Song Sparrow	Bird	1	0	FE_PE	1	0	0
2018-08-10	2471-39437	Song Sparrow	Bird	1	0	FE_PE	0	0	0
2018-06-20	2791-35507	Song Sparrow	Bird	0	1	SLE	0	0	0
2017-08-09	2471-39403	Song Sparrow	Bird	1	0	SLE	0	1	0
2018-08-08	2631-70438	Song Sparrow	Bird	1	0	FE_PE	0	0	0
2017-08-09	U9	Song Sparrow	Bird	1	0	FE_PE	0	0	0
2018-06-07	2471-39445	Song Sparrow	Bird	1	0	FE_PE	0	0	0
2017-08-09	2571-20098	Song Sparrow	Bird	1	0	FE_PE	0	0	0
2018-06-07	2471-39444	Song Sparrow	Bird	0	1	U	0	1	0
2018-06-19	2471-39481	Song Sparrow	Bird	0	1	FE_PE	0	0	0
2018-08-08	2791-41442	Song Sparrow	Bird	1	0	FE_PE	0	0	0
2018-07-06	2791-35573	Song Sparrow	Bird	0	1	FE_PE	1	0	0
2017-08-09	2571-20095	Song Sparrow	Bird	3	0	U	1	0	0
2018-08-08	2791-41442	Song Sparrow	Bird	1	0	FE_PE	0	0	0
2018-06-19	2471-39490	Song Sparrow	Bird	0	1	FE_PE	0	0	0
2018-06-07	2471-39445	Song Sparrow	Bird	7	0	U	0	0	0
2018-07-07	2791-35595	Song Sparrow	Bird	0	1	U	0	0	0
2018-06-07	2471-39445	Song Sparrow	Bird	6	0	U	0	0	0
2017-08-09	U9	Song Sparrow	Bird	1	0	FE_PE	0	0	0
2018-08-09	2791-41444	Song Sparrow	Bird	3	0	U	0	0	0
2018-06-20	2791-35502	Song Sparrow	Bird	0	1	FE_PE	0	0	0
2018-08-09	2791-41444	Song Sparrow	Bird	1	0	FE_PE	0	0	0
2018-07-07	2791-35595	Song Sparrow	Bird	0	1	FE_PE	0	0	0
2018-06-20	2791-35502	Song Sparrow	Bird	0	1	SLE	0	0	0
2018-06-07	2471-39444	Song Sparrow	Bird	0	1	U	1	0	0
2018-08-10	2471-39437	Song Sparrow	Bird	1	0	FE_PE	0	0	0
2018-08-08	2791-41444	Song Sparrow	Bird	3	0	U	0	0	0
2018-08-10	2471-39437	Song Sparrow	Bird	1	0	FE_PE	0	0	0
2018-06-19	2471-39490	Song Sparrow	Bird	0	1	FE_PE	0	0	0
2018-06-20	2471-39492	Song Sparrow	Bird	0	1	SLE	0	0	0
2017-08-09	U9	Song Sparrow	Bird	1	0	FE_PE	1	0	0
2017-08-09	U9	Song Sparrow	Bird	1	0	FE_PE	1	0	0
2018-06-19	2471-39490	Song Sparrow	Bird	0	1	FE_PE	0	0	0
2017-08-07	2631-70428	Song Sparrow	Bird	1	0	SLE	0	0	0
2018-08-08	2791-41442	Song Sparrow	Bird	1	0	FE_PE	0	0	0
2018-07-07	2791-35595	Song Sparrow	Bird	0	1	U	0	0	0
2018-08-09	2791-41444	Song Sparrow	Bird	1	0	FE_PE	0	0	0
2018-08-08	2791-41442	Song Sparrow	Bird	1	0	U	0	0	0
2017-08-03	2631-70418	Song Sparrow	Bird	1	0	SLE	0	0	0
2018-06-19	2471-39481	Song Sparrow	Bird	0	1	FE_PE	0	0	0
2018-08-08	2791-41442	Song Sparrow	Bird	1	0	FE_PE	0	0	0
2018-08-08	2791-41438	Song Sparrow	Bird	2	0	U	0	0	0
2018-06-20	2471-39492	Song Sparrow	Bird	0	1	SLE	0	0	0
2017-06-22	2571-20040	Veery	Bird	0	1	FE_PE	0	0	0
2017-06-22	2571-20040	Veery	Bird	0	1	FE_PE	0	0	0
2017-06-22	2571-20040	Veery	Bird	0	1	U	0	0	0
2018-06-21	2791-35511	Veery	Bird	0	1	U	0	0	0
2017-06-22	2571-20040	Veery	Bird	0	1	U	0	0	0
2018-06-21	2791-35519	Veery	Bird	0	1	FE_PE	0	0	1
2018-07-01	2791-35559	Veery	Bird	1	0	FE_PE	0	0	0
2017-06-22	2571-20040	Veery	Bird	0	1	FE_PE	0	0	0
2017-06-22	2571-20040	Veery	Bird	0	1	FE_PE	1	0	0
2018-06-19	2471-39489	Veery	Bird	0	1	FE_PE	0	0	0
2018-06-21	2791-35511	Veery	Bird	0	1	U	0	0	0
2017-06-24	2571-20043	Veery	Bird	1	0	U	0	0	0
2017-06-19	2571-20039	Veery	Bird	2	0	U	0	0	0
2018-06-21	2791-35511	Veery	Bird	0	1	U	0	0	0
2018-06-21	2791-35519	Veery	Bird	0	1	FE_PE	0	0	0
2018-07-03	2791-35562	Veery	Bird	0	1	FE_PE	0	0	0
2018-06-19	2471-39489	Veery	Bird	0	1	U	0	0	0
2018-07-06	2791-35576	Veery	Bird	0	1	FE_PE	0	0	0
2018-07-06	2791-35576	Veery	Bird	0	1	SLE	0	0	0
2017-06-15	2571-20196	Veery	Bird	1	0	FE_PE	0	0	0
2018-06-19	2471-39489	Veery	Bird	0	1	FE_PE	1	0	0
2017-06-24	2571-20043	Veery	Bird	0	1	U	0	0	0
2018-06-21	2791-35511	Veery	Bird	0	1	U	0	0	1
2018-06-21	2791-35519	Veery	Bird	0	1	FE_PE	0	0	1
2017-06-24	2571-20043	Veery	Bird	0	1	FE_PE	0	0	0
2017-06-19	2571-20039	Veery	Bird	1	0	FE_PE	0	1	0
2017-06-19	2571-20037	Veery	Bird	0	1	SLE	0	0	0
2017-08-03	2571-20081	Veery	Bird	1	0	SLE	0	0	0
2018-06-21	2791-35519	Veery	Bird	0	1	FE_PE	0	0	1
2017-06-19	2571-20037	Veery	Bird	0	1	FE_PE	0	0	0
2017-06-24	2571-20043	Veery	Bird	0	1	FE_PE	0	0	0
2017-06-15	2571-20196	Veery	Bird	1	0	FE_PE	0	0	0
2018-07-04	2791-35570	Veery	Bird	1	0	SLE	0	0	0
2017-06-24	2571-20043	Veery	Bird	0	1	FE_PE	0	0	0
2017-06-24	2571-20043	Veery	Bird	0	1	U	0	0	0
2018-06-21	2791-35519	Veery	Bird	0	1	FE_PE	0	0	1
2018-06-21	2791-35511	Veery	Bird	1	0	SLE	0	0	0
2018-06-11	2471-39457	Veery	Bird	1	0	FE_PE	0	0	0
2017-06-19	2571-20037	Veery	Bird	0	1	SLE	0	0	0
2018-06-16	2571-20037	Veery	Bird	1	0	U	0	0	0
2017-06-24	2571-20043	Veery	Bird	0	1	SLE	1	0	0
2018-06-21	2791-35519	Veery	Bird	0	1	FE_PE	0	0	1
2018-08-10	2791-41449	White-breasted Nuthatch	Bird	3	0	U	0	0	0
2018-08-10	2791-41449	White-breasted Nuthatch	Bird	0	1	FE_PE	0	0	0
2017-08-08	2631-70431	White-breasted Nuthatch	Bird	0	1	FE_PE	1	0	0
2017-08-09	2571-20099	White-breasted Nuthatch	Bird	1	0	FE_PE	0	0	0
2017-06-28	1661-08198	White-breasted Nuthatch	Bird	0	1	U	0	0	0
2017-08-04	2571-20086	White-breasted Nuthatch	Bird	0	1	FE_PE	0	0	0
2018-08-10	2791-41449	White-breasted Nuthatch	Bird	1	0	FE_PE	0	0	0
2017-06-28	1661-08198	White-breasted Nuthatch	Bird	0	1	U	0	0	0
2018-07-04	2791-35569	White-breasted Nuthatch	Bird	0	1	FE_PE	0	0	0
2018-07-04	2791-35569	White-breasted Nuthatch	Bird	1	0	U	0	0	0
2017-06-25	2531-23178	Wood Thrush	Bird	1	0	FE_PE	0	0	0
2017-06-25	2531-23180	Wood Thrush	Bird	0	1	SLE	0	0	0
2017-06-25	2531-23178	Wood Thrush	Bird	0	1	SLE	0	0	0
2017-06-25	2531-23178	Wood Thrush	Bird	1	0	FE_PE	0	0	0
2017-06-25	2531-23174	Wood Thrush	Bird	0	1	SLE	0	0	0
2017-06-25	2531-23178	Wood Thrush	Bird	1	0	FE_PE	0	0	0
2017-06-25	2531-23176	Wood Thrush	Bird	0	1	FE_PE	0	0	0
2017-06-25	2531-23180	Wood Thrush	Bird	0	1	FE_PE	0	0	0
2017-07-31	2531-23187	Wood Thrush	Bird	1	0	FE_PE	0	0	0
2017-06-25	2531-23180	Wood Thrush	Bird	2	0	U	0	0	0
2017-06-25	2531-23176	Wood Thrush	Bird	0	1	U	0	0	0
2017-06-25	2531-23178	Wood Thrush	Bird	1	0	FE_PE	0	0	0
2017-06-25	2531-23178	Wood Thrush	Bird	0	1	FE_PE	0	0	0
2017-06-25	2531-23176	Wood Thrush	Bird	0	1	U	0	0	0
2017-06-25	2531-23174	Wood Thrush	Bird	0	1	FE_PE	0	0	0
2017-06-25	2531-23176	Wood Thrush	Bird	0	1	U	0	0	0
2017-06-25	2531-23176	Wood Thrush	Bird	0	1	FE_PE	0	0	0
2017-06-25	2531-23173	Wood Thrush	Bird	0	1	FE_PE	0	1	0
2017-06-25	2531-23176	Wood Thrush	Bird	0	1	U	0	0	0
2017-06-25	2531-23178	Wood Thrush	Bird	1	0	FE_PE	0	0	0
2017-06-25	2531-23178	Wood Thrush	Bird	1	0	FE_PE	0	0	0
2017-06-25	2531-23176	Wood Thrush	Bird	0	1	U	0	0	0
2017-06-25	2531-23179	Wood Thrush	Bird	0	1	FE_PE	0	0	0
2017-06-25	2531-23179	Wood Thrush	Bird	0	1	U	0	0	0
2017-06-25	2531-23178	Wood Thrush	Bird	1	0	FE_PE	0	0	0
2017-06-25	2531-23176	Wood Thrush	Bird	0	1	FE_PE	0	0	0
2017-06-25	2531-23176	Wood Thrush	Bird	0	1	U	0	0	0
2017-06-25	2531-23178	Wood Thrush	Bird	1	0	FE_PE	0	0	0
2018-07-07	2791-35518	White-throated Sparrow	Bird	0	1	FE_PE	1	0	0
2018-06-21	2791-35512	White-throated Sparrow	Bird	0	1	FE_PE	0	0	0
2018-06-21	2791-35518	White-throated Sparrow	Bird	0	1	FE_PE	0	0	1
2016-06-28	982000407469420	White-footed mouse	Rodent	1	0	FE_PE	1	0	0
2016-06-28	982000407469420	White-footed mouse	Rodent	1	0	FE_PE	1	0	0
2016-06-28	982000407469370	White-footed mouse	Rodent	1	0	U	0	0	0
2016-06-28	982000407469371	White-footed mouse	Rodent	1	0	FE_PE	1	0	0
2016-06-28	982000407469371	White-footed mouse	Rodent	5	0	U	1	0	0
2016-06-28	982000407469371	White-footed mouse	Rodent	1	0	FE_PE	1	0	0
2016-06-28	982000407469434	White-footed mouse	Rodent	3	0	U	1	0	0
2016-06-28	982000407469434	White-footed mouse	Rodent	1	0	FE_PE	1	0	0
2016-06-28	982000407469378	White-footed mouse	Rodent	5	0	U	0	0	0
2016-06-28	982000407469345	White-footed mouse	Rodent	1	0	FE_PE	0	0	0
2016-06-28	982000407469345	White-footed mouse	Rodent	1	0	FE_PE	0	0	0
2016-06-28	982000407469345	White-footed mouse	Rodent	1	0	FE_PE	0	0	0
2016-06-28	982000407469345	White-footed mouse	Rodent	1	0	FE_PE	0	0	0
2016-06-28	982000407469345	White-footed mouse	Rodent	1	0	U	0	0	0
2016-06-28	982000407469345	White-footed mouse	Rodent	0	1	U	0	0	0
2016-06-28	982000407469345	White-footed mouse	Rodent	1	0	FE_PE	0	0	0
2016-06-28	982000407469345	White-footed mouse	Rodent	0	1	U	0	0	1
2016-06-28	982000407469381	White-footed mouse	Rodent	0	1	FE_PE	1	0	0
2016-06-28	982000407469381	White-footed mouse	Rodent	1	0	FE_PE	1	0	0
2016-06-28	982000407469376	White-footed mouse	Rodent	3	0	U	0	0	0
2016-06-29	982000407469541	White-footed mouse	Rodent	4	0	U	1	0	0
2016-06-29	982000407469370	White-footed mouse	Rodent	1	0	U	0	0	0
2016-06-29	982000407469481	White-footed mouse	Rodent	2	0	U	0	0	0
2016-06-29	982000407469437	White-footed mouse	Rodent	3	0	U	1	0	0
2016-06-29	982000407469496	White-footed mouse	Rodent	1	0	FE_PE	0	0	0
2016-06-29	982000407469496	White-footed mouse	Rodent	4	0	U	1	0	0
2016-06-29	982000407469496	White-footed mouse	Rodent	1	0	FE_PE	0	0	0
2016-06-29	982000407469496	White-footed mouse	Rodent	1	0	FE_PE	0	0	0
2016-06-29	982000407469496	White-footed mouse	Rodent	1	0	FE_PE	0	0	0
2016-06-29	982000407469479	White-footed mouse	Rodent	1	0	U	0	0	0
2016-06-29	982000407469453	White-footed mouse	Rodent	1	0	U	1	0	0
2016-06-29	982000407469504	White-footed mouse	Rodent	1	0	FE_PE	1	0	0
2016-06-29	982000407469504	White-footed mouse	Rodent	1	0	FE_PE	1	0	0
2016-06-29	982000407469504	White-footed mouse	Rodent	1	0	FE_PE	1	0	0
2016-06-29	982000407469454	White-footed mouse	Rodent	1	0	U	1	0	0
2016-06-29	982000407469477	White-footed mouse	Rodent	1	0	U	0	0	0
2016-06-29	982000407469525	White-footed mouse	Rodent	2	0	U	0	0	0
2016-06-29	982000407469525	White-footed mouse	Rodent	1	0	FE_PE	0	0	0
2016-06-29	982000407469525	White-footed mouse	Rodent	1	0	FE_PE	0	0	0
2016-06-29	982000407469461	White-footed mouse	Rodent	2	0	U	1	0	0
2016-07-05	U2	White-footed mouse	Rodent	1	0	U	0	0	0
2016-07-05	982000407469508	White-footed mouse	Rodent	1	0	U	0	0	0
2016-07-05	982000407469508	White-footed mouse	Rodent	1	0	SLE	1	0	0
2016-07-05	982000407469458	White-footed mouse	Rodent	1	0	FE_PE	0	0	0
2016-07-05	982000407469468	White-footed mouse	Rodent	1	0	U	0	0	0
2016-07-05	982000407469494	White-footed mouse	Rodent	1	0	U	0	0	0
2016-07-05	U1	White-footed mouse	Rodent	1	0	U	0	0	0
2016-07-05	982000407469447	White-footed mouse	Rodent	1	0	U	0	0	0
2016-07-05	982000407469513	White-footed mouse	Rodent	1	0	U	0	0	0
2016-07-05	982000407469492	White-footed mouse	Rodent	2	0	U	0	0	0
2016-07-05	U3	White-footed mouse	Rodent	1	0	SLE	1	0	0
2016-07-05	U3	White-footed mouse	Rodent	2	0	U	1	0	0
2016-07-05	U3	White-footed mouse	Rodent	0	1	U	1	0	0
2016-07-05	U3	White-footed mouse	Rodent	1	0	SLE	1	0	0
2016-07-06	982000407469388	White-footed mouse	Rodent	1	0	FE_PE	0	0	0
2016-07-06	982000407469401	White-footed mouse	Rodent	1	0	U	0	0	0
2016-07-06	982000407469365	White-footed mouse	Rodent	3	0	U	0	0	0
2016-07-06	982000407469350	White-footed mouse	Rodent	1	0	SLE	0	0	0
2016-07-06	982000407469393	White-footed mouse	Rodent	1	0	U	0	0	0
2016-07-06	982000407469347	White-footed mouse	Rodent	1	0	SLE	0	0	0
2016-07-06	982000407469432	White-footed mouse	Rodent	1	0	FE_PE	0	0	0
2016-07-06	982000407469432	White-footed mouse	Rodent	1	0	U	0	0	0
2016-07-06	982000407469530	White-footed mouse	Rodent	3	0	U	0	0	0
2016-07-06	982000407469355	White-footed mouse	Rodent	1	0	SLE	1	0	0
2016-07-07	982000407469503	White-footed mouse	Rodent	5	0	U	1	0	0
2016-07-07	982000407469452	White-footed mouse	Rodent	1	0	SLE	0	0	0
2016-07-07	982000407469469	White-footed mouse	Rodent	1	0	U	0	0	0
2016-07-07	982000407469512	White-footed mouse	Rodent	1	0	FE_PE	0	0	0
2016-07-07	982000407469512	White-footed mouse	Rodent	2	0	U	0	0	0
2016-07-07	982000407469512	White-footed mouse	Rodent	1	0	FE_PE	0	0	0
2016-07-07	982000407469512	White-footed mouse	Rodent	1	0	FE_PE	0	0	0
2016-07-07	982000407469512	White-footed mouse	Rodent	1	0	FE_PE	0	0	0
2016-07-07	982000407469506	White-footed mouse	Rodent	1	0	SLE	0	0	0
2016-07-07	982000407469406	White-footed mouse	Rodent	0	0	U	0	0	0
2016-07-08	U4	White-footed mouse	Rodent	1	0	SLE	1	0	0
2016-07-08	982000407469471	White-footed mouse	Rodent	3	0	U	0	0	0
2016-07-12	982000407469464	White-footed mouse	Rodent	2	0	U	1	0	0
2016-07-12	982000407469460	White-footed mouse	Rodent	1	0	U	0	0	0
2016-07-12	982000407469490	White-footed mouse	Rodent	4	0	U	0	0	0
2016-07-12	982000407469482	White-footed mouse	Rodent	1	0	SLE	0	0	0
2016-07-12	982000407469459	White-footed mouse	Rodent	1	0	FE_PE	0	0	0
2016-07-12	982000407469514	White-footed mouse	Rodent	1	0	SLE	0	0	0
2016-07-12	982000407469514	White-footed mouse	Rodent	1	0	FE_PE	0	0	0
2016-07-12	982000407469567	White-footed mouse	Rodent	3	0	U	0	0	0
2016-07-12	982000407469499	White-footed mouse	Rodent	2	0	U	0	0	0
2016-07-12	982000407469537	White-footed mouse	Rodent	2	0	U	1	0	0
2016-07-12	982000407469483	White-footed mouse	Rodent	3	0	U	0	0	0
2016-07-12	982000407469536	White-footed mouse	Rodent	1	0	U	0	0	0
2016-07-12	982000407469509	White-footed mouse	Rodent	1	0	SLE	1	0	0
2016-07-12	982000407469524	White-footed mouse	Rodent	2	0	U	0	0	0
2016-07-12	982000407469484	White-footed mouse	Rodent	0	1	SLE	0	0	0
2016-07-12	982000407469465	White-footed mouse	Rodent	1	0	U	0	0	0
2016-07-12	982000407469516	White-footed mouse	Rodent	2	0	U	0	0	0
2016-07-12	982000407469538	White-footed mouse	Rodent	5	0	U	0	0	0
2016-07-12	982000407469475	White-footed mouse	Rodent	1	0	FE_PE	0	0	0
2016-07-12	982000407469475	White-footed mouse	Rodent	1	0	U	0	0	0
2016-07-12	982000407469445	White-footed mouse	Rodent	1	0	FE_PE	1	0	0
2016-07-12	982000407469445	White-footed mouse	Rodent	1	0	FE_PE	1	0	0
2016-07-12	982000407469495	White-footed mouse	Rodent	2	0	U	0	0	0
2016-07-12	982000407469456	White-footed mouse	Rodent	8	0	U	1	0	0
2016-07-12	982000407469456	White-footed mouse	Rodent	1	0	FE_PE	0	0	0
2016-07-12	982000407469489	White-footed mouse	Rodent	1	0	FE_PE	0	0	0
2016-07-12	982000407469463	White-footed mouse	Rodent	1	0	U	0	0	0
2016-07-12	982000407469455	White-footed mouse	Rodent	1	0	FE_PE	1	0	0
2016-07-12	982000407469510	White-footed mouse	Rodent	1	0	FE_PE	1	0	0
2016-07-12	982000407469523	White-footed mouse	Rodent	1	0	U	1	0	0
2016-07-12	982000407469478	White-footed mouse	Rodent	0	1	FE_PE	0	0	0
2016-07-12	982000407469446	White-footed mouse	Rodent	1	0	FE_PE	0	0	0
2016-07-12	982000407469446	White-footed mouse	Rodent	1	0	FE_PE	0	0	0
2016-07-13	982000407469433	White-footed mouse	Rodent	1	0	U	0	0	0
2016-07-13	982000407469396	White-footed mouse	Rodent	1	0	SLE	0	0	0
2016-07-13	982000407469427	White-footed mouse	Rodent	2	0	U	0	0	0
2016-07-13	982000407469442	White-footed mouse	Rodent	1	0	FE_PE	0	0	0
2016-07-13	982000407469442	White-footed mouse	Rodent	1	0	U	0	0	0
2016-07-13	982000407469404	White-footed mouse	Rodent	1	0	U	0	0	0
2016-07-13	982000407469353	White-footed mouse	Rodent	0	1	FE_PE	0	0	0
2016-07-13	982000407469403	White-footed mouse	Rodent	1	0	U	0	0	0
2016-07-13	982000407469519	White-footed mouse	Rodent	1	0	SLE	0	0	0
2016-07-13	982000407469412	White-footed mouse	Rodent	1	0	U	1	0	0
2016-07-13	982000407469511	White-footed mouse	Rodent	1	0	FE_PE	0	0	0
2016-07-13	982000407469511	White-footed mouse	Rodent	1	0	FE_PE	0	0	0
2016-07-13	982000407469511	White-footed mouse	Rodent	1	0	FE_PE	1	0	0
2016-07-13	982000407469511	White-footed mouse	Rodent	2	0	U	1	0	0
2016-07-13	982000407469511	White-footed mouse	Rodent	1	0	FE_PE	1	0	0
2016-07-13	982000407469511	White-footed mouse	Rodent	1	0	FE_PE	1	0	0
2016-07-13	982000407469511	White-footed mouse	Rodent	1	0	FE_PE	1	0	0
2016-07-13	982000407469511	White-footed mouse	Rodent	1	0	FE_PE	1	0	0
2016-07-13	982000407469511	White-footed mouse	Rodent	1	0	FE_PE	1	0	0
2016-07-13	982000407469511	White-footed mouse	Rodent	1	0	FE_PE	1	0	0
2016-07-13	982000407469411	White-footed mouse	Rodent	3	0	U	1	0	0
2016-07-13	982000407469387	White-footed mouse	Rodent	1	0	FE_PE	0	0	0
2016-07-13	982000407469379	White-footed mouse	Rodent	1	0	U	0	0	0
2016-07-13	982000407469418	White-footed mouse	Rodent	1	0	U	0	0	0
2016-07-13	982000407469421	White-footed mouse	Rodent	1	0	SLE	0	0	0
2016-07-13	982000407469533	White-footed mouse	Rodent	1	0	FE_PE	0	0	0
2016-07-13	982000407469533	White-footed mouse	Rodent	1	0	SLE	0	0	0
2016-07-13	982000407469428	White-footed mouse	Rodent	0	1	SLE	0	0	0
2016-07-13	982000407469463	White-footed mouse	Rodent	1	0	SLE	1	0	0
2016-07-13	982000407469368	White-footed mouse	Rodent	3	0	U	0	0	0
2016-07-13	982000407469489	White-footed mouse	Rodent	1	0	SLE	0	0	0
2016-07-13	982000407469392	White-footed mouse	Rodent	1	0	U	0	0	0
2016-07-13	982000407469358	White-footed mouse	Rodent	2	0	U	1	0	0
2016-07-13	982000407469430	White-footed mouse	Rodent	0	1	SLE	0	0	0
2016-07-13	982000407469430	White-footed mouse	Rodent	1	0	U	1	0	0
2016-07-13	982000407469426	White-footed mouse	Rodent	1	0	U	0	0	0
2016-07-13	982000407469426	White-footed mouse	Rodent	1	0	FE_PE	0	0	0
2016-07-13	982000407469413	White-footed mouse	Rodent	6	0	U	1	0	0
2016-07-13	982000407469446	White-footed mouse	Rodent	1	0	FE_PE	1	0	0
2016-07-13	982000407469398	White-footed mouse	Rodent	4	0	U	1	0	0
2016-07-13	982000407469352	White-footed mouse	Rodent	1	0	FE_PE	1	0	0
2016-07-13	982000407469352	White-footed mouse	Rodent	1	0	FE_PE	1	0	0
2016-07-13	982000407469352	White-footed mouse	Rodent	1	0	U	1	0	0
2016-07-14	982000407469361	White-footed mouse	Rodent	2	0	U	0	0	0
2016-07-14	982000407469377	White-footed mouse	Rodent	0	1	U	0	0	1
2016-07-14	982000407469377	White-footed mouse	Rodent	1	0	FE_PE	0	0	1
2016-07-14	982000407469348	White-footed mouse	Rodent	1	0	SLE	1	0	0
2016-07-14	982000407469348	White-footed mouse	Rodent	1	0	SLE	1	0	0
2016-07-14	982000407469348	White-footed mouse	Rodent	1	0	SLE	1	0	0
2016-07-14	982000407469415	White-footed mouse	Rodent	1	0	U	0	0	0
2016-07-14	982000407469369	White-footed mouse	Rodent	2	0	U	0	0	0
2016-07-14	982000407469369	White-footed mouse	Rodent	1	0	FE_PE	0	0	0
2016-07-14	982000407469369	White-footed mouse	Rodent	1	0	FE_PE	0	0	0
2016-07-14	982000407469488	White-footed mouse	Rodent	0	1	SLE	0	0	0
2016-07-14	982000407469488	White-footed mouse	Rodent	1	0	FE_PE	0	0	0
2016-07-14	982000407469356	White-footed mouse	Rodent	2	0	U	1	0	0
2016-07-14	982000407469405	White-footed mouse	Rodent	1	0	FE_PE	0	0	0
2016-07-14	982000407469405	White-footed mouse	Rodent	1	0	SLE	0	0	0
2016-07-14	982000407469405	White-footed mouse	Rodent	1	0	U	0	0	0
2016-07-14	982000407469405	White-footed mouse	Rodent	1	0	FE_PE	1	0	0
2016-07-14	982000407469405	White-footed mouse	Rodent	1	0	FE_PE	1	0	0
2016-07-14	982000407469502	White-footed mouse	Rodent	5	0	U	1	0	0
2016-07-14	982000407469507	White-footed mouse	Rodent	1	0	U	1	0	0
2016-07-14	982000407469351	White-footed mouse	Rodent	1	0	FE_PE	1	0	0
2016-07-14	982000407469351	White-footed mouse	Rodent	1	0	FE_PE	1	0	0
2016-07-14	982000407469351	White-footed mouse	Rodent	1	0	FE_PE	1	0	0
2016-07-14	982000407469351	White-footed mouse	Rodent	1	0	FE_PE	1	1	0
2016-07-14	982000407469351	White-footed mouse	Rodent	1	0	FE_PE	1	0	0
2016-07-14	982000407469351	White-footed mouse	Rodent	1	0	FE_PE	1	0	0
2016-07-14	982000407469351	White-footed mouse	Rodent	1	0	FE_PE	1	0	0
2016-07-14	982000407469351	White-footed mouse	Rodent	1	0	FE_PE	1	0	0
2016-07-14	982000407469390	White-footed mouse	Rodent	2	2	U	0	0	0
2016-07-14	982000407469443	Eastern chipmunk	Rodent	1	0	U	1	0	0
2016-07-14	982000407469443	Eastern chipmunk	Rodent	1	0	U	0	0	0
2016-07-14	982000407469346	White-footed mouse	Rodent	2	0	U	0	0	0
2016-07-15	982000407469527	White-footed mouse	Rodent	4	0	U	1	0	0
2016-07-15	982000407469361	White-footed mouse	Rodent	2	0	U	0	0	0
2016-07-15	982000407469364	White-footed mouse	Rodent	1	0	FE_PE	1	0	0
2016-07-15	982000407469364	White-footed mouse	Rodent	1	0	FE_PE	1	0	0
2016-07-15	982000407469364	White-footed mouse	Rodent	1	0	FE_PE	0	0	0
2016-07-15	982000407469364	White-footed mouse	Rodent	1	0	FE_PE	1	0	0
2016-07-15	982000407469364	White-footed mouse	Rodent	1	0	FE_PE	1	0	0
2016-07-15	982000407469364	White-footed mouse	Rodent	11	0	U	1	0	0
2016-07-15	982000407469377	White-footed mouse	Rodent	4	0	U	0	0	0
2016-07-15	982000407469348	White-footed mouse	Rodent	1	0	FE_PE	1	0	0
2016-07-15	982000407469436	White-footed mouse	Rodent	1	0	U	1	0	0
2016-07-15	982000407469521	White-footed mouse	Rodent	1	0	U	0	0	0
2016-07-15	982000407469400	White-footed mouse	Rodent	2	0	U	0	0	0
2016-07-15	982000407469497	White-footed mouse	Rodent	1	0	FE_PE	0	0	0
2016-07-15	982000407469497	White-footed mouse	Rodent	1	0	SLE	0	0	0
2016-07-15	982000407469497	White-footed mouse	Rodent	1	0	U	0	0	0
2016-07-15	982000407469438	White-footed mouse	Rodent	1	0	U	0	0	0
2016-07-15	982000407469517	White-footed mouse	Rodent	2	0	U	1	0	0
2016-07-15	982000407469474	White-footed mouse	Rodent	0	1	SLE	0	0	0
2016-07-15	982000407469474	White-footed mouse	Rodent	0	1	SLE	0	0	0
2016-07-15	982000407469474	White-footed mouse	Rodent	2	0	U	0	0	0
2016-07-15	982000407469439	White-footed mouse	Rodent	1	0	FE_PE	0	0	0
2016-07-15	982000407469439	White-footed mouse	Rodent	1	0	FE_PE	0	0	0
2016-07-15	982000407469384	White-footed mouse	Rodent	2	0	U	0	0	0
2016-07-15	982000407469384	White-footed mouse	Rodent	0	1	U	0	0	0
2016-07-15	982000407469462	White-footed mouse	Rodent	1	0	U	0	0	0
2016-07-15	982000407469402	White-footed mouse	Rodent	1	0	FE_PE	1	0	0
2016-07-19	982000407469699	White-footed mouse	Rodent	1	0	SLE	0	0	0
2016-07-19	982000407469729	White-footed mouse	Rodent	1	0	U	0	0	0
2016-07-19	982000407469679	White-footed mouse	Rodent	1	0	SLE	0	0	0
2016-07-19	982000407469696	White-footed mouse	Rodent	3	0	U	0	0	0
2016-07-19	982000407469693	White-footed mouse	Rodent	1	0	SLE	1	0	0
2016-07-19	982000407469695	White-footed mouse	Rodent	1	0	FE_PE	0	0	0
2016-07-19	982000407469695	White-footed mouse	Rodent	1	0	U	0	0	0
2017-07-04	982000407469777	Eastern chipmunk	Rodent	1	0	U	1	0	0
2017-07-05	982000407469842	White-footed mouse	Rodent	1	0	SLE	0	0	0
2017-07-05	982000407469842	White-footed mouse	Rodent	1	0	FE_PE	0	0	0
2017-07-05	982000407469842	White-footed mouse	Rodent	1	0	FE_PE	0	0	0
2017-07-05	982000407469842	White-footed mouse	Rodent	1	0	FE_PE	0	0	0
2017-07-05	982000407469842	White-footed mouse	Rodent	1	0	FE_PE	0	0	0
2017-07-05	982000407469842	White-footed mouse	Rodent	1	0	SLE	0	0	0
2017-07-05	982000407469842	White-footed mouse	Rodent	12	0	U	0	0	0
2017-07-05	982000407469842	White-footed mouse	Rodent	1	0	FE_PE	0	0	0
2017-07-05	982000407469842	White-footed mouse	Rodent	1	0	SLE	0	0	0
2017-07-05	982000407469842	White-footed mouse	Rodent	1	0	FE_PE	1	0	0
2017-07-05	982000407469842	White-footed mouse	Rodent	1	0	SLE	0	0	0
2017-07-05	982000407469842	White-footed mouse	Rodent	1	0	FE_PE	0	0	0
2017-07-05	982000407469807	Eastern chipmunk	Rodent	6	0	U	0	0	0
2017-07-05	982000407469807	Eastern chipmunk	Rodent	1	0	SLE	0	0	0
2017-07-05	982000407469807	Eastern chipmunk	Rodent	1	0	SLE	0	0	0
2017-07-05	982000407469807	Eastern chipmunk	Rodent	1	0	FE_PE	0	0	0
2017-07-05	982000407469807	Eastern chipmunk	Rodent	1	0	SLE	0	0	0
2017-07-05	982000407469807	Eastern chipmunk	Rodent	1	0	SLE	0	0	0
2017-07-05	982000407469807	Eastern chipmunk	Rodent	1	0	SLE	0	0	0
2017-07-05	982000407469807	Eastern chipmunk	Rodent	1	0	SLE	1	0	0
2017-07-06	982000407469842	White-footed mouse	Rodent	1	0	FE_PE	0	0	0
2017-07-06	982000407469842	White-footed mouse	Rodent	1	0	FE_PE	0	1	0
2017-07-06	982000407469842	White-footed mouse	Rodent	1	0	FE_PE	0	0	0
2017-07-06	982000407469769	White-footed mouse	Rodent	1	0	SLE	1	0	0
2017-07-06	982000407469769	White-footed mouse	Rodent	1	0	FE_PE	1	0	0
2017-07-11	982000407469667	White-footed mouse	Rodent	1	0	FE_PE	1	1	0
2017-07-11	982000407469667	White-footed mouse	Rodent	1	0	FE_PE	1	0	0
2017-07-11	982000407469667	White-footed mouse	Rodent	1	0	FE_PE	1	1	0
2017-07-11	982000407469667	White-footed mouse	Rodent	1	0	FE_PE	1	1	0
2017-07-11	982000407469667	White-footed mouse	Rodent	5	0	U	1	1	0
2017-07-11	982000407469778	White-footed mouse	Rodent	1	0	SLE	0	0	0
2017-07-11	982000407469778	White-footed mouse	Rodent	1	0	FE_PE	0	0	0
2017-07-11	982000407469778	White-footed mouse	Rodent	1	0	FE_PE	0	0	0
2017-07-11	982000407469778	White-footed mouse	Rodent	1	0	FE_PE	0	0	0
2017-07-11	982000407469778	White-footed mouse	Rodent	1	0	FE_PE	0	0	0
2017-07-11	982000407469778	White-footed mouse	Rodent	1	0	FE_PE	0	0	0
2017-07-11	982000407469778	White-footed mouse	Rodent	1	0	FE_PE	0	0	0
2017-07-11	982000407469778	White-footed mouse	Rodent	1	0	SLE	0	0	0
2017-07-11	982000407469778	White-footed mouse	Rodent	1	0	FE_PE	0	0	0
2017-07-11	982000407469778	White-footed mouse	Rodent	1	0	FE_PE	0	0	0
2017-07-11	982000407469778	White-footed mouse	Rodent	17	0	U	0	0	0
2017-07-11	982000407469778	White-footed mouse	Rodent	1	0	SLE	1	0	0
2017-07-11	982000407469778	White-footed mouse	Rodent	1	0	FE_PE	1	0	0
2017-07-11	982000407469778	White-footed mouse	Rodent	1	0	FE_PE	0	0	0
2017-07-11	982000407469778	White-footed mouse	Rodent	1	0	SLE	0	0	0
2017-07-11	982000407469778	White-footed mouse	Rodent	1	0	FE_PE	0	0	0
2017-07-11	982000407469651	Eastern chipmunk	Rodent	1	0	U	1	1	0
2017-07-11	982000407469651	Eastern chipmunk	Rodent	1	0	SLE	0	1	0
2017-07-11	982000407469651	Eastern chipmunk	Rodent	1	0	FE_PE	1	1	0
2017-07-11	982000407469845	White-footed mouse	Rodent	4	0	U	0	0	0
2017-07-11	982000407469844	White-footed mouse	Rodent	1	0	FE_PE	0	0	0
2017-07-11	982000407469844	White-footed mouse	Rodent	1	0	SLE	0	0	0
2017-07-11	982000407469844	White-footed mouse	Rodent	1	0	SLE	0	0	0
2017-07-11	982000407469844	White-footed mouse	Rodent	1	0	FE_PE	0	0	0
2017-07-11	982000407469844	White-footed mouse	Rodent	1	0	FE_PE	0	0	0
2017-07-11	982000407469844	White-footed mouse	Rodent	1	0	FE_PE	0	0	0
2017-07-11	982000407469844	White-footed mouse	Rodent	1	0	FE_PE	0	1	0
2017-07-11	982000407469844	White-footed mouse	Rodent	6	0	U	0	0	0
2017-07-11	982000407469844	White-footed mouse	Rodent	1	0	FE_PE	0	0	0
2017-07-11	982000407469844	White-footed mouse	Rodent	1	0	FE_PE	0	0	0
2017-07-11	982000407469782	White-footed mouse	Rodent	1	0	SLE	1	0	0
2017-07-11	982000407469782	White-footed mouse	Rodent	7	0	U	1	0	0
2017-07-11	982000407469782	White-footed mouse	Rodent	1	0	SLE	0	0	0
2017-07-11	982000407469782	White-footed mouse	Rodent	1	0	FE_PE	0	0	0
2017-07-11	982000407469782	White-footed mouse	Rodent	1	0	FE_PE	0	0	0
2017-07-11	982000407469782	White-footed mouse	Rodent	1	0	SLE	1	0	0
2017-07-11	982000407469782	White-footed mouse	Rodent	1	0	FE_PE	1	0	0
2017-07-11	982000407469782	White-footed mouse	Rodent	1	0	FE_PE	1	0	0
2017-07-11	982000407469782	White-footed mouse	Rodent	1	0	FE_PE	1	0	0
2017-07-11	982000407469782	White-footed mouse	Rodent	1	0	FE_PE	1	0	0
2017-07-11	982000407469781	White-footed mouse	Rodent	1	0	FE_PE	0	0	0
2017-07-11	982000407469781	White-footed mouse	Rodent	1	0	FE_PE	0	0	0
2017-07-11	982000407469781	White-footed mouse	Rodent	1	0	FE_PE	0	0	0
2017-07-11	982000407469781	White-footed mouse	Rodent	1	0	FE_PE	0	0	0
2017-07-11	982000407469781	White-footed mouse	Rodent	1	0	FE_PE	0	0	0
2017-07-11	982000407469781	White-footed mouse	Rodent	1	0	FE_PE	0	0	0
2017-07-11	982000407469781	White-footed mouse	Rodent	10	0	U	0	0	0
2017-07-11	982000407469781	White-footed mouse	Rodent	1	0	FE_PE	0	0	0
2017-07-11	982000407469781	White-footed mouse	Rodent	1	0	SLE	0	0	0
2017-07-11	982000407469781	White-footed mouse	Rodent	1	0	FE_PE	0	0	0
2017-07-11	982000407469781	White-footed mouse	Rodent	1	0	FE_PE	0	0	0
2017-07-11	982000407469781	White-footed mouse	Rodent	1	0	FE_PE	0	0	0
2017-07-11	982000407469781	White-footed mouse	Rodent	1	0	FE_PE	0	0	0
2017-07-11	982000407469781	White-footed mouse	Rodent	1	0	SLE	0	0	0
2017-07-11	982000407469781	White-footed mouse	Rodent	1	0	FE_PE	0	0	0
2017-07-11	982000407469781	White-footed mouse	Rodent	1	0	FE_PE	0	0	0
2017-07-11	982000407469703	White-footed mouse	Rodent	1	0	FE_PE	1	0	0
2017-07-11	982000407469703	White-footed mouse	Rodent	1	0	FE_PE	1	0	0
2017-07-11	982000407469703	White-footed mouse	Rodent	1	0	FE_PE	1	0	0
2017-07-11	982000407469703	White-footed mouse	Rodent	1	0	FE_PE	1	0	0
2017-07-11	982000407469703	White-footed mouse	Rodent	1	0	FE_PE	1	0	0
2017-07-11	982000407469703	White-footed mouse	Rodent	1	0	FE_PE	1	0	0
2017-07-11	982000407469703	White-footed mouse	Rodent	1	0	FE_PE	1	0	0
2017-07-11	982000407469703	White-footed mouse	Rodent	1	0	FE_PE	1	0	0
2017-07-11	982000407469703	White-footed mouse	Rodent	1	0	FE_PE	1	0	0
2017-07-11	982000407469703	White-footed mouse	Rodent	1	0	FE_PE	1	0	0
2017-07-11	982000407469703	White-footed mouse	Rodent	1	0	FE_PE	1	0	0
2017-07-11	982000407469703	White-footed mouse	Rodent	1	0	FE_PE	1	0	0
2017-07-11	982000407469703	White-footed mouse	Rodent	1	0	FE_PE	1	0	0
2017-07-11	982000407469703	White-footed mouse	Rodent	1	0	FE_PE	1	0	0
2017-07-11	982000407469703	White-footed mouse	Rodent	1	0	FE_PE	1	0	0
2017-07-11	982000407469703	White-footed mouse	Rodent	1	0	FE_PE	1	0	0
2017-07-11	982000407469703	White-footed mouse	Rodent	1	0	FE_PE	1	0	0
2017-07-11	982000407469703	White-footed mouse	Rodent	1	0	FE_PE	1	0	0
2017-07-11	982000407469703	White-footed mouse	Rodent	11	0	U	1	0	0
2017-07-12	982000407469715	White-footed mouse	Rodent	1	0	FE_PE	0	0	0
2017-07-12	982000407469715	White-footed mouse	Rodent	1	0	FE_PE	0	0	0
2017-07-12	982000407469715	White-footed mouse	Rodent	1	0	FE_PE	0	0	0
2017-07-12	982000407469715	White-footed mouse	Rodent	1	0	FE_PE	0	0	0
2017-07-12	982000407469715	White-footed mouse	Rodent	4	0	U	0	0	0
2017-07-12	982000407469667	White-footed mouse	Rodent	1	0	SLE	1	0	0
2017-07-12	982000407469667	White-footed mouse	Rodent	1	0	U	0	0	0
2017-07-12	982000407469833	White-footed mouse	Rodent	1	0	SLE	0	0	0
2017-07-12	982000407469833	White-footed mouse	Rodent	1	0	SLE	0	0	0
2017-07-12	982000407469833	White-footed mouse	Rodent	2	0	U	0	0	0
2017-07-12	982000407469833	White-footed mouse	Rodent	1	0	SLE	0	0	0
2017-07-12	982000407469763	White-footed mouse	Rodent	1	0	FE_PE	1	0	0
2017-07-12	982000407469763	White-footed mouse	Rodent	1	0	FE_PE	0	0	0
2017-07-12	982000407469004	White-footed mouse	Rodent	1	0	FE_PE	0	0	0
2017-07-12	982000407469004	White-footed mouse	Rodent	1	0	SLE	0	0	0
2017-07-12	982000407469004	White-footed mouse	Rodent	1	0	FE_PE	1	0	0
2017-07-12	982000407469004	White-footed mouse	Rodent	1	0	SLE	1	0	0
2017-07-12	982000407469004	White-footed mouse	Rodent	6	0	U	1	0	0
2017-07-12	982000407469004	White-footed mouse	Rodent	1	0	FE_PE	0	0	0
2017-07-12	982000407469004	White-footed mouse	Rodent	1	0	FE_PE	1	0	0
2017-07-12	982000407469753	White-footed mouse	Rodent	1	0	FE_PE	1	0	0
2017-07-12	982000407469753	White-footed mouse	Rodent	1	0	FE_PE	1	0	0
2017-07-12	982000407469753	White-footed mouse	Rodent	1	0	FE_PE	1	0	0
2017-07-12	982000407469753	White-footed mouse	Rodent	1	0	FE_PE	1	0	0
2017-07-12	982000407469753	White-footed mouse	Rodent	2	0	U	1	0	0
2017-07-12	982000407469753	White-footed mouse	Rodent	1	0	FE_PE	1	0	0
2017-07-12	982000407469753	White-footed mouse	Rodent	1	0	FE_PE	1	0	0
2017-07-12	982000407469709	White-footed mouse	Rodent	1	0	U	0	0	0
2017-07-12	982000407469836	White-footed mouse	Rodent	1	0	FE_PE	0	0	0
2017-07-12	982000407469836	White-footed mouse	Rodent	1	0	FE_PE	0	0	0
2017-07-12	982000407469836	White-footed mouse	Rodent	1	0	FE_PE	0	0	0
2017-07-12	982000407469836	White-footed mouse	Rodent	1	0	FE_PE	0	0	0
2017-07-12	982000407469836	White-footed mouse	Rodent	1	0	FE_PE	1	0	0
2017-07-12	982000407469836	White-footed mouse	Rodent	1	0	FE_PE	0	0	0
2017-07-12	982000407469836	White-footed mouse	Rodent	3	0	U	0	0	0
2017-07-12	982000407469836	White-footed mouse	Rodent	1	0	FE_PE	0	0	0
2017-07-12	982000407469674	White-footed mouse	Rodent	3	0	U	0	0	0
2017-07-12	982000407469845	White-footed mouse	Rodent	1	0	SLE	0	0	0
2017-07-12	982000407469730	White-footed mouse	Rodent	1	0	FE_PE	0	0	0
2017-07-12	982000407469730	White-footed mouse	Rodent	1	0	FE_PE	0	0	0
2017-07-12	982000407469730	White-footed mouse	Rodent	8	0	U	0	0	0
2017-07-12	982000407469730	White-footed mouse	Rodent	1	0	SLE	0	0	0
2017-07-12	982000407469752	White-footed mouse	Rodent	1	0	SLE	1	0	0
2017-07-12	982000407469752	White-footed mouse	Rodent	1	0	SLE	1	0	0
2017-07-12	982000407469752	White-footed mouse	Rodent	1	0	SLE	1	0	0
2017-07-12	982000407469752	White-footed mouse	Rodent	1	0	SLE	1	0	0
2017-07-12	982000407469752	White-footed mouse	Rodent	4	0	U	1	0	0
2017-07-12	982000407469802	White-footed mouse	Rodent	1	0	FE_PE	1	0	0
2017-07-12	982000407469802	White-footed mouse	Rodent	1	0	SLE	1	0	0
2017-07-12	982000407469802	White-footed mouse	Rodent	1	0	SLE	0	0	0
2017-07-12	982000407469802	White-footed mouse	Rodent	1	0	SLE	1	0	0
2017-07-12	982000407469802	White-footed mouse	Rodent	3	0	U	1	0	0
2017-07-12	982000407469802	White-footed mouse	Rodent	1	0	SLE	0	0	0
2017-07-12	982000407469802	White-footed mouse	Rodent	1	0	FE_PE	1	0	0
2017-07-12	982000407469782	White-footed mouse	Rodent	2	0	U	0	0	0
2017-07-12	982000407469782	White-footed mouse	Rodent	1	0	FE_PE	1	0	0
2017-07-13	982000407469667	White-footed mouse	Rodent	1	0	U	1	0	0
2017-07-13	982000407469778	White-footed mouse	Rodent	3	0	U	0	0	0
2017-07-13	982000407469661	White-footed mouse	Rodent	1	0	FE_PE	1	0	0
2017-07-13	982000407469661	White-footed mouse	Rodent	1	0	FE_PE	1	0	0
2017-07-13	982000407469661	White-footed mouse	Rodent	1	0	FE_PE	1	0	0
2017-07-13	982000407469661	White-footed mouse	Rodent	1	0	FE_PE	1	0	0
2017-07-13	982000407469661	White-footed mouse	Rodent	1	0	FE_PE	1	0	0
2017-07-13	982000407469661	White-footed mouse	Rodent	1	0	FE_PE	1	0	0
2017-07-13	982000407469661	White-footed mouse	Rodent	1	0	FE_PE	1	0	0
2017-07-13	982000407469661	White-footed mouse	Rodent	3	0	U	1	0	0
2017-07-13	U12	White-footed mouse	Rodent	1	0	U	0	0	0
2017-07-13	U12	White-footed mouse	Rodent	1	0	FE_PE	0	0	0
2017-07-13	U12	White-footed mouse	Rodent	1	0	FE_PE	0	0	0
2017-07-13	982000407469836	White-footed mouse	Rodent	3	0	U	0	0	0
2017-07-13	982000407469831	White-footed mouse	Rodent	1	0	FE_PE	0	0	0
2017-07-13	982000407469831	White-footed mouse	Rodent	1	0	FE_PE	0	0	0
2017-07-13	982000407469831	White-footed mouse	Rodent	1	0	FE_PE	0	0	0
2017-07-13	982000407469831	White-footed mouse	Rodent	4	0	U	0	0	0
2017-07-13	982000407469831	White-footed mouse	Rodent	1	0	FE_PE	0	0	0
2017-07-13	982000407469831	White-footed mouse	Rodent	1	0	FE_PE	0	0	0
2017-07-13	982000407469831	White-footed mouse	Rodent	1	0	FE_PE	0	0	0
2017-07-13	982000407469831	White-footed mouse	Rodent	1	0	FE_PE	0	0	0
2017-07-13	982000407469831	White-footed mouse	Rodent	1	0	FE_PE	0	0	0
2017-07-13	982000407469845	White-footed mouse	Rodent	1	0	U	0	0	0
2017-07-13	982000407469844	White-footed mouse	Rodent	1	0	FE_PE	0	0	0
2017-07-13	982000407469828	White-footed mouse	Rodent	1	0	FE_PE	0	0	0
2017-07-13	982000407469828	White-footed mouse	Rodent	1	0	FE_PE	0	0	0
2017-07-13	982000407469828	White-footed mouse	Rodent	1	0	FE_PE	0	0	0
2017-07-13	982000407469828	White-footed mouse	Rodent	1	0	FE_PE	0	0	0
2017-07-13	982000407469806	White-footed mouse	Rodent	5	0	U	1	0	0
2017-07-13	982000407469806	White-footed mouse	Rodent	1	0	SLE	0	0	0
2017-07-13	982000407469806	White-footed mouse	Rodent	1	0	SLE	0	0	0
2017-07-13	982000407469806	White-footed mouse	Rodent	1	0	SLE	0	0	0
2017-07-13	982000407469816	White-footed mouse	Rodent	1	0	FE_PE	0	0	0
2017-07-13	982000407469802	White-footed mouse	Rodent	1	0	SLE	1	0	0
2017-07-13	982000407469758	White-footed mouse	Rodent	0	0	NA	0	0	0
2017-07-13	982000407469754	White-footed mouse	Rodent	6	0	U	0	0	0
2017-07-13	982000407469782	White-footed mouse	Rodent	1	0	U	1	1	0
2017-07-13	982000407469766	White-footed mouse	Rodent	1	0	FE_PE	0	0	0
2017-07-13	982000407469766	White-footed mouse	Rodent	1	0	FE_PE	0	0	0
2017-07-13	982000407469766	White-footed mouse	Rodent	1	0	FE_PE	0	0	0
2017-07-13	982000407469766	White-footed mouse	Rodent	10	0	U	0	0	0
2017-07-13	982000407469766	White-footed mouse	Rodent	1	0	SLE	0	0	0
2017-07-13	982000407469766	White-footed mouse	Rodent	1	0	FE_PE	0	0	0
2017-07-13	982000407469766	White-footed mouse	Rodent	1	0	FE_PE	0	0	0
2017-07-13	982000407469766	White-footed mouse	Rodent	1	0	FE_PE	0	0	0
2017-07-13	982000407469766	White-footed mouse	Rodent	1	0	FE_PE	0	0	0
2017-07-13	982000407469766	White-footed mouse	Rodent	1	0	FE_PE	0	0	0
2017-07-13	982000407469766	White-footed mouse	Rodent	1	0	FE_PE	0	0	0
2017-07-13	982000407469766	White-footed mouse	Rodent	1	0	FE_PE	0	0	0
2017-07-13	982000407469766	White-footed mouse	Rodent	1	0	FE_PE	0	0	0
2017-07-13	982000407469784	White-footed mouse	Rodent	1	0	FE_PE	1	0	0
2017-07-13	982000407469784	White-footed mouse	Rodent	6	0	U	1	0	0
2017-07-13	982000407469784	White-footed mouse	Rodent	1	0	FE_PE	1	0	0
2017-07-13	982000407469784	White-footed mouse	Rodent	1	0	FE_PE	1	0	0
2017-07-13	982000407469784	White-footed mouse	Rodent	1	0	FE_PE	1	0	0
2017-07-13	982000407469784	White-footed mouse	Rodent	1	0	FE_PE	1	0	0
2017-07-13	982000407469784	White-footed mouse	Rodent	1	0	FE_PE	1	0	0
2017-07-13	982000407469784	White-footed mouse	Rodent	1	0	SLE	1	0	0
2017-07-13	982000407469784	White-footed mouse	Rodent	1	0	FE_PE	1	0	0
2017-07-13	982000407469784	White-footed mouse	Rodent	1	0	FE_PE	1	0	0
2017-07-13	982000407469703	White-footed mouse	Rodent	3	0	U	1	0	0
2017-07-14	982000407469801	White-footed mouse	Rodent	3	0	U	0	0	0
2017-07-14	982000407469751	White-footed mouse	Rodent	1	0	FE_PE	0	0	0
2017-07-14	982000407469751	White-footed mouse	Rodent	3	0	U	0	0	0
2017-07-14	982000407469746	White-footed mouse	Rodent	1	0	FE_PE	1	0	0
2017-07-14	982000407469746	White-footed mouse	Rodent	1	0	FE_PE	1	0	0
2017-07-14	982000407469746	White-footed mouse	Rodent	1	0	FE_PE	0	0	0
2017-07-14	982000407469746	White-footed mouse	Rodent	1	0	FE_PE	1	0	0
2017-07-14	982000407469746	White-footed mouse	Rodent	1	0	FE_PE	1	0	0
2017-07-14	982000407469746	White-footed mouse	Rodent	1	0	U	0	0	0
2017-07-14	982000407469746	White-footed mouse	Rodent	1	0	FE_PE	0	0	0
2017-07-14	982000407469774	White-footed mouse	Rodent	7	0	U	0	0	0
2017-07-14	982000407469774	White-footed mouse	Rodent	1	0	SLE	0	0	0
2017-07-14	982000407469710	White-footed mouse	Rodent	1	0	FE_PE	0	0	0
2017-07-14	982000407469710	White-footed mouse	Rodent	1	0	FE_PE	0	0	0
2017-07-14	982000407469710	White-footed mouse	Rodent	1	0	FE_PE	0	0	0
2017-07-14	982000407469710	White-footed mouse	Rodent	1	0	FE_PE	0	0	0
2017-07-14	982000407469710	White-footed mouse	Rodent	1	0	FE_PE	0	0	0
2017-07-14	982000407469710	White-footed mouse	Rodent	2	0	U	0	0	0
2017-07-14	982000407469792	White-footed mouse	Rodent	3	0	U	0	0	0
2017-07-14	982000407469735	White-footed mouse	Rodent	1	0	FE_PE	0	0	0
2017-07-14	982000407469735	White-footed mouse	Rodent	1	0	FE_PE	0	0	0
2017-07-14	982000407469735	White-footed mouse	Rodent	1	0	FE_PE	0	0	0
2017-07-14	982000407469735	White-footed mouse	Rodent	1	0	SLE	0	0	0
2017-07-14	982000407469735	White-footed mouse	Rodent	5	0	U	0	0	0
2017-07-14	982000407469845	White-footed mouse	Rodent	1	0	U	0	0	0
2017-07-14	982000407469836	White-footed mouse	Rodent	1	0	SLE	0	0	0
2017-07-14	982000407469782	White-footed mouse	Rodent	1	0	SLE	1	0	0
2017-07-14	982000407469754	White-footed mouse	Rodent	1	0	U	0	0	0
2017-07-14	982000407469802	White-footed mouse	Rodent	1	0	U	0	0	0
2017-07-14	982000407469677	White-footed mouse	Rodent	1	0	FE_PE	1	0	0
2017-07-14	982000407469677	White-footed mouse	Rodent	1	0	FE_PE	1	0	0
2017-07-14	982000407469677	White-footed mouse	Rodent	1	0	FE_PE	1	0	0
2017-07-14	982000407469677	White-footed mouse	Rodent	3	0	U	1	0	0
2017-07-14	982000407469677	White-footed mouse	Rodent	1	0	FE_PE	1	0	0
2017-07-14	982000407469784	White-footed mouse	Rodent	1	0	FE_PE	1	0	0
2017-07-14	982000407469784	White-footed mouse	Rodent	2	0	U	0	0	0
2017-07-14	982000407469784	White-footed mouse	Rodent	1	0	FE_PE	1	0	0
2017-07-14	982000407469784	White-footed mouse	Rodent	1	0	FE_PE	1	0	0
2017-07-14	982000407469827	White-footed mouse	Rodent	1	0	FE_PE	1	0	0
2017-07-14	982000407469827	White-footed mouse	Rodent	1	0	SLE	1	0	0
2017-07-14	982000407469827	White-footed mouse	Rodent	3	0	U	1	0	0
2017-07-14	982000407469827	White-footed mouse	Rodent	1	0	SLE	1	0	0
2017-07-14	982000407469827	White-footed mouse	Rodent	1	0	FE_PE	1	0	0
2017-07-18	982000407469810	White-footed mouse	Rodent	1	0	U	0	0	0
2017-07-18	982000407469810	White-footed mouse	Rodent	1	0	SLE	0	0	0
2017-07-18	982000407469810	White-footed mouse	Rodent	1	0	FE_PE	0	0	0
2017-07-18	982000407469837	White-footed mouse	Rodent	1	0	SLE	0	0	0
2017-07-18	982000407469837	White-footed mouse	Rodent	1	0	SLE	0	0	0
2017-07-18	982000407469837	White-footed mouse	Rodent	1	0	SLE	0	0	0
2017-07-18	982000407469837	White-footed mouse	Rodent	1	0	SLE	1	0	0
2017-07-18	982000407469832	White-footed mouse	Rodent	2	0	U	0	0	0
2017-07-18	982000407469793	Eastern chipmunk	Rodent	1	0	FE_PE	1	0	0
2017-07-18	982000407469793	Eastern chipmunk	Rodent	1	0	SLE	0	0	0
2017-07-18	982000407469838	White-footed mouse	Rodent	1	0	FE_PE	1	0	0
2017-07-18	982000407469838	White-footed mouse	Rodent	1	0	FE_PE	1	0	0
2017-07-18	982000407469838	White-footed mouse	Rodent	5	0	U	1	0	0
2017-07-18	982000407469838	White-footed mouse	Rodent	1	0	FE_PE	1	0	0
2017-07-18	982000407469838	White-footed mouse	Rodent	1	0	FE_PE	1	0	0
2017-07-18	982000407469797	White-footed mouse	Rodent	1	0	FE_PE	1	0	0
2017-07-18	982000407469797	White-footed mouse	Rodent	1	0	FE_PE	1	0	0
2017-07-18	982000407469797	White-footed mouse	Rodent	1	0	U	0	0	0
2017-07-18	982000407469814	White-footed mouse	Rodent	4	0	U	0	0	0
2017-07-18	982000407469749	White-footed mouse	Rodent	1	0	FE_PE	0	0	0
2017-07-18	982000407469749	White-footed mouse	Rodent	1	0	FE_PE	0	0	0
2017-07-18	982000407469749	White-footed mouse	Rodent	1	0	FE_PE	0	0	0
2017-07-18	982000407469749	White-footed mouse	Rodent	1	0	FE_PE	0	0	0
2017-07-18	982000407469749	White-footed mouse	Rodent	1	0	FE_PE	0	0	0
2017-07-18	982000407469749	White-footed mouse	Rodent	1	0	FE_PE	0	0	0
2017-07-18	982000407469749	White-footed mouse	Rodent	7	0	U	0	0	0
2017-07-18	982000407469745	White-footed mouse	Rodent	1	0	FE_PE	1	0	0
2017-07-18	982000407469745	White-footed mouse	Rodent	1	0	U	1	0	0
2017-07-18	982000407469745	White-footed mouse	Rodent	1	0	FE_PE	1	0	0
2017-07-18	982000407469745	White-footed mouse	Rodent	1	0	FE_PE	1	0	0
2017-07-18	982000407469745	White-footed mouse	Rodent	1	0	FE_PE	1	0	0
2017-07-18	982000407469745	White-footed mouse	Rodent	1	0	FE_PE	1	0	0
2017-07-18	982000407469745	White-footed mouse	Rodent	1	0	FE_PE	1	0	0
2017-07-18	982000407469745	White-footed mouse	Rodent	1	0	FE_PE	1	0	0
2017-07-18	982000407469779	White-footed mouse	Rodent	1	0	SLE	1	0	0
2017-07-18	982000407469779	White-footed mouse	Rodent	1	0	SLE	0	0	0
2017-07-18	982000407469779	White-footed mouse	Rodent	3	0	U	1	0	0
2017-07-18	982000407469779	White-footed mouse	Rodent	1	0	FE_PE	1	0	0
2017-07-18	982000407469779	White-footed mouse	Rodent	1	0	FE_PE	1	0	0
2017-07-18	982000407469804	White-footed mouse	Rodent	1	0	FE_PE	1	0	0
2017-07-18	982000407469804	White-footed mouse	Rodent	1	0	FE_PE	1	0	0
2017-07-18	982000407469804	White-footed mouse	Rodent	1	0	FE_PE	1	0	0
2017-07-18	982000407469804	White-footed mouse	Rodent	1	0	FE_PE	1	0	0
2017-07-18	982000407469804	White-footed mouse	Rodent	1	0	FE_PE	1	0	0
2017-07-18	982000407469804	White-footed mouse	Rodent	1	0	FE_PE	1	0	0
2017-07-18	982000407469804	White-footed mouse	Rodent	1	0	FE_PE	1	0	0
2017-07-18	982000407469804	White-footed mouse	Rodent	1	0	FE_PE	1	0	0
2017-07-18	982000407469804	White-footed mouse	Rodent	1	0	FE_PE	1	0	0
2017-07-18	982000407469804	White-footed mouse	Rodent	1	0	FE_PE	1	0	0
2017-07-18	982000407469804	White-footed mouse	Rodent	1	0	FE_PE	1	0	0
2017-07-18	982000407469804	White-footed mouse	Rodent	1	0	FE_PE	1	0	0
2017-07-18	982000407469804	White-footed mouse	Rodent	1	0	FE_PE	1	0	0
2017-07-18	982000407469804	White-footed mouse	Rodent	6	0	U	1	0	0
2017-07-19	982000407469788	White-footed mouse	Rodent	1	0	SLE	1	0	0
2017-07-19	982000407469788	White-footed mouse	Rodent	1	0	SLE	0	0	0
2017-07-19	982000407469788	White-footed mouse	Rodent	1	0	SLE	0	0	0
2017-07-19	982000407469788	White-footed mouse	Rodent	1	0	SLE	1	0	0
2017-07-19	982000407469788	White-footed mouse	Rodent	1	0	FE_PE	1	0	0
2017-07-19	982000407469788	White-footed mouse	Rodent	1	0	FE_PE	1	0	0
2017-07-19	982000407469663	White-footed mouse	Rodent	1	0	FE_PE	0	0	0
2017-07-19	982000407469799	White-footed mouse	Rodent	3	0	U	1	0	0
2017-07-19	982000407469803	White-footed mouse	Rodent	1	0	FE_PE	1	0	0
2017-07-19	982000407469803	White-footed mouse	Rodent	1	0	FE_PE	1	0	0
2017-07-19	982000407469803	White-footed mouse	Rodent	4	0	U	1	0	0
2017-07-19	982000407469803	White-footed mouse	Rodent	1	0	FE_PE	1	0	0
2017-07-19	982000407469803	White-footed mouse	Rodent	1	0	FE_PE	1	0	0
2017-07-19	982000407469803	White-footed mouse	Rodent	1	0	FE_PE	1	0	0
2017-07-19	982000407469803	White-footed mouse	Rodent	1	0	FE_PE	1	0	0
2017-07-19	982000407469803	White-footed mouse	Rodent	1	0	FE_PE	1	0	0
2017-07-19	982000407469785	White-footed mouse	Rodent	4	0	U	1	0	0
2017-07-19	982000407469785	White-footed mouse	Rodent	1	0	FE_PE	1	0	0
2017-07-19	982000407469660	White-footed mouse	Rodent	1	0	U	1	0	0
2017-07-19	982000407469817	White-footed mouse	Rodent	1	0	FE_PE	0	0	0
2017-07-19	982000407469817	White-footed mouse	Rodent	2	0	U	0	0	0
2017-07-19	982000407469817	White-footed mouse	Rodent	1	0	FE_PE	0	0	0
2017-07-19	982000407469817	White-footed mouse	Rodent	1	0	FE_PE	0	0	0
2017-07-19	982000407469817	White-footed mouse	Rodent	1	0	FE_PE	0	0	0
2017-07-19	982000407469817	White-footed mouse	Rodent	1	0	SLE	0	0	0
2017-07-19	982000407469756	White-footed mouse	Rodent	2	0	U	1	0	0
2017-07-19	982000407469756	White-footed mouse	Rodent	1	0	FE_PE	1	0	0
2017-07-19	982000407469756	White-footed mouse	Rodent	1	0	FE_PE	1	0	0
2017-07-19	982000407469756	White-footed mouse	Rodent	1	0	FE_PE	1	0	0
2017-07-19	982000407469756	White-footed mouse	Rodent	1	0	FE_PE	1	0	0
2017-07-20	982000407469788	White-footed mouse	Rodent	1	0	U	0	0	0
2017-07-20	982000407469838	White-footed mouse	Rodent	1	0	FE_PE	1	0	0
2017-07-20	982000407469655	White-footed mouse	Rodent	2	0	U	1	0	0
2017-07-20	982000407469655	White-footed mouse	Rodent	1	0	FE_PE	1	0	0
2017-07-20	982000407469748	White-footed mouse	Rodent	1	0	SLE	1	0	0
2017-07-20	982000407469748	White-footed mouse	Rodent	1	0	SLE	1	0	0
2017-07-20	982000407469748	White-footed mouse	Rodent	1	0	SLE	1	0	0
2017-07-20	982000407469748	White-footed mouse	Rodent	1	0	SLE	1	0	0
2017-07-20	982000407469748	White-footed mouse	Rodent	1	0	SLE	1	0	0
2017-07-20	982000407469830	White-footed mouse	Rodent	3	0	U	0	0	0
2017-07-20	982000407469749	White-footed mouse	Rodent	3	0	U	0	0	0
2017-07-20	982000407469749	White-footed mouse	Rodent	1	0	FE_PE	0	0	0
2017-07-20	982000407469745	White-footed mouse	Rodent	1	0	FE_PE	1	0	0
2017-07-20	982000407469796	White-footed mouse	Rodent	1	0	FE_PE	0	0	0
2017-07-20	982000407469796	White-footed mouse	Rodent	1	0	FE_PE	0	0	0
2017-07-20	982000407469796	White-footed mouse	Rodent	1	0	FE_PE	0	0	0
2017-07-20	982000407469760	White-footed mouse	Rodent	0	0	NA	0	0	0
2017-07-20	982000407469733	White-footed mouse	Rodent	7	0	U	0	0	0
2017-07-20	982000407469733	White-footed mouse	Rodent	1	0	FE_PE	0	0	0
2017-07-20	982000407469733	White-footed mouse	Rodent	1	0	FE_PE	0	0	0
2017-07-20	982000407469733	White-footed mouse	Rodent	1	0	FE_PE	0	0	0
2017-07-20	982000407469733	White-footed mouse	Rodent	1	0	FE_PE	0	0	0
2017-07-20	982000407469733	White-footed mouse	Rodent	1	0	FE_PE	0	0	0
2017-07-20	982000407469733	White-footed mouse	Rodent	1	0	FE_PE	0	0	0
2017-07-20	982000407469779	White-footed mouse	Rodent	1	0	U	1	0	0
2017-07-20	982000407469779	White-footed mouse	Rodent	1	0	FE_PE	1	0	0
2017-07-20	982000407469779	White-footed mouse	Rodent	1	0	SLE	1	0	0
2017-07-20	982000407469815	White-footed mouse	Rodent	1	0	FE_PE	1	0	0
2017-07-20	982000407469815	White-footed mouse	Rodent	1	0	SLE	1	0	0
2017-07-20	982000407469815	White-footed mouse	Rodent	2	0	U	0	0	0
2017-07-20	982000407469815	White-footed mouse	Rodent	1	0	FE_PE	1	0	0
2017-07-20	982000407469815	White-footed mouse	Rodent	1	0	FE_PE	0	0	0
2017-07-20	982000407469815	White-footed mouse	Rodent	1	0	FE_PE	0	0	0
2017-07-20	982000407469815	White-footed mouse	Rodent	1	0	FE_PE	1	0	0
2017-07-20	982000407469815	White-footed mouse	Rodent	1	0	SLE	1	0	0
2017-07-20	982000407469815	White-footed mouse	Rodent	1	0	SLE	0	0	0
2017-07-20	982000407469804	White-footed mouse	Rodent	1	0	SLE	1	0	0
2017-07-20	982000407469804	White-footed mouse	Rodent	3	0	U	1	0	0
2017-07-20	982000407469804	White-footed mouse	Rodent	1	0	SLE	1	0	0
2017-07-20	982000407469804	White-footed mouse	Rodent	1	0	SLE	1	0	0
2017-07-20	982000407469804	White-footed mouse	Rodent	1	0	SLE	0	0	0
2017-07-21	982000407469837	White-footed mouse	Rodent	1	0	SLE	1	0	0
2017-07-21	982000407469838	White-footed mouse	Rodent	1	0	U	0	0	0
2017-07-21	982000407469787	White-footed mouse	Rodent	1	0	FE_PE	0	0	0
2017-07-21	982000407469787	White-footed mouse	Rodent	1	0	U	0	0	0
2017-07-21	982000407469787	White-footed mouse	Rodent	1	0	FE_PE	0	0	0
2017-07-21	982000407469826	White-footed mouse	Rodent	3	0	U	1	1	0
2017-07-21	982000407469826	White-footed mouse	Rodent	1	0	SLE	1	0	0
2017-07-21	982000407469826	White-footed mouse	Rodent	1	0	FE_PE	1	0	0
2017-07-21	982000407469826	White-footed mouse	Rodent	1	0	SLE	1	0	0
2017-07-21	982000407469748	White-footed mouse	Rodent	1	0	FE_PE	1	0	0
2017-07-21	982000407469748	White-footed mouse	Rodent	1	0	SLE	1	0	0
2017-07-21	982000407469748	White-footed mouse	Rodent	1	0	FE_PE	1	0	0
2017-07-21	982000407469825	White-footed mouse	Rodent	1	0	FE_PE	0	0	0
2017-07-21	982000407469825	White-footed mouse	Rodent	1	0	FE_PE	0	0	0
2017-07-21	982000407469825	White-footed mouse	Rodent	1	0	FE_PE	0	0	0
2017-07-21	982000407469825	White-footed mouse	Rodent	1	0	FE_PE	0	0	0
2017-07-21	982000407469825	White-footed mouse	Rodent	3	0	U	0	0	0
2017-07-21	982000407469825	White-footed mouse	Rodent	1	0	FE_PE	0	0	0
2017-07-21	982000407469749	White-footed mouse	Rodent	1	0	U	0	0	0
2017-07-21	982000407469711	White-footed mouse	Rodent	4	0	U	0	0	0
2017-07-21	982000407469786	White-footed mouse	Rodent	3	0	U	0	0	0
2017-07-21	982000407469673	White-footed mouse	Rodent	1	0	FE_PE	0	0	0
2017-07-21	982000407469673	White-footed mouse	Rodent	1	0	FE_PE	0	0	0
2017-07-21	982000407469673	White-footed mouse	Rodent	1	0	SLE	0	0	0
2017-07-21	982000407469673	White-footed mouse	Rodent	2	0	U	0	0	0
2017-07-21	982000407469733	White-footed mouse	Rodent	1	0	FE_PE	0	0	0
2017-07-21	982000407469733	White-footed mouse	Rodent	1	0	FE_PE	0	0	0
2017-07-21	982000407469733	White-footed mouse	Rodent	1	0	FE_PE	0	0	0
2017-07-21	982000407469819	White-footed mouse	Rodent	5	0	U	0	0	0
2017-07-21	982000407469819	White-footed mouse	Rodent	1	0	SLE	0	0	0
2017-07-21	982000407469819	White-footed mouse	Rodent	1	0	SLE	0	0	0
2017-07-21	982000407469819	White-footed mouse	Rodent	1	0	FE_PE	0	0	0
2017-07-21	982000407469819	White-footed mouse	Rodent	1	0	FE_PE	0	0	0
2017-07-21	982000407469819	White-footed mouse	Rodent	1	0	FE_PE	0	0	0
2017-07-21	982000407469819	White-footed mouse	Rodent	1	0	FE_PE	0	0	0
2017-07-21	982000407469819	White-footed mouse	Rodent	1	0	FE_PE	0	0	0
2017-07-21	982000407469819	White-footed mouse	Rodent	1	0	FE_PE	0	0	0
2017-07-21	982000407469819	White-footed mouse	Rodent	1	0	FE_PE	0	0	0
2017-07-21	982000407469776	White-footed mouse	Rodent	1	0	FE_PE	1	0	0
2017-07-21	982000407469776	White-footed mouse	Rodent	1	0	FE_PE	1	0	0
2017-07-21	982000407469776	White-footed mouse	Rodent	1	0	FE_PE	1	0	0
2017-07-21	982000407469776	White-footed mouse	Rodent	1	0	FE_PE	1	0	0
2017-07-21	982000407469776	White-footed mouse	Rodent	1	0	FE_PE	1	0	0
2017-07-21	982000407469776	White-footed mouse	Rodent	1	0	SLE	1	0	0
2017-07-21	982000407469776	White-footed mouse	Rodent	1	0	SLE	1	0	0
2017-07-21	982000407469776	White-footed mouse	Rodent	1	0	FE_PE	1	0	0
2017-07-21	982000407469776	White-footed mouse	Rodent	1	0	FE_PE	0	0	0
2017-07-21	982000407469776	White-footed mouse	Rodent	1	0	FE_PE	1	0	0
2017-07-21	982000407469756	White-footed mouse	Rodent	1	0	SLE	1	0	0
2017-07-21	982000407469756	White-footed mouse	Rodent	4	0	U	1	0	0
2017-07-21	982000407469756	White-footed mouse	Rodent	1	0	SLE	1	0	0
2017-07-21	982000407469690	White-footed mouse	Rodent	1	0	SLE	0	0	0
2017-07-21	982000407469690	White-footed mouse	Rodent	1	0	SLE	0	0	0
2017-07-21	982000407469800	White-footed mouse	Rodent	1	0	FE_PE	1	0	0
2017-07-21	982000407469800	White-footed mouse	Rodent	1	0	FE_PE	1	0	0
2017-07-21	982000407469800	White-footed mouse	Rodent	8	0	U	1	0	0
2017-07-21	982000407469800	White-footed mouse	Rodent	1	0	FE_PE	1	0	0
2017-07-21	982000407469800	White-footed mouse	Rodent	1	0	FE_PE	1	0	0
2017-07-21	982000407469800	White-footed mouse	Rodent	1	0	FE_PE	1	0	0
2017-07-21	982000407469798	White-footed mouse	Rodent	1	0	FE_PE	1	0	0
2017-07-21	982000407469798	White-footed mouse	Rodent	1	0	FE_PE	1	0	0
2017-07-21	982000407469798	White-footed mouse	Rodent	1	0	FE_PE	1	0	0
2017-07-21	982000407469798	White-footed mouse	Rodent	1	0	FE_PE	1	0	0
2017-07-21	982000407469798	White-footed mouse	Rodent	1	0	FE_PE	1	0	0
2017-07-21	982000407469798	White-footed mouse	Rodent	3	0	U	1	0	0
2017-07-25	982000407469834	White-footed mouse	Rodent	1	0	U	0	0	0
2017-07-25	982000407469811	White-footed mouse	Rodent	1	0	U	0	0	0
2017-07-25	982000407469761	White-footed mouse	Rodent	1	0	SLE	1	0	0
2017-07-25	982000407469761	White-footed mouse	Rodent	1	0	SLE	0	0	0
2017-07-25	982000407469775	White-footed mouse	Rodent	1	0	U	0	0	0
2017-07-25	982000407469701	White-footed mouse	Rodent	7	0	U	0	0	0
2017-07-25	982000407469701	White-footed mouse	Rodent	1	0	FE_PE	0	0	0
2017-07-25	982000407469701	White-footed mouse	Rodent	1	0	FE_PE	0	0	0
2017-07-25	982000407469701	White-footed mouse	Rodent	1	0	FE_PE	0	0	0
2017-07-25	U13	White-footed mouse	Rodent	1	0	FE_PE	0	0	0
2017-07-25	U13	White-footed mouse	Rodent	1	0	FE_PE	0	0	0
2017-07-25	U13	White-footed mouse	Rodent	1	0	FE_PE	1	0	0
2017-07-25	U13	White-footed mouse	Rodent	1	0	FE_PE	0	0	0
2017-07-25	U13	White-footed mouse	Rodent	1	0	FE_PE	0	0	0
2017-07-25	U13	White-footed mouse	Rodent	1	0	FE_PE	0	0	0
2017-07-25	U13	White-footed mouse	Rodent	1	0	FE_PE	0	0	0
2017-07-25	U13	White-footed mouse	Rodent	1	0	FE_PE	0	0	0
2017-07-25	U13	White-footed mouse	Rodent	1	0	FE_PE	0	0	0
2017-07-25	U13	White-footed mouse	Rodent	10	0	U	0	0	0
2017-07-25	U13	White-footed mouse	Rodent	1	0	FE_PE	0	0	0
2017-07-25	U13	White-footed mouse	Rodent	1	0	FE_PE	0	0	0
2017-07-25	U13	White-footed mouse	Rodent	1	0	FE_PE	0	0	0
2017-07-25	U13	White-footed mouse	Rodent	1	0	FE_PE	0	0	0
2017-07-25	U13	White-footed mouse	Rodent	1	0	FE_PE	0	0	0
2017-07-25	U13	White-footed mouse	Rodent	1	0	FE_PE	0	0	0
2017-07-25	U13	White-footed mouse	Rodent	1	0	FE_PE	0	0	0
2017-07-25	U13	White-footed mouse	Rodent	1	0	FE_PE	1	0	0
2017-07-25	U14	White-footed mouse	Rodent	1	0	FE_PE	1	0	0
2017-07-25	U14	White-footed mouse	Rodent	1	0	FE_PE	1	0	0
2017-07-25	U14	White-footed mouse	Rodent	3	0	U	1	0	0
2017-07-25	U14	White-footed mouse	Rodent	1	0	FE_PE	0	0	0
2017-07-25	982000407469783	White-footed mouse	Rodent	1	0	U	0	0	0
2017-07-25	982000407469788	White-footed mouse	Rodent	1	0	U	1	0	0
2017-07-25	982000407469788	White-footed mouse	Rodent	1	0	FE_PE	1	0	0
2017-07-25	982000407469788	White-footed mouse	Rodent	1	0	SLE	0	0	0
2017-07-25	982000407469832	White-footed mouse	Rodent	1	0	SLE	0	0	0
2017-07-25	982000407469839	White-footed mouse	Rodent	1	0	FE_PE	1	0	0
2017-07-25	982000407469839	White-footed mouse	Rodent	5	0	U	1	0	0
2017-07-25	982000407469839	White-footed mouse	Rodent	1	0	SLE	1	0	0
2017-07-25	982000407469839	White-footed mouse	Rodent	1	0	FE_PE	1	0	0
2017-07-25	982000407469839	White-footed mouse	Rodent	1	0	SLE	1	0	0
2017-07-25	982000407469839	White-footed mouse	Rodent	1	0	FE_PE	1	0	0
2017-07-25	982000407469839	White-footed mouse	Rodent	1	0	FE_PE	1	0	0
2017-07-25	982000407469839	White-footed mouse	Rodent	1	0	SLE	1	0	0
2017-07-25	982000407469839	White-footed mouse	Rodent	1	0	FE_PE	1	0	0
2017-07-25	982000407469839	White-footed mouse	Rodent	1	0	SLE	1	0	0
2017-07-25	982000407469839	White-footed mouse	Rodent	1	0	FE_PE	1	0	0
2017-07-25	982000407469839	White-footed mouse	Rodent	1	0	FE_PE	1	0	0
2017-07-25	982000407469839	White-footed mouse	Rodent	1	0	FE_PE	1	0	0
2017-07-25	982000407469839	White-footed mouse	Rodent	1	0	FE_PE	1	0	0
2017-07-25	982000407469765	White-footed mouse	Rodent	1	0	FE_PE	1	0	0
2017-07-25	982000407469765	White-footed mouse	Rodent	1	0	FE_PE	1	0	0
2017-07-25	982000407469765	White-footed mouse	Rodent	2	0	U	1	0	0
2017-07-25	982000407469765	White-footed mouse	Rodent	1	0	FE_PE	1	0	0
2017-07-25	982000407469765	White-footed mouse	Rodent	1	0	SLE	1	0	0
2017-07-25	982000407469765	White-footed mouse	Rodent	1	0	FE_PE	1	0	0
2017-07-25	982000407469765	White-footed mouse	Rodent	1	0	SLE	1	0	0
2017-07-25	982000407469765	White-footed mouse	Rodent	1	0	FE_PE	1	0	0
2017-07-25	982000407469714	White-footed mouse	Rodent	1	0	FE_PE	0	0	0
2017-07-25	982000407469714	White-footed mouse	Rodent	23	0	U	0	1	0
2017-07-25	982000407469714	White-footed mouse	Rodent	1	0	FE_PE	0	0	0
2017-07-25	982000407469714	White-footed mouse	Rodent	1	0	FE_PE	0	0	0
2017-07-25	982000407469714	White-footed mouse	Rodent	1	0	SLE	0	0	0
2017-07-25	982000407469714	White-footed mouse	Rodent	1	0	FE_PE	0	0	0
2017-07-26	982000407469759	White-footed mouse	Rodent	0	0	NA	0	0	0
2017-07-26	982000407469834	White-footed mouse	Rodent	4	0	U	0	0	0
2017-07-26	982000407469821	White-footed mouse	Rodent	1	0	FE_PE	0	0	0
2017-07-26	982000407469821	White-footed mouse	Rodent	3	0	U	0	0	0
2017-07-26	982000407469821	White-footed mouse	Rodent	1	0	FE_PE	0	0	0
2017-07-26	982000407469821	White-footed mouse	Rodent	1	0	FE_PE	0	0	0
2017-07-26	982000407469794	White-footed mouse	Rodent	1	0	FE_PE	1	0	0
2017-07-26	982000407469794	White-footed mouse	Rodent	1	0	FE_PE	1	0	0
2017-07-26	982000407469794	White-footed mouse	Rodent	1	0	FE_PE	1	0	0
2017-07-26	982000407469794	White-footed mouse	Rodent	1	0	FE_PE	1	0	0
2017-07-26	982000407469794	White-footed mouse	Rodent	2	0	U	0	0	0
2017-07-26	982000407469794	White-footed mouse	Rodent	1	0	FE_PE	1	0	0
2017-07-26	982000407469794	White-footed mouse	Rodent	1	0	FE_PE	1	0	0
2017-07-26	982000407469794	White-footed mouse	Rodent	1	0	FE_PE	1	0	0
2017-07-26	982000407469794	White-footed mouse	Rodent	1	0	FE_PE	1	0	0
2017-07-26	982000407469789	White-footed mouse	Rodent	1	0	FE_PE	1	0	0
2017-07-26	982000407469789	White-footed mouse	Rodent	1	0	SLE	1	0	0
2017-07-26	982000407469832	White-footed mouse	Rodent	1	0	FE_PE	0	0	0
2017-07-26	982000407469832	White-footed mouse	Rodent	2	0	U	0	0	0
2017-07-26	982000407469839	White-footed mouse	Rodent	1	0	U	1	0	0
2017-07-26	982000407469765	White-footed mouse	Rodent	1	0	FE_PE	1	0	0
2017-07-26	982000407469765	White-footed mouse	Rodent	1	0	FE_PE	1	0	0
2017-07-26	982000407469765	White-footed mouse	Rodent	1	0	FE_PE	1	0	0
2017-07-26	982000407469765	White-footed mouse	Rodent	1	0	SLE	1	0	0
2017-07-26	982000407469765	White-footed mouse	Rodent	1	0	FE_PE	1	0	0
2017-07-26	982000407469765	White-footed mouse	Rodent	2	0	U	1	0	0
2017-07-26	982000407469765	White-footed mouse	Rodent	1	0	FE_PE	1	0	0
2017-07-26	982000407469765	White-footed mouse	Rodent	1	0	FE_PE	1	0	0
2017-07-26	982000407469755	White-footed mouse	Rodent	1	0	SLE	0	0	0
2017-07-27	982000407469768	White-footed mouse	Rodent	2	0	U	0	0	0
2017-07-27	982000407469768	White-footed mouse	Rodent	1	0	SLE	1	0	0
2017-07-27	982000407469768	White-footed mouse	Rodent	1	0	FE_PE	1	0	0
2017-07-27	982000407469775	White-footed mouse	Rodent	1	0	FE_PE	1	0	0
2017-07-27	982000407469870	White-footed mouse	Rodent	1	0	FE_PE	1	0	0
2017-07-27	982000407469870	White-footed mouse	Rodent	1	0	FE_PE	1	0	0
2017-07-27	982000407469870	White-footed mouse	Rodent	1	0	FE_PE	1	0	0
2017-07-27	982000407469860	White-footed mouse	Rodent	1	0	FE_PE	1	0	0
2017-07-27	982000407469860	White-footed mouse	Rodent	1	0	FE_PE	1	0	0
2017-07-27	982000407469860	White-footed mouse	Rodent	1	0	SLE	1	0	0
2017-07-27	982000407469860	White-footed mouse	Rodent	2	0	U	0	0	0
2017-07-27	982000407469832	White-footed mouse	Rodent	5	0	U	0	0	0
2017-07-27	982000407469839	White-footed mouse	Rodent	1	0	FE_PE	1	0	0
2017-07-27	982000407469839	White-footed mouse	Rodent	1	0	FE_PE	1	0	0
2017-07-27	982000407469839	White-footed mouse	Rodent	13	0	U	1	0	0
2017-07-27	982000407469862	White-footed mouse	Rodent	5	0	U	0	0	0
2017-07-28	982000407469811	White-footed mouse	Rodent	1	0	U	0	0	0
2017-07-28	982000407469908	White-footed mouse	Rodent	1	0	SLE	0	0	0
2017-07-28	982000407469908	White-footed mouse	Rodent	1	0	SLE	0	0	0
2017-07-28	982000407469908	White-footed mouse	Rodent	1	0	SLE	1	0	0
2017-07-28	982000407469908	White-footed mouse	Rodent	1	0	SLE	0	0	0
2017-07-28	982000407469908	White-footed mouse	Rodent	1	0	SLE	0	0	0
2017-07-28	982000407469856	White-footed mouse	Rodent	4	0	U	0	0	0
2017-07-28	982000407469789	White-footed mouse	Rodent	3	0	U	1	0	0
2017-07-28	982000407469832	White-footed mouse	Rodent	1	0	SLE	0	0	0
2017-07-28	982000407469832	White-footed mouse	Rodent	1	0	SLE	0	0	0
2017-07-28	982000407469839	White-footed mouse	Rodent	1	0	FE_PE	1	0	0
2017-07-28	982000407469839	White-footed mouse	Rodent	1	0	FE_PE	1	1	0
2017-07-28	982000407469839	White-footed mouse	Rodent	1	0	SLE	0	0	0
2017-07-28	982000407469839	White-footed mouse	Rodent	1	0	FE_PE	1	1	0
2017-07-28	982000407469839	White-footed mouse	Rodent	1	0	SLE	1	1	0
2017-07-28	982000407469839	White-footed mouse	Rodent	1	0	FE_PE	1	0	0
2017-07-28	982000407469839	White-footed mouse	Rodent	1	0	FE_PE	1	0	0
2017-07-28	982000407469839	White-footed mouse	Rodent	1	0	FE_PE	1	0	0
2017-07-28	982000407469839	White-footed mouse	Rodent	1	0	FE_PE	1	0	0
2017-07-28	982000407469839	White-footed mouse	Rodent	1	0	SLE	1	0	0
2017-07-28	982000407469839	White-footed mouse	Rodent	1	0	FE_PE	0	0	0
2017-07-28	982000407469839	White-footed mouse	Rodent	25	0	U	1	1	0
2017-07-28	982000407469839	White-footed mouse	Rodent	1	0	SLE	1	1	0
2017-07-28	982000407469839	White-footed mouse	Rodent	1	0	FE_PE	1	0	0
2017-07-28	982000407469839	White-footed mouse	Rodent	1	0	SLE	1	1	0
2017-07-28	982000407469839	White-footed mouse	Rodent	1	0	FE_PE	1	0	0
2017-07-28	982000407469839	White-footed mouse	Rodent	1	0	SLE	1	1	0
2017-07-28	982000407469839	White-footed mouse	Rodent	1	0	SLE	1	1	0
2017-07-28	982000407469839	White-footed mouse	Rodent	1	0	SLE	1	0	0
2017-07-28	982000407469839	White-footed mouse	Rodent	1	0	SLE	1	0	0
2017-07-28	982000407469839	White-footed mouse	Rodent	1	0	SLE	0	0	0
2017-07-28	982000407469839	White-footed mouse	Rodent	1	0	SLE	1	1	0
2017-07-28	982000407469839	White-footed mouse	Rodent	1	0	SLE	1	0	0
2017-07-28	982000407469765	White-footed mouse	Rodent	1	0	SLE	1	0	0
2017-07-28	982000407469765	White-footed mouse	Rodent	1	0	FE_PE	1	0	0
2017-07-28	982000407469765	White-footed mouse	Rodent	3	0	U	1	0	0
2017-07-28	982000407469765	White-footed mouse	Rodent	1	0	FE_PE	1	0	0
2017-07-28	982000407469714	White-footed mouse	Rodent	1	0	FE_PE	0	0	0
2017-07-28	982000407469714	White-footed mouse	Rodent	1	0	FE_PE	0	0	0
2017-07-28	982000407469714	White-footed mouse	Rodent	1	0	FE_PE	0	0	0
2017-07-28	982000407469714	White-footed mouse	Rodent	1	0	FE_PE	0	0	0
2017-07-28	982000407469714	White-footed mouse	Rodent	1	0	FE_PE	0	0	0
2017-07-28	982000407469714	White-footed mouse	Rodent	13	0	U	0	0	0
2017-07-28	982000407469714	White-footed mouse	Rodent	1	0	FE_PE	0	0	0
2017-07-28	982000407469932	White-footed mouse	Rodent	1	0	FE_PE	0	0	0
2017-07-28	982000407469932	White-footed mouse	Rodent	1	0	FE_PE	0	0	0
2017-07-28	982000407469932	White-footed mouse	Rodent	1	0	SLE	0	0	0
2017-07-28	982000407469932	White-footed mouse	Rodent	2	0	U	0	0	0
2017-07-28	982000407469930	White-footed mouse	Rodent	1	0	U	0	0	0
2017-07-28	982000407469925	White-footed mouse	Rodent	1	0	SLE	0	0	0
2017-07-28	982000407469925	White-footed mouse	Rodent	1	0	SLE	0	0	0
2017-07-28	982000407469755	White-footed mouse	Rodent	1	0	U	1	0	0
2017-08-01	982000407469920	White-footed mouse	Rodent	1	0	SLE	0	0	0
2017-08-01	982000407469920	White-footed mouse	Rodent	1	0	FE_PE	1	0	0
2017-08-01	982000407469920	White-footed mouse	Rodent	1	0	FE_PE	1	0	0
2017-08-01	982000407469920	White-footed mouse	Rodent	8	0	U	1	0	0
2017-08-01	982000407469924	White-footed mouse	Rodent	1	0	FE_PE	1	0	0
2017-08-01	982000407469924	White-footed mouse	Rodent	1	0	FE_PE	1	0	0
2017-08-01	982000407469924	White-footed mouse	Rodent	1	0	FE_PE	1	0	0
2017-08-01	982000407469924	White-footed mouse	Rodent	1	0	FE_PE	1	0	0
2017-08-01	982000407469924	White-footed mouse	Rodent	1	0	FE_PE	1	0	0
2017-08-01	982000407469924	White-footed mouse	Rodent	14	0	U	1	0	0
2017-08-01	982000407469924	White-footed mouse	Rodent	1	0	FE_PE	1	0	0
2017-08-01	982000407469924	White-footed mouse	Rodent	1	0	FE_PE	1	0	0
2017-08-01	982000407469924	White-footed mouse	Rodent	1	0	SLE	0	0	0
2017-08-01	982000407469924	White-footed mouse	Rodent	1	0	FE_PE	1	0	0
2017-08-01	982000407469924	White-footed mouse	Rodent	1	0	SLE	1	0	0
2017-08-01	982000407469892	White-footed mouse	Rodent	1	0	U	1	0	0
2017-08-01	982000407469892	White-footed mouse	Rodent	1	0	FE_PE	1	0	0
2017-08-01	982000407469892	White-footed mouse	Rodent	1	0	FE_PE	1	0	0
2017-08-01	982000407469892	White-footed mouse	Rodent	1	0	FE_PE	1	0	0
2017-08-01	982000407469888	White-footed mouse	Rodent	1	0	SLE	0	0	0
2017-08-01	982000407469888	White-footed mouse	Rodent	1	0	SLE	1	0	0
2017-08-01	982000407469888	White-footed mouse	Rodent	1	0	FE_PE	1	0	0
2017-08-01	982000407469888	White-footed mouse	Rodent	1	0	FE_PE	1	0	0
2017-08-01	982000407469888	White-footed mouse	Rodent	1	0	FE_PE	1	0	0
2017-08-01	982000407469888	White-footed mouse	Rodent	1	0	SLE	1	0	0
2017-08-01	982000407469747	Eastern chipmunk	Rodent	1	0	U	0	0	0
2017-08-01	982000407469873	White-footed mouse	Rodent	7	0	U	1	0	0
2017-08-01	982000407469873	White-footed mouse	Rodent	1	0	FE_PE	1	0	0
2017-08-01	982000407469812	White-footed mouse	Rodent	1	0	FE_PE	1	0	0
2017-08-01	982000407469812	White-footed mouse	Rodent	1	0	FE_PE	1	0	0
2017-08-01	982000407469812	White-footed mouse	Rodent	38	0	U	1	0	0
2017-08-01	982000407469812	White-footed mouse	Rodent	1	0	FE_PE	1	0	0
2017-08-01	982000407469812	White-footed mouse	Rodent	1	0	FE_PE	1	0	0
2017-08-01	982000407469812	White-footed mouse	Rodent	1	0	FE_PE	1	0	0
2017-08-01	982000407469933	White-footed mouse	Rodent	10	0	U	1	0	0
2017-08-01	982000407469933	White-footed mouse	Rodent	1	0	SLE	1	0	0
2017-08-01	982000407469933	White-footed mouse	Rodent	1	0	FE_PE	1	0	0
2017-08-01	982000407469933	White-footed mouse	Rodent	1	0	FE_PE	1	0	0
2017-08-01	982000407469933	White-footed mouse	Rodent	1	0	SLE	0	0	0
2017-08-01	982000407469933	White-footed mouse	Rodent	1	0	SLE	1	0	0
2017-08-01	982000407469933	White-footed mouse	Rodent	1	0	FE_PE	1	0	0
2017-08-01	982000407469835	White-footed mouse	Rodent	1	0	SLE	1	0	0
2017-08-01	982000407469835	White-footed mouse	Rodent	1	0	SLE	0	0	0
2017-08-01	982000407469835	White-footed mouse	Rodent	1	0	U	0	0	0
2017-08-01	982000407469835	White-footed mouse	Rodent	1	0	SLE	1	0	0
2017-08-01	982000407469907	White-footed mouse	Rodent	3	0	U	0	0	0
2017-08-01	982000407469895	White-footed mouse	Rodent	1	0	SLE	1	0	0
2017-08-01	982000407469935	White-footed mouse	Rodent	1	0	FE_PE	1	0	0
2017-08-01	982000407469935	White-footed mouse	Rodent	1	0	FE_PE	1	0	0
2017-08-01	982000407469935	White-footed mouse	Rodent	1	0	FE_PE	1	0	0
2017-08-01	982000407469935	White-footed mouse	Rodent	6	0	U	1	0	0
2017-08-01	982000407469850	White-footed mouse	Rodent	8	0	U	0	0	0
2017-08-02	982000407469940	White-footed mouse	Rodent	1	0	SLE	0	0	0
2017-08-02	982000407469940	White-footed mouse	Rodent	1	0	FE_PE	0	0	0
2017-08-02	982000407469940	White-footed mouse	Rodent	1	0	SLE	0	0	0
2017-08-02	982000407469940	White-footed mouse	Rodent	2	0	U	0	0	0
2017-08-02	982000407469940	White-footed mouse	Rodent	1	0	FE_PE	0	0	0
2017-08-02	982000407469940	White-footed mouse	Rodent	1	0	FE_PE	0	0	0
2017-08-02	982000407469940	White-footed mouse	Rodent	1	0	FE_PE	0	0	0
2017-08-02	982000407469940	White-footed mouse	Rodent	1	0	SLE	0	0	0
2017-08-02	982000407469940	White-footed mouse	Rodent	1	0	SLE	0	0	0
2017-08-02	982000407469940	White-footed mouse	Rodent	1	0	SLE	0	0	0
2017-08-02	982000407469940	White-footed mouse	Rodent	1	0	FE_PE	0	0	0
2017-08-02	982000407469940	White-footed mouse	Rodent	1	0	SLE	0	0	0
2017-08-02	982000407469920	White-footed mouse	Rodent	2	0	U	0	0	0
2017-08-02	982000407469945	White-footed mouse	Rodent	1	0	U	0	0	0
2017-08-02	982000407469867	White-footed mouse	Rodent	1	0	FE_PE	1	0	0
2017-08-02	982000407469867	White-footed mouse	Rodent	1	0	FE_PE	1	0	0
2017-08-02	982000407469867	White-footed mouse	Rodent	4	0	U	1	0	0
2017-08-02	982000407469924	White-footed mouse	Rodent	1	0	U	1	0	0
2017-08-02	982000407469924	White-footed mouse	Rodent	1	0	SLE	0	0	0
2017-08-02	982000407469924	White-footed mouse	Rodent	1	0	FE_PE	1	0	0
2017-08-02	982000407469658	White-footed mouse	Rodent	6	0	U	0	0	0
2017-08-02	982000407469848	White-footed mouse	Rodent	1	0	FE_PE	1	0	0
2017-08-02	982000407469848	White-footed mouse	Rodent	1	0	SLE	0	1	0
2017-08-02	982000407469848	White-footed mouse	Rodent	1	0	FE_PE	1	0	0
2017-08-02	982000407469848	White-footed mouse	Rodent	1	0	SLE	1	0	0
2017-08-02	982000407469848	White-footed mouse	Rodent	1	0	SLE	0	0	0
2017-08-02	982000407469888	White-footed mouse	Rodent	1	0	FE_PE	1	0	0
2017-08-02	982000407469888	White-footed mouse	Rodent	1	0	FE_PE	1	0	0
2017-08-02	982000407469913	White-footed mouse	Rodent	1	0	U	1	0	0
2017-08-02	982000407469913	White-footed mouse	Rodent	1	0	FE_PE	1	0	0
2017-08-02	982000407469923	White-footed mouse	Rodent	1	0	U	0	0	0
2017-08-02	982000407469873	White-footed mouse	Rodent	3	0	U	1	0	0
2017-08-02	982000407469873	White-footed mouse	Rodent	1	0	SLE	1	0	0
2017-08-02	982000407469921	White-footed mouse	Rodent	1	0	FE_PE	1	0	0
2017-08-02	982000407469921	White-footed mouse	Rodent	1	0	FE_PE	0	0	0
2017-08-02	982000407469921	White-footed mouse	Rodent	1	0	FE_PE	1	1	0
2017-08-02	982000407469921	White-footed mouse	Rodent	1	0	FE_PE	1	0	0
2017-08-02	982000407469921	White-footed mouse	Rodent	5	0	U	1	0	0
2017-08-02	982000407469921	White-footed mouse	Rodent	1	0	FE_PE	1	0	0
2017-08-03	982000407469920	White-footed mouse	Rodent	1	0	U	0	0	0
2017-08-03	982000407469658	White-footed mouse	Rodent	5	0	U	0	0	0
2017-08-03	982000407469945	White-footed mouse	Rodent	6	0	U	0	0	0
2017-08-03	982000407469886	White-footed mouse	Rodent	1	0	SLE	0	0	0
2017-08-03	982000407469893	White-footed mouse	Rodent	1	0	SLE	0	0	0
2017-08-03	982000407469893	White-footed mouse	Rodent	1	0	FE_PE	0	0	0
2017-08-03	982000407469893	White-footed mouse	Rodent	1	0	FE_PE	0	0	0
2017-08-03	982000407469893	White-footed mouse	Rodent	4	0	U	1	0	0
2017-08-03	982000407469893	White-footed mouse	Rodent	1	0	SLE	0	0	0
2017-08-03	982000407469893	White-footed mouse	Rodent	1	0	SLE	0	0	0
2017-08-03	982000407469847	White-footed mouse	Rodent	18	0	U	0	0	0
2017-08-03	982000407469847	White-footed mouse	Rodent	1	0	FE_PE	0	0	0
2017-08-03	982000407469847	White-footed mouse	Rodent	1	0	SLE	0	0	0
2017-08-03	982000407469847	White-footed mouse	Rodent	1	0	SLE	0	0	0
2017-08-03	982000407469847	White-footed mouse	Rodent	1	0	SLE	0	0	0
2017-08-03	982000407469847	White-footed mouse	Rodent	1	0	SLE	0	0	0
2017-08-03	982000407469847	White-footed mouse	Rodent	1	0	SLE	0	0	0
2017-08-03	982000407469847	White-footed mouse	Rodent	1	0	SLE	0	0	0
2017-08-03	982000407469847	White-footed mouse	Rodent	1	0	FE_PE	0	0	0
2017-08-03	982000407469847	White-footed mouse	Rodent	1	0	SLE	0	0	0
2017-08-03	982000407469852	White-footed mouse	Rodent	3	0	U	0	0	0
2017-08-03	982000407469835	White-footed mouse	Rodent	1	0	SLE	0	0	0
2017-08-03	982000407469835	White-footed mouse	Rodent	1	0	FE_PE	1	0	0
2017-08-03	982000407469891	White-footed mouse	Rodent	1	0	FE_PE	1	0	0
2017-08-03	982000407469891	White-footed mouse	Rodent	1	0	FE_PE	1	0	0
2017-08-03	982000407469891	White-footed mouse	Rodent	1	0	FE_PE	1	0	0
2017-08-03	982000407469891	White-footed mouse	Rodent	3	0	U	1	0	0
2017-08-03	982000407469891	White-footed mouse	Rodent	1	0	FE_PE	1	0	0
2017-08-03	982000407469858	White-footed mouse	Rodent	2	0	U	1	0	0
2017-08-04	982000407469882	White-footed mouse	Rodent	1	0	FE_PE	1	0	0
2017-08-04	982000407469882	White-footed mouse	Rodent	1	0	FE_PE	1	0	0
2017-08-04	982000407469882	White-footed mouse	Rodent	1	0	FE_PE	1	0	0
2017-08-04	982000407469882	White-footed mouse	Rodent	1	0	FE_PE	1	0	0
2017-08-04	982000407469882	White-footed mouse	Rodent	1	0	FE_PE	1	0	0
2017-08-04	982000407469882	White-footed mouse	Rodent	1	0	FE_PE	1	0	0
2017-08-04	982000407469882	White-footed mouse	Rodent	1	0	FE_PE	0	0	0
2017-08-04	982000407469882	White-footed mouse	Rodent	1	0	FE_PE	1	0	0
2017-08-04	982000407469882	White-footed mouse	Rodent	1	0	FE_PE	1	0	0
2017-08-04	982000407469882	White-footed mouse	Rodent	1	0	FE_PE	1	0	0
2017-08-04	982000407469882	White-footed mouse	Rodent	1	0	FE_PE	1	0	0
2017-08-04	982000407469882	White-footed mouse	Rodent	1	0	FE_PE	1	0	0
2017-08-04	982000407469882	White-footed mouse	Rodent	1	0	FE_PE	1	0	0
2017-08-04	982000407469882	White-footed mouse	Rodent	1	0	FE_PE	1	0	0
2017-08-04	982000407469882	White-footed mouse	Rodent	1	0	FE_PE	1	0	0
2017-08-04	982000407469882	White-footed mouse	Rodent	1	0	FE_PE	1	0	0
2017-08-04	982000407469882	White-footed mouse	Rodent	1	0	FE_PE	1	0	0
2017-08-04	982000407469882	White-footed mouse	Rodent	10	0	U	1	0	0
2017-08-04	982000407469882	White-footed mouse	Rodent	1	0	FE_PE	1	0	0
2017-08-04	982000407469882	White-footed mouse	Rodent	1	0	FE_PE	1	0	0
2017-08-04	982000407469945	White-footed mouse	Rodent	1	0	SLE	0	0	0
2017-08-04	982000407469945	White-footed mouse	Rodent	3	0	U	0	0	0
2017-08-04	982000407469945	White-footed mouse	Rodent	1	0	SLE	0	0	0
2017-08-04	982000407469913	White-footed mouse	Rodent	1	0	U	0	0	0
2017-08-04	982000407469888	White-footed mouse	Rodent	4	0	U	1	0	0
2017-08-04	982000407469886	White-footed mouse	Rodent	1	0	FE_PE	0	0	0
2017-08-04	982000407469886	White-footed mouse	Rodent	1	0	U	0	0	0
2017-08-04	982000407469864	White-footed mouse	Rodent	3	0	U	0	0	0
2017-08-04	982000407469923	White-footed mouse	Rodent	2	0	U	1	0	0
2017-08-04	982000407469897	White-footed mouse	Rodent	19	0	U	0	0	0
2017-08-04	982000407469897	White-footed mouse	Rodent	1	0	FE_PE	0	0	0
2017-08-04	982000407469897	White-footed mouse	Rodent	1	0	FE_PE	0	0	0
2017-08-04	982000407469897	White-footed mouse	Rodent	1	0	FE_PE	0	1	0
2017-08-04	982000407469897	White-footed mouse	Rodent	1	0	FE_PE	0	0	0
2017-08-04	982000407469873	White-footed mouse	Rodent	1	0	SLE	1	0	0
2017-08-04	982000407469873	White-footed mouse	Rodent	8	0	U	1	0	0
2017-08-04	982000407469873	White-footed mouse	Rodent	1	0	SLE	1	0	0
2017-08-04	982000407469873	White-footed mouse	Rodent	1	0	FE_PE	1	0	0
2017-08-04	982000407469873	White-footed mouse	Rodent	1	0	FE_PE	1	0	0
2017-08-04	982000407469873	White-footed mouse	Rodent	1	0	SLE	1	0	0
2017-08-04	982000407469873	White-footed mouse	Rodent	1	0	SLE	1	0	0
2017-08-04	982000407469901	White-footed mouse	Rodent	5	0	U	0	0	0
2017-08-04	982000407469901	White-footed mouse	Rodent	1	0	SLE	0	0	0
2017-08-04	982000407469901	White-footed mouse	Rodent	1	0	SLE	0	0	0
2017-08-04	982000407469901	White-footed mouse	Rodent	1	0	SLE	0	0	0
2017-08-04	982000407469933	White-footed mouse	Rodent	7	0	U	1	0	0
2017-08-04	982000407469921	White-footed mouse	Rodent	1	0	SLE	1	0	0
2017-08-04	982000407469921	White-footed mouse	Rodent	1	0	SLE	1	0	0
2017-08-04	982000407469921	White-footed mouse	Rodent	1	0	SLE	1	0	0
2017-08-04	982000407469921	White-footed mouse	Rodent	1	0	FE_PE	1	0	0
2017-08-04	982000407469921	White-footed mouse	Rodent	1	0	FE_PE	1	0	0
2017-08-04	982000407469921	White-footed mouse	Rodent	15	0	U	1	0	0
2017-08-04	982000407469921	White-footed mouse	Rodent	1	0	SLE	1	0	0
2017-08-04	982000407469921	White-footed mouse	Rodent	1	0	FE_PE	1	0	0
2017-08-04	982000407469921	White-footed mouse	Rodent	1	0	SLE	1	0	0
2017-08-04	982000407469929	White-footed mouse	Rodent	1	0	FE_PE	1	0	0
2017-08-04	982000407469702	White-footed mouse	Rodent	1	0	FE_PE	1	0	0
2017-08-04	982000407469702	White-footed mouse	Rodent	1	0	FE_PE	1	0	0
2017-08-04	982000407469702	White-footed mouse	Rodent	1	0	FE_PE	1	0	0
2017-08-04	982000407469702	White-footed mouse	Rodent	3	0	U	1	0	0
2017-08-04	982000407469702	White-footed mouse	Rodent	1	0	FE_PE	1	0	0
2017-08-04	982000407469702	White-footed mouse	Rodent	1	0	FE_PE	1	0	0
2017-08-04	982000407469937	White-footed mouse	Rodent	1	0	SLE	0	0	0
2017-08-04	982000407469937	White-footed mouse	Rodent	1	0	SLE	0	0	0
2017-08-04	982000407469937	White-footed mouse	Rodent	1	0	SLE	0	0	0
2017-08-04	982000407469937	White-footed mouse	Rodent	1	0	FE_PE	0	0	0
2017-08-04	982000407469937	White-footed mouse	Rodent	1	0	FE_PE	0	0	0
2017-08-04	982000407469937	White-footed mouse	Rodent	1	0	FE_PE	0	0	0
2017-08-04	982000407469937	White-footed mouse	Rodent	1	0	FE_PE	0	0	0
2017-08-04	982000407469937	White-footed mouse	Rodent	1	0	SLE	1	0	0
2017-08-04	982000407469937	White-footed mouse	Rodent	1	0	FE_PE	0	0	0
2017-08-04	982000407469769	White-footed mouse	Rodent	2	0	U	1	0	0
2018-07-10	982126052929343	White-footed mouse	Rodent	1	0	FE_PE	1	0	0
2018-07-10	982126052929342	White-footed mouse	Rodent	1	0	FE_PE	0	0	0
2018-07-11	982126052929380	White-footed mouse	Rodent	1	0	FE_PE	0	0	0
2018-07-11	982126052929308	White-footed mouse	Rodent	1	0	FE_PE	0	0	0
2018-07-12	982126052929308	White-footed mouse	Rodent	1	0	U	0	0	0
2018-07-13	982126052929331	White-footed mouse	Rodent	1	0	FE_PE	1	0	0
2018-07-13	982126052929300	White-footed mouse	Rodent	1	0	U	0	0	0
2018-07-13	982126052929374	White-footed mouse	Rodent	1	0	SLE	0	0	0
2018-07-13	982126052929356	White-footed mouse	Rodent	0	1	U	0	0	0
2018-07-17	982126052929390	White-footed mouse	Rodent	1	0	FE_PE	0	0	0
2018-07-17	982126052929386	White-footed mouse	Rodent	1	0	FE_PE	0	0	0
2018-07-17	982126052929320	White-footed mouse	Rodent	1	0	U	0	0	0
2018-07-18	982126052929355	White-footed mouse	Rodent	1	0	U	1	0	0
2018-07-18	982126052929375	White-footed mouse	Rodent	1	0	FE_PE	0	0	0
2018-07-18	982126052929339	White-footed mouse	Rodent	1	0	FE_PE	0	0	0
2018-07-18	982126052929339	White-footed mouse	Rodent	1	0	FE_PE	0	0	0
2018-07-18	982126052929339	White-footed mouse	Rodent	1	0	FE_PE	0	0	0
2018-07-18	982126052929378	White-footed mouse	Rodent	1	0	FE_PE	0	1	0
2018-07-18	982126052929326	White-footed mouse	Rodent	2	0	U	0	0	0
2018-07-18	982126052929336	White-footed mouse	Rodent	1	0	SLE	0	0	0
2018-07-18	982126052929302	White-footed mouse	Rodent	1	0	U	0	0	0
2018-07-18	982126052929302	White-footed mouse	Rodent	1	0	FE_PE	0	0	0
2018-07-18	982126052929334	White-footed mouse	Rodent	1	0	U	0	0	0
2018-07-18	982126052929363	White-footed mouse	Rodent	2	0	U	1	0	0
2018-07-18	982126052929363	White-footed mouse	Rodent	1	0	FE_PE	0	0	0
2018-07-18	982126052929325	White-footed mouse	Rodent	1	0	U	0	0	0
2018-07-18	982126052929325	White-footed mouse	Rodent	1	0	FE_PE	0	0	0
2018-07-18	982126052929368	White-footed mouse	Rodent	1	0	U	0	0	0
2018-07-18	982126052929350	Northern short-tailed shrew	Rodent	1	0	U	0	0	0
2018-07-18	982126052929345	White-footed mouse	Rodent	1	0	U	0	0	0
2018-07-18	982126052929345	White-footed mouse	Rodent	1	0	FE_PE	1	0	0
2018-07-18	982126052929310	White-footed mouse	Rodent	1	0	U	0	0	0
2018-07-18	982126052929310	White-footed mouse	Rodent	1	0	FE_PE	0	0	0
2018-07-18	982126052929347	White-footed mouse	Rodent	3	0	U	1	0	0
2018-07-19	982126052929268	White-footed mouse	Rodent	1	0	FE_PE	1	0	0
2018-07-19	982126052929228	White-footed mouse	Rodent	1	0	U	0	0	0
2018-07-19	982126052929341	White-footed mouse	Rodent	1	0	U	0	0	0
2018-07-19	982126052929341	White-footed mouse	Rodent	1	0	U	0	0	0
2018-07-19	982126052929220	White-footed mouse	Rodent	0	1	SLE	1	0	0
2018-07-19	982126052929220	White-footed mouse	Rodent	2	0	U	1	0	0
2018-07-19	982126052929322	White-footed mouse	Rodent	1	0	U	0	0	0
2018-07-19	982126052929366	White-footed mouse	Rodent	1	0	SLE	0	0	0
2018-07-19	982126052929363	White-footed mouse	Rodent	3	0	U	0	0	0
2018-07-19	982126052929363	White-footed mouse	Rodent	1	0	FE_PE	0	0	0
2018-07-19	982126052929357	White-footed mouse	Rodent	2	0	U	0	0	0
2018-07-19	982126052929340	White-footed mouse	Rodent	1	0	U	1	0	0
2018-07-19	982126052929340	White-footed mouse	Rodent	1	0	FE_PE	1	0	0
2018-07-19	982126052929324	White-footed mouse	Rodent	1	0	U	0	0	0
2018-07-19	982126052929325	White-footed mouse	Rodent	1	0	SLE	0	0	0
2018-07-19	982126052929371	White-footed mouse	Rodent	1	0	U	0	0	0
2018-07-19	982126052929316	White-footed mouse	Rodent	4	0	U	1	0	0
2018-07-19	982126052929395	White-footed mouse	Rodent	1	0	U	0	0	0
2018-07-20	982126052929208	White-footed mouse	Rodent	0	1	U	1	0	0
2018-07-20	982126052929215	White-footed mouse	Rodent	1	0	FE_PE	0	0	0
2018-07-20	U24	Northern short-tailed shrew	Rodent	1	0	SLE	0	0	0
2018-07-20	U24	Northern short-tailed shrew	Rodent	1	0	SLE	0	0	0
2018-07-20	982126052929201	White-footed mouse	Rodent	1	0	U	0	1	0
2018-07-20	982126052929295	White-footed mouse	Rodent	1	0	FE_PE	0	0	0
2018-07-20	982126052929295	White-footed mouse	Rodent	1	0	FE_PE	0	0	0
2018-07-20	982126052929295	White-footed mouse	Rodent	1	0	FE_PE	0	0	0
2018-07-20	982126052929265	White-footed mouse	Rodent	1	0	SLE	0	0	0
2018-07-20	982126052929351	White-footed mouse	Rodent	2	0	U	0	0	0
2018-07-20	982126052929200	White-footed mouse	Rodent	3	0	U	0	0	0
2018-07-20	982126052929363	White-footed mouse	Rodent	1	0	FE_PE	0	0	0
2018-07-20	982126052929361	White-footed mouse	Rodent	1	0	FE_PE	0	0	0
2018-07-20	982126052929202	White-footed mouse	Rodent	1	0	FE_PE	1	0	0
2018-07-25	982126052929170	White-footed mouse	Rodent	1	0	U	0	0	0
2018-07-26	982126052929114	White-footed mouse	Rodent	1	0	SLE	1	0	0
2018-07-26	982126052929111	White-footed mouse	Rodent	1	0	U	0	0	0
2018-07-27	982126052929132	White-footed mouse	Rodent	1	0	FE_PE	0	0	0
2018-07-31	982126052929286	White-footed mouse	Rodent	1	0	U	0	0	0
2018-07-31	982126052929104	White-footed mouse	Rodent	2	0	U	0	0	0
2018-07-31	982126052929167	White-footed mouse	Rodent	1	0	U	0	0	0
2018-07-31	982126052929186	White-footed mouse	Rodent	2	0	U	0	0	0
2018-07-31	982126052929101	White-footed mouse	Rodent	1	0	SLE	0	0	0
2018-07-31	982126052929134	White-footed mouse	Rodent	1	0	U	0	0	0
2018-07-31	982126052929144	White-footed mouse	Rodent	2	0	U	1	0	0
2018-07-31	982126052929193	White-footed mouse	Rodent	1	0	U	1	0	0
2018-07-31	982126052929177	White-footed mouse	Rodent	2	0	U	0	0	0
2018-08-01	982126052929168	White-footed mouse	Rodent	3	0	U	0	0	0
2018-08-01	982126052929168	White-footed mouse	Rodent	1	0	FE_PE	0	0	0
2018-08-01	982126052929192	White-footed mouse	Rodent	3	0	U	0	0	0
2018-08-01	982126052929192	White-footed mouse	Rodent	1	0	FE_PE	0	0	0
2018-08-01	982126052929137	White-footed mouse	Rodent	1	0	FE_PE	0	0	0
2018-08-01	982126052929137	White-footed mouse	Rodent	1	0	U	0	0	0
2018-08-01	982126052929187	White-footed mouse	Rodent	1	0	FE_PE	0	0	0
2018-08-01	982126052929187	White-footed mouse	Rodent	1	0	U	0	0	0
2018-08-01	982126052929125	White-footed mouse	Rodent	1	0	FE_PE	0	0	0
2018-08-01	982126052929139	White-footed mouse	Rodent	1	0	SLE	0	0	0
2018-08-01	982126052929264	White-footed mouse	Rodent	1	0	FE_PE	0	0	0
2018-08-01	982126052929119	White-footed mouse	Rodent	1	0	U	0	0	0
2018-08-01	982126052929117	White-footed mouse	Rodent	2	0	U	1	0	0
2018-08-01	982126052929172	White-footed mouse	Rodent	2	0	U	0	0	0
2018-08-01	982126052929096	White-footed mouse	Rodent	1	0	U	0	0	0
2018-08-01	982126052929164	White-footed mouse	Rodent	2	0	U	0	0	0
2018-08-01	982126052929118	White-footed mouse	Rodent	2	0	U	0	0	0
2018-08-02	982126052929167	White-footed mouse	Rodent	1	0	U	0	0	0
2018-08-02	982126052929551	White-footed mouse	Rodent	1	0	U	0	0	0
2018-08-02	982126052929507	White-footed mouse	Rodent	3	0	U	0	0	0
2018-08-02	982126052929507	White-footed mouse	Rodent	1	0	FE_PE	0	0	0
2018-08-02	982126052929097	White-footed mouse	Rodent	1	0	SLE	0	0	0
2018-08-02	982126052929097	White-footed mouse	Rodent	1	0	SLE	0	0	0
2018-08-02	982126052929263	White-footed mouse	Rodent	1	0	SLE	0	0	0
2018-08-02	982126052929263	White-footed mouse	Rodent	1	0	FE_PE	0	0	0
2018-08-02	982126052929127	White-footed mouse	Rodent	1	0	U	0	0	0
2018-08-02	982126052929571	White-footed mouse	Rodent	1	0	FE_PE	0	0	0
2018-08-02	982126052929571	White-footed mouse	Rodent	1	0	SLE	0	0	0
2018-08-02	982126052929571	White-footed mouse	Rodent	1	0	SLE	0	0	0
2018-08-02	982126052929142	White-footed mouse	Rodent	1	0	FE_PE	0	0	0
2018-08-02	982126052929557	White-footed mouse	Rodent	15	0	U	0	0	0
2018-08-02	982126052929556	White-footed mouse	Rodent	1	0	FE_PE	0	0	0
2018-08-02	982126052929593	White-footed mouse	Rodent	1	0	FE_PE	0	0	0
2018-08-02	982126052929593	White-footed mouse	Rodent	1	0	FE_PE	0	0	0
2018-08-02	982126052929569	White-footed mouse	Rodent	1	0	U	0	0	0
2018-08-02	982126052929158	White-footed mouse	Rodent	11	0	U	1	1	0
2018-08-02	982126052929158	White-footed mouse	Rodent	1	0	FE_PE	1	1	0
2018-08-02	982126052929158	White-footed mouse	Rodent	1	0	FE_PE	0	0	0
2018-08-02	982126052929158	White-footed mouse	Rodent	1	0	FE_PE	1	0	0
2018-08-02	982126052929158	White-footed mouse	Rodent	1	0	FE_PE	1	0	0
2018-08-02	982126052929158	White-footed mouse	Rodent	1	0	FE_PE	1	0	0
2018-08-02	982126052929262	White-footed mouse	Rodent	2	0	U	0	0	0
2018-08-02	982126052929164	White-footed mouse	Rodent	1	0	SLE	0	0	0
2018-08-02	982126052929562	White-footed mouse	Rodent	1	0	U	0	0	0
2018-08-02	982126052929562	White-footed mouse	Rodent	1	0	FE_PE	0	0	0
2018-08-02	982126052929500	White-footed mouse	Rodent	1	0	U	1	0	0
2018-08-02	982126052929500	White-footed mouse	Rodent	1	0	FE_PE	1	0	0
2018-08-02	982126052929500	White-footed mouse	Rodent	1	0	FE_PE	1	0	0
2018-08-02	982126052929500	White-footed mouse	Rodent	1	0	FE_PE	0	1	0
2018-08-02	982126052929420	White-footed mouse	Rodent	2	0	U	1	0	0
2018-08-02	982126052929599	White-footed mouse	Rodent	1	0	FE_PE	0	0	0
2018-08-03	982126052929573	White-footed mouse	Rodent	4	0	U	0	0	0
2018-08-03	982126052929137	White-footed mouse	Rodent	1	0	U	0	0	0
2018-08-03	982126052929501	White-footed mouse	Rodent	1	0	FE_PE	0	0	0
2018-08-03	982126052929501	White-footed mouse	Rodent	1	0	FE_PE	0	0	0
2018-08-03	982126052929501	White-footed mouse	Rodent	6	0	U	0	0	0
2018-08-03	982126052929176	White-footed mouse	Rodent	1	0	U	0	0	0
2018-08-03	982126052929568	White-footed mouse	Rodent	3	0	U	1	0	0
2018-08-03	982126052929134	White-footed mouse	Rodent	3	0	U	0	0	0
2018-08-03	982126052929539	White-footed mouse	Rodent	2	0	U	1	0	0
2018-08-03	982126052929584	White-footed mouse	Rodent	2	0	U	0	0	0

## Sheet: Pathogens in hosts biopsies
Pittag.ID	Sp.name	Bb	Bm	Ap
982000407469003	White-footed mouse	1	0	0
982000407469004	White-footed mouse	1	0	0
982000407469006	White-footed mouse	0	0	0
982000407469345	White-footed mouse	0	0	0
982000407469346	White-footed mouse	0	0	0
982000407469347	White-footed mouse	0	0	0
982000407469348	White-footed mouse	1	0	0
982000407469349	White-footed mouse	0	0	0
982000407469350	White-footed mouse	0	0	0
982000407469351	White-footed mouse	1	0	0
982000407469352	White-footed mouse	1	0	0
982000407469353	White-footed mouse	0	0	0
982000407469354	White-footed mouse	0	0	0
982000407469355	White-footed mouse	1	0	0
982000407469356	White-footed mouse	1	0	0
982000407469358	White-footed mouse	1	0	0
982000407469361	White-footed mouse	0	0	0
982000407469364	White-footed mouse	1	0	0
982000407469367	White-footed mouse	0	0	0
982000407469368	White-footed mouse	0	0	0
982000407469369	White-footed mouse	0	0	0
982000407469370	White-footed mouse	0	0	0
982000407469371	White-footed mouse	1	0	0
982000407469372	White-footed mouse	0	0	0
982000407469373	White-footed mouse	0	0	0
982000407469374	White-footed mouse	0	0	0
982000407469375	White-footed mouse	0	0	0
982000407469376	White-footed mouse	0	0	0
982000407469377	White-footed mouse	0	0	0
982000407469378	White-footed mouse	0	0	0
982000407469379	White-footed mouse	0	0	0
982000407469381	White-footed mouse	1	0	0
982000407469384	White-footed mouse	1	0	0
982000407469387	White-footed mouse	0	1	0
982000407469388	White-footed mouse	0	0	0
982000407469390	White-footed mouse	1	0	0
982000407469392	White-footed mouse	0	0	0
982000407469393	White-footed mouse	0	0	0
982000407469395	White-footed mouse	0	0	0
982000407469396	White-footed mouse	0	0	0
982000407469398	White-footed mouse	0	0	0
982000407469399	White-footed mouse	1	0	0
982000407469400	White-footed mouse	0	0	0
982000407469401	White-footed mouse	0	0	0
982000407469402	White-footed mouse	0	0	0
982000407469403	White-footed mouse	0	0	0
982000407469404	White-footed mouse	0	0	0
982000407469405	White-footed mouse	1	0	0
982000407469406	White-footed mouse	1	0	0
982000407469407	White-footed mouse	0	0	0
982000407469409	White-footed mouse	0	0	0
982000407469411	White-footed mouse	1	0	0
982000407469412	White-footed mouse	1	0	0
982000407469413	White-footed mouse	1	0	0
982000407469415	White-footed mouse	0	0	0
982000407469417	White-footed mouse	0	0	0
982000407469418	White-footed mouse	1	0	0
982000407469421	White-footed mouse	0	0	0
982000407469425	White-footed mouse	0	0	0
982000407469426	White-footed mouse	0	0	0
982000407469427	White-footed mouse	0	0	0
982000407469428	White-footed mouse	1	0	0
982000407469429	White-footed mouse	0	0	0
982000407469430	White-footed mouse	1	0	0
982000407469431	White-footed mouse	0	0	0
982000407469432	White-footed mouse	0	0	0
982000407469433	White-footed mouse	0	0	0
982000407469434	White-footed mouse	1	0	0
982000407469435	White-footed mouse	1	0	0
982000407469436	White-footed mouse	1	0	0
982000407469437	White-footed mouse	1	0	0
982000407469438	White-footed mouse	0	0	0
982000407469439	White-footed mouse	0	0	0
982000407469442	White-footed mouse	1	0	0
982000407469445	White-footed mouse	1	0	0
982000407469446	White-footed mouse	0	0	0
982000407469447	White-footed mouse	0	0	0
982000407469448	White-footed mouse	0	0	0
982000407469449	White-footed mouse	1	0	0
982000407469450	White-footed mouse	0	0	0
982000407469451	White-footed mouse	1	0	0
982000407469452	White-footed mouse	0	0	0
982000407469453	White-footed mouse	1	0	0
982000407469454	White-footed mouse	1	0	0
982000407469455	White-footed mouse	1	0	0
982000407469456	White-footed mouse	1	0	0
982000407469457	White-footed mouse	1	0	0
982000407469458	White-footed mouse	0	0	0
982000407469459	White-footed mouse	0	0	0
982000407469460	White-footed mouse	0	0	0
982000407469461	White-footed mouse	1	0	0
982000407469462	White-footed mouse	0	0	0
982000407469463	White-footed mouse	1	0	0
982000407469464	White-footed mouse	1	0	0
982000407469465	White-footed mouse	0	0	0
982000407469466	White-footed mouse	0	0	0
982000407469468	White-footed mouse	0	0	0
982000407469469	White-footed mouse	0	0	0
982000407469471	White-footed mouse	1	0	0
982000407469472	White-footed mouse	0	0	0
982000407469473	White-footed mouse	0	0	0
982000407469475	White-footed mouse	0	0	0
982000407469476	White-footed mouse	1	0	0
982000407469477	White-footed mouse	0	0	0
982000407469478	White-footed mouse	0	0	0
982000407469479	White-footed mouse	0	0	0
982000407469481	White-footed mouse	1	0	0
982000407469482	White-footed mouse	0	0	0
982000407469483	White-footed mouse	0	0	0
982000407469484	White-footed mouse	1	0	0
982000407469485	White-footed mouse	0	0	0
982000407469486	White-footed mouse	0	0	0
982000407469488	White-footed mouse	0	0	0
982000407469489	White-footed mouse	0	0	0
982000407469490	White-footed mouse	0	0	0
982000407469491	White-footed mouse	0	0	0
982000407469492	White-footed mouse	1	0	0
982000407469493	White-footed mouse	0	0	0
982000407469494	White-footed mouse	0	0	0
982000407469495	White-footed mouse	0	0	0
982000407469496	White-footed mouse	0	0	0
982000407469497	White-footed mouse	0	0	0
982000407469499	White-footed mouse	0	0	0
982000407469500	White-footed mouse	0	0	0
982000407469501	White-footed mouse	1	0	0
982000407469502	White-footed mouse	1	0	0
982000407469503	White-footed mouse	1	0	0
982000407469504	White-footed mouse	1	0	0
982000407469505	White-footed mouse	0	0	0
982000407469506	White-footed mouse	0	0	0
982000407469507	White-footed mouse	1	0	0
982000407469508	White-footed mouse	1	0	0
982000407469509	White-footed mouse	1	0	0
982000407469510	White-footed mouse	1	0	0
982000407469511	White-footed mouse	1	0	0
982000407469512	White-footed mouse	0	0	0
982000407469513	White-footed mouse	0	0	0
982000407469514	White-footed mouse	0	0	0
982000407469515	White-footed mouse	0	0	0
982000407469516	White-footed mouse	0	0	0
982000407469517	White-footed mouse	1	0	0
982000407469519	White-footed mouse	0	0	0
982000407469521	White-footed mouse	0	0	0
982000407469522	White-footed mouse	0	0	0
982000407469523	White-footed mouse	1	0	0
982000407469524	White-footed mouse	0	0	0
982000407469525	White-footed mouse	0	0	0
982000407469526	White-footed mouse	0	0	0
982000407469527	White-footed mouse	1	0	0
982000407469528	White-footed mouse	0	0	0
982000407469529	White-footed mouse	0	0	0
982000407469530	White-footed mouse	0	0	0
982000407469531	White-footed mouse	1	0	0
982000407469532	White-footed mouse	0	0	0
982000407469535	White-footed mouse	0	0	0
982000407469536	White-footed mouse	0	0	0
982000407469537	White-footed mouse	1	0	0
982000407469538	White-footed mouse	0	0	0
982000407469539	White-footed mouse	0	0	0
982000407469540	White-footed mouse	0	0	0
982000407469541	White-footed mouse	1	0	0
982000407469542	White-footed mouse	0	0	0
982000407469543	White-footed mouse	0	0	0
982000407469544	White-footed mouse	0	0	0
982000407469567	White-footed mouse	0	0	0
982000407469655	White-footed mouse	1	0	0
982000407469658	White-footed mouse	0	0	0
982000407469660	White-footed mouse	1	0	0
982000407469661	White-footed mouse	1	0	0
982000407469663	White-footed mouse	1	0	0
982000407469664	White-footed mouse	0	0	0
982000407469666	White-footed mouse	0	0	0
982000407469667	White-footed mouse	1	0	0
982000407469673	White-footed mouse	0	0	0
982000407469674	White-footed mouse	0	0	0
982000407469677	White-footed mouse	1	0	0
982000407469679	White-footed mouse	1	0	0
982000407469680	White-footed mouse	0	0	0
982000407469687	White-footed mouse	0	0	0
982000407469689	White-footed mouse	0	0	0
982000407469690	White-footed mouse	0	0	0
982000407469693	White-footed mouse	1	0	0
982000407469695	White-footed mouse	0	0	0
982000407469696	White-footed mouse	0	0	0
982000407469698	White-footed mouse	0	0	0
982000407469699	White-footed mouse	0	0	0
982000407469701	White-footed mouse	0	0	0
982000407469702	White-footed mouse	1	0	0
982000407469703	White-footed mouse	1	0	0
982000407469709	White-footed mouse	0	0	0
982000407469710	White-footed mouse	0	0	0
982000407469711	White-footed mouse	0	0	0
982000407469713	White-footed mouse	0	0	0
982000407469714	White-footed mouse	0	0	0
982000407469715	White-footed mouse	0	0	0
982000407469716	White-footed mouse	0	0	0
982000407469719	White-footed mouse	0	0	0
982000407469723	White-footed mouse	0	0	0
982000407469724	White-footed mouse	0	0	0
982000407469729	White-footed mouse	0	0	0
982000407469730	White-footed mouse	0	0	0
982000407469731	White-footed mouse	0	0	0
982000407469733	White-footed mouse	0	0	0
982000407469735	White-footed mouse	0	0	0
982000407469736	White-footed mouse	0	0	0
982000407469743	White-footed mouse	0	0	0
982000407469745	White-footed mouse	1	0	0
982000407469748	White-footed mouse	1	0	0
982000407469749	White-footed mouse	0	0	0
982000407469751	White-footed mouse	0	0	0
982000407469752	White-footed mouse	1	0	0
982000407469753	White-footed mouse	1	0	0
982000407469754	White-footed mouse	0	0	0
982000407469755	White-footed mouse	0	0	0
982000407469756	White-footed mouse	1	0	0
982000407469758	White-footed mouse	0	0	0
982000407469759	White-footed mouse	0	0	0
982000407469761	White-footed mouse	1	0	0
982000407469762	White-footed mouse	0	0	0
982000407469763	White-footed mouse	1	0	0
982000407469764	White-footed mouse	0	0	0
982000407469765	White-footed mouse	1	0	0
982000407469766	White-footed mouse	0	0	0
982000407469767	White-footed mouse	0	0	0
982000407469768	White-footed mouse	1	0	0
982000407469769	White-footed mouse	1	0	0
982000407469770	White-footed mouse	0	0	0
982000407469772	White-footed mouse	1	0	0
[truncated: 410 more rows]

## Sheet: Drag sampling
Site	Habitat.type	Date	Time	Larvae	Nymphs	Adults
[truncated: 542 more rows]

[truncated: 1 more sheets: Pathogens in questing nymphs]
